# Supplementary material for: Unique trajectory of gene family evolution from genomic analysis of nearly all known species in an ancient yeast lineage
Source: Mol Syst Biol. 2025 May 27;21(8):1066–89. doi: 10.1038/s44320-025-00118-0 (PMC12322030; doi:10.1038/s44320-025-00118-0)
Supplement: Supplementary file 3 — Dataset EV1 [file 44320_2025_118_MOESM3_ESM.xlsx]

## Sheet: Legend
Dataset EV1. NCBI taxonomy and source information are provided for species across four groups, with the "Clade" column indicating the clade used in this study.
Columns
ID	Species ID
Group	Animal, Plant, Pezizomycotina, and Saccharomycotina
Species	Species name
Clade	Clade information used in this study
Accession	Accession information genomes or transcriptomes
Core	Species selected as the “core” in the OrthoFinder analysis

## Sheet: Dataset EV1 - NCBI taxonomy and
ID	Group	Species	Clade	Accession	Core
Capitella_teleta	Animal	Capitella_teleta	Annelida	GCA_000328365.1
Dimorphilus_gyrociliatus	Animal	Dimorphilus_gyrociliatus	Annelida	GCA_904063045.1
Helobdella_robusta	Animal	Helobdella_robusta	Annelida	GCF_000326865.1
Anopheles_gambiae	Animal	Anopheles_gambiae	Arthropoda	GCF_000005575.2
Aphidius_gifuensis	Animal	Aphidius_gifuensis	Arthropoda	GCA_014905175.1
Aphis_craccivora	Animal	Aphis_craccivora	Arthropoda	GCA_009835225.1
Apolygus_lucorum	Animal	Apolygus_lucorum	Arthropoda	GCA_009739505.2
Arctia_plantaginis	Animal	Arctia_plantaginis	Arthropoda	GCA_902825455.1
Atta_cephalotes	Animal	Atta_cephalotes	Arthropoda	GCF_000143395.1
Clunio_marinus	Animal	Clunio_marinus	Arthropoda	GCA_900005825.1
Drosophila_melanogaster	Animal	Drosophila_melanogaster	Arthropoda	GCF_000001215.4
Drosophila_willistoni	Animal	Drosophila_willistoni	Arthropoda	GCF_000005925.1
Dufourea_novaeangliae	Animal	Dufourea_novaeangliae	Arthropoda	GCF_001272555.1
Frieseomelitta_varia	Animal	Frieseomelitta_varia	Arthropoda	GCA_011392965.1
Ignelater_luminosus	Animal	Ignelater_luminosus	Arthropoda	GCA_011009095.1
Lamprigera_yunnana	Animal	Lamprigera_yunnana	Arthropoda	GCA_013368075.1
Lucilia_cuprina	Animal	Lucilia_cuprina	Arthropoda	GCF_000699065.1
Onthophagus_taurus	Animal	Onthophagus_taurus	Arthropoda	GCF_000648695.1
Pediculus_humanus	Animal	Pediculus_humanus	Arthropoda	GCF_000006295.1
Tigriopus_californicus	Animal	Tigriopus_californicus	Arthropoda	GCA_007210705.1
Vespula_pensylvanica	Animal	Vespula_pensylvanica	Arthropoda	GCA_014466175.1
Zeugodacus_cucurbitae	Animal	Zeugodacus_cucurbitae	Arthropoda	GCF_000806345.1
Lingula_anatina	Animal	Lingula_anatina	Brachiopoda	GCF_001039355.2
Bugula_neritina	Animal	Bugula_neritina	Bryozoa	GCA_010799875.2
Monosiga_brevicollis	Animal	Monosiga_brevicollis	Choanoflagellatea	GCF_000002865.3
Salpingoeca_rosetta	Animal	Salpingoeca_rosetta	Choanoflagellatea	GCF_000188695.1
Ameiurus_melas	Animal	Ameiurus_melas	Chordata	GCA_012411365.1
Asarcornis_scutulata	Animal	Asarcornis_scutulata	Chordata	GCA_013398475.1
Boleophthalmus_pectinirostris	Animal	Boleophthalmus_pectinirostris	Chordata	GCF_000788275.1
Branchiostoma_belcheri	Animal	Branchiostoma_belcheri	Chordata	GCF_001625305.1
Ciona_intestinalis	Animal	Ciona_intestinalis	Chordata	GCF_000224145.3
Cuculus_canorus	Animal	Cuculus_canorus	Chordata	GCF_000709325.1
Danio_rerio	Animal	Danio_rerio	Chordata	GCF_000002035.6
Eudyptes_moseleyi	Animal	Eudyptes_moseleyi	Chordata	GCA_010082375.1
Galbula_dea	Animal	Galbula_dea	Chordata	GCA_013399015.1
Homo_sapiens	Animal	Homo_sapiens	Chordata	GCF_000001405.26
Muntiacus_muntjak	Animal	Muntiacus_muntjak	Chordata	GCA_008782695.1
Mus_musculus	Animal	Mus_musculus	Chordata	GCF_000001635.27
Nipponia_nippon	Animal	Nipponia_nippon	Chordata	GCF_000708225.1
Onychostoma_macrolepis	Animal	Onychostoma_macrolepis	Chordata	GCA_012432095.1
Oryzias_javanicus	Animal	Oryzias_javanicus	Chordata	GCA_003999625.1
Paroedura_picta	Animal	Paroedura_picta	Chordata	GCA_003118565.1
Picoides_pubescens	Animal	Picoides_pubescens	Chordata	GCF_000699005.1
Platysternon_megacephalum	Animal	Platysternon_megacephalum	Chordata	GCA_003942145.1
Rostratula_benghalensis	Animal	Rostratula_benghalensis	Chordata	GCA_013399305.1
Zosterops_borbonicus	Animal	Zosterops_borbonicus	Chordata	GCA_007252995.1
Acropora_digitifera	Animal	Acropora_digitifera	Cnidaria	GCF_000222465.1
Orbicella_faveolata	Animal	Orbicella_faveolata	Cnidaria	GCF_002042975.1
Dendronephthya_gigantea	Animal	Dendronephthya_gigantea	Cnidaria	GCF_004324835.1
Acropora_millepora	Animal	Acropora_millepora	Cnidaria	GCF_004143615.1
Nematostella_vectensis	Animal	Nematostella_vectensis	Cnidaria	GCF_000209225.1
Stylophora_pistillata	Animal	Stylophora_pistillata	Cnidaria	GCF_002571385.1
Actinia_tenebrosa	Animal	Actinia_tenebrosa	Cnidaria	GCF_009602425.1
Pocillopora_damicornis	Animal	Pocillopora_damicornis	Cnidaria	GCF_003704095.1
Hydra_vulgaris	Animal	Hydra_vulgaris	Cnidaria	GCF_000004095.1
Xenia_sp	Animal	Xenia_sp	Cnidaria	GCF_021976095.1
Acanthaster_planci	Animal	Acanthaster_planci	Echinodermata	GCF_001949145.1
Anneissia_japonica	Animal	Anneissia_japonica	Echinodermata	GCF_011630105.1
Apostichopus_japonicus	Animal	Apostichopus_japonicus	Echinodermata	GCA_002754855.1
Asterias_rubens	Animal	Asterias_rubens	Echinodermata	GCF_902459465.1
Strongylocentrotus_purpuratus	Animal	Strongylocentrotus_purpuratus	Echinodermata	GCF_000002235.5
Saccoglossus_kowalevskii	Animal	Saccoglossus_kowalevskii	Hemichordata	GCF_000003605.2
Aplysia_californica	Animal	Aplysia_californica	Mollusca	GCF_000002075.1
Biomphalaria_glabrata	Animal	Biomphalaria_glabrata	Mollusca	GCF_000457365.1
Crassostrea_gigas	Animal	Crassostrea_gigas	Mollusca	GCF_902806645.1
Crassostrea_virginica	Animal	Crassostrea_virginica	Mollusca	GCF_002022765.2
Elysia_chlorotica	Animal	Elysia_chlorotica	Mollusca	GCA_003991915.1
Lottia_gigantea	Animal	Lottia_gigantea	Mollusca	GCF_000327385.1
Mizuhopecten_yessoensis	Animal	Mizuhopecten_yessoensis	Mollusca	GCF_002113885.1
Mytilus_coruscus	Animal	Mytilus_coruscus	Mollusca	GCA_011752425.2
Octopus_bimaculoides	Animal	Octopus_bimaculoides	Mollusca	GCF_001194135.1
Octopus_sinensis	Animal	Octopus_sinensis	Mollusca	GCF_006345805.1
Pecten_maximus	Animal	Pecten_maximus	Mollusca	GCF_902652985.1
Pomacea_canaliculata	Animal	Pomacea_canaliculata	Mollusca	GCF_003073045.1
Trichoplax_adhaerens	Animal	Trichoplax_adhaerens	Placozoa	GCF_000150275.1
Trichoplax_sp_H2	Animal	Trichoplax_sp_H2	Placozoa	GCA_003344405.1
Amphimedon_queenslandica	Animal	Amphimedon_queenslandica	Porifera	GCF_000090795.1
Hypsibius_dujardini	Animal	Hypsibius_dujardini	Tardigrada	GCA_002082055.1
Ramazzottius_varieornatus	Animal	Ramazzottius_varieornatus	Tardigrada	GCA_001949185.1
Exaiptasia_diaphana	Animal	Exaiptasia_diaphana	Cnidaria	GCF_001417965.1
Lamellibrachia_satsuma	Animal	Lamellibrachia_satsuma	Annelida	GCA_022478865.1
Porites_lobata	Animal	Porites_lobata	Cnidaria	GCA_942486035.1
Hormiphora_californensis	Animal	Hormiphora_californensis	Ctenophora	https://github.com/conchoecia/hormiphora/blob/master/annotation/raw_files/UCSC_Hcal_v1.fa.gz
Tuber_magnatum	Pezizomycotina	Tuber_magnatum	Pezizomycetes	Shen et al.
Tuber_umbilicatum	Pezizomycotina	Tuber_umbilicatum	Pezizomycetes	Shen et al.
Tuber_melanosporum	Pezizomycotina	Tuber_melanosporum	Pezizomycetes	Shen et al.
Tuber_calosporum	Pezizomycotina	Tuber_calosporum	Pezizomycetes	Shen et al.
Tuber_borchii	Pezizomycotina	Tuber_borchii	Pezizomycetes	Shen et al.
Morchella_septimelata	Pezizomycotina	Morchella_septimelata	Pezizomycetes	Shen et al.
Morchella_eximia	Pezizomycotina	Morchella_eximia	Pezizomycetes	Shen et al.
Pyronema_omphalodes	Pezizomycotina	Pyronema_omphalodes	Pezizomycetes	Shen et al.
Arthrobotrys_oligospora	Pezizomycotina	Arthrobotrys_oligospora	Orbiliomycetes	Shen et al.
Dactylellina_haptotyla	Pezizomycotina	Dactylellina_haptotyla	Orbiliomycetes	Shen et al.
Drechslerella_stenobrocha	Pezizomycotina	Drechslerella_stenobrocha	Orbiliomycetes	Shen et al.
Magnaporthiopsis_rhizophila	Pezizomycotina	Magnaporthiopsis_rhizophila	Sordariomycetes	Shen et al.
Magnaporthiopsis_poae	Pezizomycotina	Magnaporthiopsis_poae	Sordariomycetes	Shen et al.
Magnaporthiopsis_incrustans	Pezizomycotina	Magnaporthiopsis_incrustans	Sordariomycetes	Shen et al.
Gaeumannomyces_tritici	Pezizomycotina	Gaeumannomyces_tritici	Sordariomycetes	Shen et al.
Gaeumannomyces_sp._JS-464	Pezizomycotina	Gaeumannomyces_sp._JS-464	Sordariomycetes	Shen et al.
Falciphora_oryzae	Pezizomycotina	Falciphora_oryzae	Sordariomycetes	Shen et al.
Nakataea_oryzae	Pezizomycotina	Nakataea_oryzae	Sordariomycetes	Shen et al.
Magnaporthe_sp._MG12	Pezizomycotina	Magnaporthe_sp._MG12	Sordariomycetes	Shen et al.
Magnaporthe_sp._MG03	Pezizomycotina	Magnaporthe_sp._MG03	Sordariomycetes	Shen et al.
Magnaporthe_oryzae	Pezizomycotina	Magnaporthe_oryzae	Sordariomycetes	Shen et al.
Magnaporthe_sp._MG05	Pezizomycotina	Magnaporthe_sp._MG05	Sordariomycetes	Shen et al.
Magnaporthe_sp._MG08	Pezizomycotina	Magnaporthe_sp._MG08	Sordariomycetes	Shen et al.
Magnaporthe_sp._MG07	Pezizomycotina	Magnaporthe_sp._MG07	Sordariomycetes	Shen et al.
Magnaporthe_grisea	Pezizomycotina	Magnaporthe_grisea	Sordariomycetes	Shen et al.
Pyricularia_pennisetigena	Pezizomycotina	Pyricularia_pennisetigena	Sordariomycetes	Shen et al.
Ophioceras_dolichostomum	Pezizomycotina	Ophioceras_dolichostomum	Sordariomycetes	Shen et al.
Pseudohalonectria_lignicola	Pezizomycotina	Pseudohalonectria_lignicola	Sordariomycetes	Shen et al.
Ophiostoma_novo-ulmi	Pezizomycotina	Ophiostoma_novo-ulmi	Sordariomycetes	Shen et al.
Ophiostoma_piceae	Pezizomycotina	Ophiostoma_piceae	Sordariomycetes	Shen et al.
Ophiostoma_ips	Pezizomycotina	Ophiostoma_ips	Sordariomycetes	Shen et al.
Sporothrix_brasiliensis	Pezizomycotina	Sporothrix_brasiliensis	Sordariomycetes	Shen et al.
Sporothrix_schenckii	Pezizomycotina	Sporothrix_schenckii	Sordariomycetes	Shen et al.
Sporothrix_globosa	Pezizomycotina	Sporothrix_globosa	Sordariomycetes	Shen et al.
Sporothrix_pallida	Pezizomycotina	Sporothrix_pallida	Sordariomycetes	Shen et al.
Ceratocystiopsis_minuta	Pezizomycotina	Ceratocystiopsis_minuta	Sordariomycetes	Shen et al.
Ceratocystiopsis_brevicomis	Pezizomycotina	Ceratocystiopsis_brevicomis	Sordariomycetes	Shen et al.
Hawksworthiomyces_lignivorus	Pezizomycotina	Hawksworthiomyces_lignivorus	Sordariomycetes	Shen et al.
Sporothrix_insectorum	Pezizomycotina	Sporothrix_insectorum	Sordariomycetes	Shen et al.
Fragosphaeria_purpurea	Pezizomycotina	Fragosphaeria_purpurea	Sordariomycetes	Shen et al.
Grosmannia_penicillata	Pezizomycotina	Grosmannia_penicillata	Sordariomycetes	Shen et al.
Raffaelea_sulphurea	Pezizomycotina	Raffaelea_sulphurea	Sordariomycetes	Shen et al.
Raffaelea_quercus-mongolicae	Pezizomycotina	Raffaelea_quercus-mongolicae	Sordariomycetes	Shen et al.
Raffaelea_quercivora	Pezizomycotina	Raffaelea_quercivora	Sordariomycetes	Shen et al.
Esteya_vermicola	Pezizomycotina	Esteya_vermicola	Sordariomycetes	Shen et al.
Grosmannia_clavigera	Pezizomycotina	Grosmannia_clavigera	Sordariomycetes	Shen et al.
Leptographium_lundbergii	Pezizomycotina	Leptographium_lundbergii	Sordariomycetes	Shen et al.
Leptographium_procerum	Pezizomycotina	Leptographium_procerum	Sordariomycetes	Shen et al.
Raffaelea_sp._RL272	Pezizomycotina	Raffaelea_sp._RL272	Sordariomycetes	Shen et al.
Raffaelea_lauricola	Pezizomycotina	Raffaelea_lauricola	Sordariomycetes	Shen et al.
Raffaelea_arxii	Pezizomycotina	Raffaelea_arxii	Sordariomycetes	Shen et al.
Raffaelea_albimanens	Pezizomycotina	Raffaelea_albimanens	Sordariomycetes	Shen et al.
Raffaelea_ambrosiae	Pezizomycotina	Raffaelea_ambrosiae	Sordariomycetes	Shen et al.
Graphilbum_fragrans	Pezizomycotina	Graphilbum_fragrans	Sordariomycetes	Shen et al.
Diaporthe_helianthi	Pezizomycotina	Diaporthe_helianthi	Sordariomycetes	Shen et al.
Diaporthe_ampelina	Pezizomycotina	Diaporthe_ampelina	Sordariomycetes	Shen et al.
Diaporthe_longicolla	Pezizomycotina	Diaporthe_longicolla	Sordariomycetes	Shen et al.
Diaporthe_aspalathi	Pezizomycotina	Diaporthe_aspalathi	Sordariomycetes	Shen et al.
Stenocarpella_maydis	Pezizomycotina	Stenocarpella_maydis	Sordariomycetes	Shen et al.
Valsa_mali	Pezizomycotina	Valsa_mali	Sordariomycetes	Shen et al.
Chrysoporthe_austroafricana	Pezizomycotina	Chrysoporthe_austroafricana	Sordariomycetes	Shen et al.
Chrysoporthe_deuterocubensis	Pezizomycotina	Chrysoporthe_deuterocubensis	Sordariomycetes	Shen et al.
Chrysoporthe_cubensis	Pezizomycotina	Chrysoporthe_cubensis	Sordariomycetes	Shen et al.
Cryphonectria_radicalis	Pezizomycotina	Cryphonectria_radicalis	Sordariomycetes	Shen et al.
Coniella_lustricola	Pezizomycotina	Coniella_lustricola	Sordariomycetes	Shen et al.
Juglanconis_oblonga	Pezizomycotina	Juglanconis_oblonga	Sordariomycetes	Shen et al.
Juglanconis_juglandina	Pezizomycotina	Juglanconis_juglandina	Sordariomycetes	Shen et al.
Juglanconis_sp._DMW523	Pezizomycotina	Juglanconis_sp._DMW523	Sordariomycetes	Shen et al.
Ophiognomonia_clavigignenti-juglandacearum	Pezizomycotina	Ophiognomonia_clavigignenti-juglandacearum	Sordariomycetes	Shen et al.
Phaeoacremonium_minimum	Pezizomycotina	Phaeoacremonium_minimum	Sordariomycetes	Shen et al.
Sordaria_macrospora	Pezizomycotina	Sordaria_macrospora	Sordariomycetes	Shen et al.
Neurospora_crassa	Pezizomycotina	Neurospora_crassa	Sordariomycetes	Shen et al.
Neurospora_tetrasperma	Pezizomycotina	Neurospora_tetrasperma	Sordariomycetes	Shen et al.
Neurospora_africana	Pezizomycotina	Neurospora_africana	Sordariomycetes	Shen et al.
Neurospora_sublineolata	Pezizomycotina	Neurospora_sublineolata	Sordariomycetes	Shen et al.
Neurospora_pannonica	Pezizomycotina	Neurospora_pannonica	Sordariomycetes	Shen et al.
Neurospora_terricola	Pezizomycotina	Neurospora_terricola	Sordariomycetes	Shen et al.
Thielavia_terrestris	Pezizomycotina	Thielavia_terrestris	Sordariomycetes	Shen et al.
Thermothelomyces_thermophila	Pezizomycotina	Thermothelomyces_thermophila	Sordariomycetes	Shen et al.
Chaetomium_cochliodes	Pezizomycotina	Chaetomium_cochliodes	Sordariomycetes	Shen et al.
Chaetomium_globosum	Pezizomycotina	Chaetomium_globosum	Sordariomycetes	Shen et al.
Madurella_mycetomatis	Pezizomycotina	Madurella_mycetomatis	Sordariomycetes	Shen et al.
Chaetomium_thermophilum	Pezizomycotina	Chaetomium_thermophilum	Sordariomycetes	Shen et al.
Podospora_anserina	Pezizomycotina	Podospora_anserina	Sordariomycetes	Shen et al.
Coniochaeta_hoffmannii	Pezizomycotina	Coniochaeta_hoffmannii	Sordariomycetes	Shen et al.
Coniochaeta_ligniaria	Pezizomycotina	Coniochaeta_ligniaria	Sordariomycetes	Shen et al.
Calonectria_pseudoreteaudii	Pezizomycotina	Calonectria_pseudoreteaudii	Sordariomycetes	Shen et al.
Calonectria_leucothoes	Pezizomycotina	Calonectria_leucothoes	Sordariomycetes	Shen et al.
Calonectria_pseudonaviculata	Pezizomycotina	Calonectria_pseudonaviculata	Sordariomycetes	Shen et al.
Calonectria_naviculata	Pezizomycotina	Calonectria_naviculata	Sordariomycetes	Shen et al.
Aquanectria_penicillioides	Pezizomycotina	Aquanectria_penicillioides	Sordariomycetes	Shen et al.
Ilyonectria_destructans	Pezizomycotina	Ilyonectria_destructans	Sordariomycetes	Shen et al.
Ilyonectria_mors-panacis	Pezizomycotina	Ilyonectria_mors-panacis	Sordariomycetes	Shen et al.
Dactylonectria_macrodidyma	Pezizomycotina	Dactylonectria_macrodidyma	Sordariomycetes	Shen et al.
Nectria_sp._B-13	Pezizomycotina	Nectria_sp._B-13	Sordariomycetes	Shen et al.
Neonectria_hederae	Pezizomycotina	Neonectria_hederae	Sordariomycetes	Shen et al.
Neonectria_punicea	Pezizomycotina	Neonectria_punicea	Sordariomycetes	Shen et al.
Neonectria_ditissima	Pezizomycotina	Neonectria_ditissima	Sordariomycetes	Shen et al.
Corinectria_fuckeliana	Pezizomycotina	Corinectria_fuckeliana	Sordariomycetes	Shen et al.
Fusarium_pseudograminearum	Pezizomycotina	Fusarium_pseudograminearum	Sordariomycetes	Shen et al.
Fusarium_meridionale	Pezizomycotina	Fusarium_meridionale	Sordariomycetes	Shen et al.
Fusarium_graminearum	Pezizomycotina	Fusarium_graminearum	Sordariomycetes	Shen et al.
Fusarium_asiaticum	Pezizomycotina	Fusarium_asiaticum	Sordariomycetes	Shen et al.
Fusarium_culmorum	Pezizomycotina	Fusarium_culmorum	Sordariomycetes	Shen et al.
Fusarium_praegraminearum	Pezizomycotina	Fusarium_praegraminearum	Sordariomycetes	Shen et al.
Fusarium_langsethiae	Pezizomycotina	Fusarium_langsethiae	Sordariomycetes	Shen et al.
Fusarium_sporotrichioides	Pezizomycotina	Fusarium_sporotrichioides	Sordariomycetes	Shen et al.
Fusarium_sambucinum	Pezizomycotina	Fusarium_sambucinum	Sordariomycetes	Shen et al.
Fusarium_venenatum	Pezizomycotina	Fusarium_venenatum	Sordariomycetes	Shen et al.
Fusarium_poae	Pezizomycotina	Fusarium_poae	Sordariomycetes	Shen et al.
Fusarium_longipes	Pezizomycotina	Fusarium_longipes	Sordariomycetes	Shen et al.
Fusarium_equiseti	Pezizomycotina	Fusarium_equiseti	Sordariomycetes	Shen et al.
Fusarium_sp._FIESC_12	Pezizomycotina	Fusarium_sp._FIESC_12	Sordariomycetes	Shen et al.
Fusarium_sp._FIESC_28	Pezizomycotina	Fusarium_sp._FIESC_28	Sordariomycetes	Shen et al.
Fusarium_avenaceum	Pezizomycotina	Fusarium_avenaceum	Sordariomycetes	Shen et al.
Fusarium_sp._JS626	Pezizomycotina	Fusarium_sp._JS626	Sordariomycetes	Shen et al.
Fusarium_tricinctum	Pezizomycotina	Fusarium_tricinctum	Sordariomycetes	Shen et al.
Fusarium_udum	Pezizomycotina	Fusarium_udum	Sordariomycetes	Shen et al.
Fusarium_verticillioides	Pezizomycotina	Fusarium_verticillioides	Sordariomycetes	Shen et al.
Fusarium_nygamai	Pezizomycotina	Fusarium_nygamai	Sordariomycetes	Shen et al.
Fusarium_pininemorale	Pezizomycotina	Fusarium_pininemorale	Sordariomycetes	Shen et al.
Fusarium_circinatum	Pezizomycotina	Fusarium_circinatum	Sordariomycetes	Shen et al.
Fusarium_sp._Na10	Pezizomycotina	Fusarium_sp._Na10	Sordariomycetes	Shen et al.
Fusarium_temperatum	Pezizomycotina	Fusarium_temperatum	Sordariomycetes	Shen et al.
Fusarium_fracticaudum	Pezizomycotina	Fusarium_fracticaudum	Sordariomycetes	Shen et al.
Fusarium_agapanthi	Pezizomycotina	Fusarium_agapanthi	Sordariomycetes	Shen et al.
Fusarium_mangiferae	Pezizomycotina	Fusarium_mangiferae	Sordariomycetes	Shen et al.
Fusarium_proliferatum	Pezizomycotina	Fusarium_proliferatum	Sordariomycetes	Shen et al.
Fusarium_fujikuroi	Pezizomycotina	Fusarium_fujikuroi	Sordariomycetes	Shen et al.
Fusarium_commune	Pezizomycotina	Fusarium_commune	Sordariomycetes	Shen et al.
Fusarium_oxysporum	Pezizomycotina	Fusarium_oxysporum	Sordariomycetes	Shen et al.
Fusarium_hostae	Pezizomycotina	Fusarium_hostae	Sordariomycetes	Shen et al.
Fusarium_beomiforme	Pezizomycotina	Fusarium_beomiforme	Sordariomycetes	Shen et al.
Fusarium_burgessii	Pezizomycotina	Fusarium_burgessii	Sordariomycetes	Shen et al.
Fusarium_algeriense	Pezizomycotina	Fusarium_algeriense	Sordariomycetes	Shen et al.
Fusarium_azukicola	Pezizomycotina	Fusarium_azukicola	Sordariomycetes	Shen et al.
Fusarium_virguliforme	Pezizomycotina	Fusarium_virguliforme	Sordariomycetes	Shen et al.
Fusarium_brasiliense	Pezizomycotina	Fusarium_brasiliense	Sordariomycetes	Shen et al.
Fusarium_cuneirostrum	Pezizomycotina	Fusarium_cuneirostrum	Sordariomycetes	Shen et al.
Fusarium_phaseoli	Pezizomycotina	Fusarium_phaseoli	Sordariomycetes	Shen et al.
Fusarium_tucumaniae	Pezizomycotina	Fusarium_tucumaniae	Sordariomycetes	Shen et al.
Fusarium_solani	Pezizomycotina	Fusarium_solani	Sordariomycetes	Shen et al.
Nectria_haematococca	Pezizomycotina	Nectria_haematococca	Sordariomycetes	Shen et al.
Fusarium_sp._FSSC_6	Pezizomycotina	Fusarium_sp._FSSC_6	Sordariomycetes	Shen et al.
Fusarium_euwallaceae	Pezizomycotina	Fusarium_euwallaceae	Sordariomycetes	Shen et al.
Fusarium_sp._JS1030	Pezizomycotina	Fusarium_sp._JS1030	Sordariomycetes	Shen et al.
Pseudonectria_foliicola	Pezizomycotina	Pseudonectria_foliicola	Sordariomycetes	Shen et al.
Claviceps_purpurea	Pezizomycotina	Claviceps_purpurea	Sordariomycetes	Shen et al.
Claviceps_fusiformis	Pezizomycotina	Claviceps_fusiformis	Sordariomycetes	Shen et al.
Claviceps_paspali	Pezizomycotina	Claviceps_paspali	Sordariomycetes	Shen et al.
Aciculosporium_take	Pezizomycotina	Aciculosporium_take	Sordariomycetes	Shen et al.
Epichloe_gansuensis	Pezizomycotina	Epichloe_gansuensis	Sordariomycetes	Shen et al.
Epichloe_festucae	Pezizomycotina	Epichloe_festucae	Sordariomycetes	Shen et al.
Epichloe_baconii	Pezizomycotina	Epichloe_baconii	Sordariomycetes	Shen et al.
Epichloe_amarillans	Pezizomycotina	Epichloe_amarillans	Sordariomycetes	Shen et al.
Epichloe_sp._AL9924	Pezizomycotina	Epichloe_sp._AL9924	Sordariomycetes	Shen et al.
Epichloe_elymi	Pezizomycotina	Epichloe_elymi	Sordariomycetes	Shen et al.
Epichloe_bromicola	Pezizomycotina	Epichloe_bromicola	Sordariomycetes	Shen et al.
Epichloe_uncinata	Pezizomycotina	Epichloe_uncinata	Sordariomycetes	Shen et al.
Epichloe_brachyelytri	Pezizomycotina	Epichloe_brachyelytri	Sordariomycetes	Shen et al.
Epichloe_aotearoae	Pezizomycotina	Epichloe_aotearoae	Sordariomycetes	Shen et al.
Epichloe_sylvatica	Pezizomycotina	Epichloe_sylvatica	Sordariomycetes	Shen et al.
Epichloe_typhina	Pezizomycotina	Epichloe_typhina	Sordariomycetes	Shen et al.
Epichloe_glyceriae	Pezizomycotina	Epichloe_glyceriae	Sordariomycetes	Shen et al.
Balansia_obtecta	Pezizomycotina	Balansia_obtecta	Sordariomycetes	Shen et al.
Atkinsonella_texensis	Pezizomycotina	Atkinsonella_texensis	Sordariomycetes	Shen et al.
Atkinsonella_hypoxylon	Pezizomycotina	Atkinsonella_hypoxylon	Sordariomycetes	Shen et al.
Periglandula_ipomoeae	Pezizomycotina	Periglandula_ipomoeae	Sordariomycetes	Shen et al.
Moelleriella_libera	Pezizomycotina	Moelleriella_libera	Sordariomycetes	Shen et al.
Hypocrella_siamensis	Pezizomycotina	Hypocrella_siamensis	Sordariomycetes	Shen et al.
Ustilaginoidea_virens	Pezizomycotina	Ustilaginoidea_virens	Sordariomycetes	Shen et al.
Metarhizium_anisopliae	Pezizomycotina	Metarhizium_anisopliae	Sordariomycetes	Shen et al.
Metarhizium_robertsii	Pezizomycotina	Metarhizium_robertsii	Sordariomycetes	Shen et al.
Metarhizium_brunneum	Pezizomycotina	Metarhizium_brunneum	Sordariomycetes	Shen et al.
Metarhizium_majus	Pezizomycotina	Metarhizium_majus	Sordariomycetes	Shen et al.
Metarhizium_guizhouense	Pezizomycotina	Metarhizium_guizhouense	Sordariomycetes	Shen et al.
Metarhizium_acridum	Pezizomycotina	Metarhizium_acridum	Sordariomycetes	Shen et al.
Metarhizium_album	Pezizomycotina	Metarhizium_album	Sordariomycetes	Shen et al.
Metarhizium_rileyi	Pezizomycotina	Metarhizium_rileyi	Sordariomycetes	Shen et al.
Pochonia_chlamydosporia	Pezizomycotina	Pochonia_chlamydosporia	Sordariomycetes	Shen et al.
Tolypocladium_capitatum	Pezizomycotina	Tolypocladium_capitatum	Sordariomycetes	Shen et al.
Tolypocladium_ophioglossoides	Pezizomycotina	Tolypocladium_ophioglossoides	Sordariomycetes	Shen et al.
Tolypocladium_paradoxum	Pezizomycotina	Tolypocladium_paradoxum	Sordariomycetes	Shen et al.
Tolypocladium_sp._Salcha_MEA-2	Pezizomycotina	Tolypocladium_sp._Salcha_MEA-2	Sordariomycetes	Shen et al.
Tolypocladium_inflatum	Pezizomycotina	Tolypocladium_inflatum	Sordariomycetes	Shen et al.
Tolypocladium_sp._Sup5_PDA-1	Pezizomycotina	Tolypocladium_sp._Sup5_PDA-1	Sordariomycetes	Shen et al.
Albophoma_yamanashiensis	Pezizomycotina	Albophoma_yamanashiensis	Sordariomycetes	Shen et al.
Drechmeria_coniospora	Pezizomycotina	Drechmeria_coniospora	Sordariomycetes	Shen et al.
Purpureocillium_lilacinum	Pezizomycotina	Purpureocillium_lilacinum	Sordariomycetes	Shen et al.
Ophiocordyceps_polyrhachis-furcata	Pezizomycotina	Ophiocordyceps_polyrhachis-furcata	Sordariomycetes	Shen et al.
Ophiocordyceps_sp._camponoti-leonardi	Pezizomycotina	Ophiocordyceps_sp._camponoti-leonardi	Sordariomycetes	Shen et al.
Ophiocordyceps_sp._camponoti-saundersi	Pezizomycotina	Ophiocordyceps_sp._camponoti-saundersi	Sordariomycetes	Shen et al.
Ophiocordyceps_unilateralis	Pezizomycotina	Ophiocordyceps_unilateralis	Sordariomycetes	Shen et al.
Ophiocordyceps_camponoti-rufipedis	Pezizomycotina	Ophiocordyceps_camponoti-rufipedis	Sordariomycetes	Shen et al.
Cordyceps_sp._RAO-2017	Pezizomycotina	Cordyceps_sp._RAO-2017	Sordariomycetes	Shen et al.
Ophiocordyceps_sinensis	Pezizomycotina	Ophiocordyceps_sinensis	Sordariomycetes	Shen et al.
Hirsutella_minnesotensis	Pezizomycotina	Hirsutella_minnesotensis	Sordariomycetes	Shen et al.
Hirsutella_thompsonii	Pezizomycotina	Hirsutella_thompsonii	Sordariomycetes	Shen et al.
Ophiocordyceps_australis	Pezizomycotina	Ophiocordyceps_australis	Sordariomycetes	Shen et al.
Paecilomyces_hepiali	Pezizomycotina	Paecilomyces_hepiali	Sordariomycetes	Shen et al.
Cordyceps_farinosa	Pezizomycotina	Cordyceps_farinosa	Sordariomycetes	Shen et al.
Cordyceps_confragosa	Pezizomycotina	Cordyceps_confragosa	Sordariomycetes	Shen et al.
Cordyceps_fumosorosea	Pezizomycotina	Cordyceps_fumosorosea	Sordariomycetes	Shen et al.
Cordyceps_cicadae	Pezizomycotina	Cordyceps_cicadae	Sordariomycetes	Shen et al.
Cordyceps_tenuipes	Pezizomycotina	Cordyceps_tenuipes	Sordariomycetes	Shen et al.
Cordyceps_pruinosa	Pezizomycotina	Cordyceps_pruinosa	Sordariomycetes	Shen et al.
Cordyceps_militaris	Pezizomycotina	Cordyceps_militaris	Sordariomycetes	Shen et al.
Beauveria_rudraprayagi	Pezizomycotina	Beauveria_rudraprayagi	Sordariomycetes	Shen et al.
Beauveria_bassiana	Pezizomycotina	Beauveria_bassiana	Sordariomycetes	Shen et al.
Cordyceps_brongniartii	Pezizomycotina	Cordyceps_brongniartii	Sordariomycetes	Shen et al.
Beauveria_pseudobassiana	Pezizomycotina	Beauveria_pseudobassiana	Sordariomycetes	Shen et al.
Lecanicillium_psalliotae	Pezizomycotina	Lecanicillium_psalliotae	Sordariomycetes	Shen et al.
Lecanicillium_fungicola	Pezizomycotina	Lecanicillium_fungicola	Sordariomycetes	Shen et al.
Lecanicillium_sp._MT-2017a	Pezizomycotina	Lecanicillium_sp._MT-2017a	Sordariomycetes	Shen et al.
Lecanicillium_sp._LEC01	Pezizomycotina	Lecanicillium_sp._LEC01	Sordariomycetes	Shen et al.
Torrubiella_hemipterigena	Pezizomycotina	Torrubiella_hemipterigena	Sordariomycetes	Shen et al.
Trichoderma_atroviride	Pezizomycotina	Trichoderma_atroviride	Sordariomycetes	Shen et al.
Trichoderma_koningiopsis	Pezizomycotina	Trichoderma_koningiopsis	Sordariomycetes	Shen et al.
Trichoderma_gamsii	Pezizomycotina	Trichoderma_gamsii	Sordariomycetes	Shen et al.
Trichoderma_asperellum	Pezizomycotina	Trichoderma_asperellum	Sordariomycetes	Shen et al.
Trichoderma_hamatum	Pezizomycotina	Trichoderma_hamatum	Sordariomycetes	Shen et al.
Trichoderma_reesei	Pezizomycotina	Trichoderma_reesei	Sordariomycetes	Shen et al.
Trichoderma_parareesei	Pezizomycotina	Trichoderma_parareesei	Sordariomycetes	Shen et al.
Trichoderma_longibrachiatum	Pezizomycotina	Trichoderma_longibrachiatum	Sordariomycetes	Shen et al.
Trichoderma_koningii	Pezizomycotina	Trichoderma_koningii	Sordariomycetes	Shen et al.
Trichoderma_citrinoviride	Pezizomycotina	Trichoderma_citrinoviride	Sordariomycetes	Shen et al.
Trichoderma_virens	Pezizomycotina	Trichoderma_virens	Sordariomycetes	Shen et al.
Trichoderma_guizhouense	Pezizomycotina	Trichoderma_guizhouense	Sordariomycetes	Shen et al.
Trichoderma_harzianum	Pezizomycotina	Trichoderma_harzianum	Sordariomycetes	Shen et al.
Trichoderma_pleuroti	Pezizomycotina	Trichoderma_pleuroti	Sordariomycetes	Shen et al.
Trichoderma_brevicompactum	Pezizomycotina	Trichoderma_brevicompactum	Sordariomycetes	Shen et al.
Trichoderma_arundinaceum	Pezizomycotina	Trichoderma_arundinaceum	Sordariomycetes	Shen et al.
Escovopsis_weberi	Pezizomycotina	Escovopsis_weberi	Sordariomycetes	Shen et al.
Escovopsis_sp._AC	Pezizomycotina	Escovopsis_sp._AC	Sordariomycetes	Shen et al.
Escovopsis_sp._Ae724	Pezizomycotina	Escovopsis_sp._Ae724	Sordariomycetes	Shen et al.
Escovopsis_sp._Ae733	Pezizomycotina	Escovopsis_sp._Ae733	Sordariomycetes	Shen et al.
Escovopsis_sp._Ae720	Pezizomycotina	Escovopsis_sp._Ae720	Sordariomycetes	Shen et al.
Escovopsis_sp._TC	Pezizomycotina	Escovopsis_sp._TC	Sordariomycetes	Shen et al.
Stachybotrys_chlorohalonata	Pezizomycotina	Stachybotrys_chlorohalonata	Sordariomycetes	Shen et al.
Stachybotrys_chartarum	Pezizomycotina	Stachybotrys_chartarum	Sordariomycetes	Shen et al.
Memnoniella_echinata	Pezizomycotina	Memnoniella_echinata	Sordariomycetes	Shen et al.
Paramyrothecium_roridum	Pezizomycotina	Paramyrothecium_roridum	Sordariomycetes	Shen et al.
Acremonium_chrysogenum	Pezizomycotina	Acremonium_chrysogenum	Sordariomycetes	Shen et al.
Geosmithia_morbida	Pezizomycotina	Geosmithia_morbida	Sordariomycetes	Shen et al.
Geosmithia_flava	Pezizomycotina	Geosmithia_flava	Sordariomycetes	Shen et al.
Geosmithia_putterillii	Pezizomycotina	Geosmithia_putterillii	Sordariomycetes	Shen et al.
Gliomastix_tumulicola	Pezizomycotina	Gliomastix_tumulicola	Sordariomycetes	Shen et al.
Clonostachys_rosea	Pezizomycotina	Clonostachys_rosea	Sordariomycetes	Shen et al.
Trichothecium_ovalisporum	Pezizomycotina	Trichothecium_ovalisporum	Sordariomycetes	Shen et al.
Trichothecium_sympodiale	Pezizomycotina	Trichothecium_sympodiale	Sordariomycetes	Shen et al.
Trichothecium_roseum	Pezizomycotina	Trichothecium_roseum	Sordariomycetes	Shen et al.
Sarocladium_strictum	Pezizomycotina	Sarocladium_strictum	Sordariomycetes	Shen et al.
Sarocladium_oryzae	Pezizomycotina	Sarocladium_oryzae	Sordariomycetes	Shen et al.
Huntiella_omanensis	Pezizomycotina	Huntiella_omanensis	Sordariomycetes	Shen et al.
Huntiella_savannae	Pezizomycotina	Huntiella_savannae	Sordariomycetes	Shen et al.
Huntiella_decipiens	Pezizomycotina	Huntiella_decipiens	Sordariomycetes	Shen et al.
Huntiella_bhutanensis	Pezizomycotina	Huntiella_bhutanensis	Sordariomycetes	Shen et al.
Huntiella_moniliformis	Pezizomycotina	Huntiella_moniliformis	Sordariomycetes	Shen et al.
Ceratocystis_adiposa	Pezizomycotina	Ceratocystis_adiposa	Sordariomycetes	Shen et al.
Ambrosiella_xylebori	Pezizomycotina	Ambrosiella_xylebori	Sordariomycetes	Shen et al.
Bretziella_fagacearum	Pezizomycotina	Bretziella_fagacearum	Sordariomycetes	Shen et al.
Ceratocystis_manginecans	Pezizomycotina	Ceratocystis_manginecans	Sordariomycetes	Shen et al.
Ceratocystis_fimbriata	Pezizomycotina	Ceratocystis_fimbriata	Sordariomycetes	Shen et al.
Ceratocystis_eucalypticola	Pezizomycotina	Ceratocystis_eucalypticola	Sordariomycetes	Shen et al.
Ceratocystis_cacaofunesta	Pezizomycotina	Ceratocystis_cacaofunesta	Sordariomycetes	Shen et al.
Ceratocystis_platani	Pezizomycotina	Ceratocystis_platani	Sordariomycetes	Shen et al.
Ceratocystis_albifundus	Pezizomycotina	Ceratocystis_albifundus	Sordariomycetes	Shen et al.
Ceratocystis_harringtonii	Pezizomycotina	Ceratocystis_harringtonii	Sordariomycetes	Shen et al.
Chalaropsis_thielavioides	Pezizomycotina	Chalaropsis_thielavioides	Sordariomycetes	Shen et al.
Endoconidiophora_laricicola	Pezizomycotina	Endoconidiophora_laricicola	Sordariomycetes	Shen et al.
Endoconidiophora_polonica	Pezizomycotina	Endoconidiophora_polonica	Sordariomycetes	Shen et al.
Davidsoniella_virescens	Pezizomycotina	Davidsoniella_virescens	Sordariomycetes	Shen et al.
Thielaviopsis_musarum	Pezizomycotina	Thielaviopsis_musarum	Sordariomycetes	Shen et al.
Thielaviopsis_ethacetica	Pezizomycotina	Thielaviopsis_ethacetica	Sordariomycetes	Shen et al.
Thielaviopsis_euricoi	Pezizomycotina	Thielaviopsis_euricoi	Sordariomycetes	Shen et al.
Thielaviopsis_punctulata	Pezizomycotina	Thielaviopsis_punctulata	Sordariomycetes	Shen et al.
Knoxdaviesia_capensis	Pezizomycotina	Knoxdaviesia_capensis	Sordariomycetes	Shen et al.
Knoxdaviesia_proteae	Pezizomycotina	Knoxdaviesia_proteae	Sordariomycetes	Shen et al.
Scedosporium_aurantiacum	Pezizomycotina	Scedosporium_aurantiacum	Sordariomycetes	Shen et al.
Scedosporium_dehoogii	Pezizomycotina	Scedosporium_dehoogii	Sordariomycetes	Shen et al.
Scedosporium_boydii	Pezizomycotina	Scedosporium_boydii	Sordariomycetes	Shen et al.
Scedosporium_apiospermum	Pezizomycotina	Scedosporium_apiospermum	Sordariomycetes	Shen et al.
Lomentospora_prolificans	Pezizomycotina	Lomentospora_prolificans	Sordariomycetes	Shen et al.
Colletotrichum_orbiculare	Pezizomycotina	Colletotrichum_orbiculare	Sordariomycetes	Shen et al.
Colletotrichum_lindemuthianum	Pezizomycotina	Colletotrichum_lindemuthianum	Sordariomycetes	Shen et al.
Colletotrichum_truncatum	Pezizomycotina	Colletotrichum_truncatum	Sordariomycetes	Shen et al.
Colletotrichum_gloeosporioides	Pezizomycotina	Colletotrichum_gloeosporioides	Sordariomycetes	Shen et al.
Colletotrichum_fructicola	Pezizomycotina	Colletotrichum_fructicola	Sordariomycetes	Shen et al.
Colletotrichum_musae	Pezizomycotina	Colletotrichum_musae	Sordariomycetes	Shen et al.
Colletotrichum_sansevieriae	Pezizomycotina	Colletotrichum_sansevieriae	Sordariomycetes	Shen et al.
Colletotrichum_sp._JS-367	Pezizomycotina	Colletotrichum_sp._JS-367	Sordariomycetes	Shen et al.
Colletotrichum_nymphaeae	Pezizomycotina	Colletotrichum_nymphaeae	Sordariomycetes	Shen et al.
Colletotrichum_simmondsii	Pezizomycotina	Colletotrichum_simmondsii	Sordariomycetes	Shen et al.
Colletotrichum_acutatum	Pezizomycotina	Colletotrichum_acutatum	Sordariomycetes	Shen et al.
Colletotrichum_fioriniae	Pezizomycotina	Colletotrichum_fioriniae	Sordariomycetes	Shen et al.
Colletotrichum_salicis	Pezizomycotina	Colletotrichum_salicis	Sordariomycetes	Shen et al.
Colletotrichum_godetiae	Pezizomycotina	Colletotrichum_godetiae	Sordariomycetes	Shen et al.
Colletotrichum_orchidophilum	Pezizomycotina	Colletotrichum_orchidophilum	Sordariomycetes	Shen et al.
Colletotrichum_falcatum	Pezizomycotina	Colletotrichum_falcatum	Sordariomycetes	Shen et al.
Colletotrichum_graminicola	Pezizomycotina	Colletotrichum_graminicola	Sordariomycetes	Shen et al.
Colletotrichum_sublineola	Pezizomycotina	Colletotrichum_sublineola	Sordariomycetes	Shen et al.
Colletotrichum_tofieldiae	Pezizomycotina	Colletotrichum_tofieldiae	Sordariomycetes	Shen et al.
Colletotrichum_incanum	Pezizomycotina	Colletotrichum_incanum	Sordariomycetes	Shen et al.
Colletotrichum_lentis	Pezizomycotina	Colletotrichum_lentis	Sordariomycetes	Shen et al.
Colletotrichum_higginsianum	Pezizomycotina	Colletotrichum_higginsianum	Sordariomycetes	Shen et al.
Colletotrichum_coccodes	Pezizomycotina	Colletotrichum_coccodes	Sordariomycetes	Shen et al.
Colletotrichum_chlorophyti	Pezizomycotina	Colletotrichum_chlorophyti	Sordariomycetes	Shen et al.
Verticillium_dahliae	Pezizomycotina	Verticillium_dahliae	Sordariomycetes	Shen et al.
Verticillium_longisporum	Pezizomycotina	Verticillium_longisporum	Sordariomycetes	Shen et al.
Verticillium_nonalfalfae	Pezizomycotina	Verticillium_nonalfalfae	Sordariomycetes	Shen et al.
Verticillium_alfalfae	Pezizomycotina	Verticillium_alfalfae	Sordariomycetes	Shen et al.
Verticillium_nubilum	Pezizomycotina	Verticillium_nubilum	Sordariomycetes	Shen et al.
Verticillium_isaacii	Pezizomycotina	Verticillium_isaacii	Sordariomycetes	Shen et al.
Verticillium_klebahnii	Pezizomycotina	Verticillium_klebahnii	Sordariomycetes	Shen et al.
Verticillium_tricorpus	Pezizomycotina	Verticillium_tricorpus	Sordariomycetes	Shen et al.
Verticillium_zaregamsianum	Pezizomycotina	Verticillium_zaregamsianum	Sordariomycetes	Shen et al.
Verticillium_albo-atrum	Pezizomycotina	Verticillium_albo-atrum	Sordariomycetes	Shen et al.
Acremonium_furcatum	Pezizomycotina	Acremonium_furcatum	Sordariomycetes	Shen et al.
Reticulascus_tulasneorum	Pezizomycotina	Reticulascus_tulasneorum	Sordariomycetes	Shen et al.
Xylaria_sp._MSU_SB201401	Pezizomycotina	Xylaria_sp._MSU_SB201401	Sordariomycetes	Shen et al.
Kretzschmaria_deusta	Pezizomycotina	Kretzschmaria_deusta	Sordariomycetes	Shen et al.
Rosellinia_necatrix	Pezizomycotina	Rosellinia_necatrix	Sordariomycetes	Shen et al.
Xylaria_polymorpha	Pezizomycotina	Xylaria_polymorpha	Sordariomycetes	Shen et al.
Xylaria_longipes	Pezizomycotina	Xylaria_longipes	Sordariomycetes	Shen et al.
Didymobotryum_rigidum	Pezizomycotina	Didymobotryum_rigidum	Sordariomycetes	Shen et al.
Xylaria_sp._JS573	Pezizomycotina	Xylaria_sp._JS573	Sordariomycetes	Shen et al.
Hypoxylon_sp._EC38	Pezizomycotina	Hypoxylon_sp._EC38	Sordariomycetes	Shen et al.
Hypoxylon_sp._CO27-5	Pezizomycotina	Hypoxylon_sp._CO27-5	Sordariomycetes	Shen et al.
Hypoxylon_sp._E7406B	Pezizomycotina	Hypoxylon_sp._E7406B	Sordariomycetes	Shen et al.
Hypoxylon_pulicicidum	Pezizomycotina	Hypoxylon_pulicicidum	Sordariomycetes	Shen et al.
Annulohypoxylon_stygium	Pezizomycotina	Annulohypoxylon_stygium	Sordariomycetes	Shen et al.
Hypoxylon_sp._CI-4A	Pezizomycotina	Hypoxylon_sp._CI-4A	Sordariomycetes	Shen et al.
Daldinia_sp._EC12	Pezizomycotina	Daldinia_sp._EC12	Sordariomycetes	Shen et al.
Daldinia_eschscholtzii	Pezizomycotina	Daldinia_eschscholtzii	Sordariomycetes	Shen et al.
Microdochium_bolleyi	Pezizomycotina	Microdochium_bolleyi	Sordariomycetes	Shen et al.
Eutypa_lata	Pezizomycotina	Eutypa_lata	Sordariomycetes	Shen et al.
Pseudomassariella_vexata	Pezizomycotina	Pseudomassariella_vexata	Sordariomycetes	Shen et al.
Pestalotiopsis_sp._JCM_9685	Pezizomycotina	Pestalotiopsis_sp._JCM_9685	Sordariomycetes	Shen et al.
Pestalotiopsis_fici	Pezizomycotina	Pestalotiopsis_fici	Sordariomycetes	Shen et al.
Cadophora_malorum	Pezizomycotina	Cadophora_malorum	Leotiomycetes	Shen et al.
Cadophora_sp._DSE1049	Pezizomycotina	Cadophora_sp._DSE1049	Leotiomycetes	Shen et al.
Helotiales_sp._F229	Pezizomycotina	Helotiales_sp._F229	Leotiomycetes	Shen et al.
Rhynchosporium_agropyri	Pezizomycotina	Rhynchosporium_agropyri	Leotiomycetes	Shen et al.
Rhynchosporium_commune	Pezizomycotina	Rhynchosporium_commune	Leotiomycetes	Shen et al.
Rhynchosporium_secalis	Pezizomycotina	Rhynchosporium_secalis	Leotiomycetes	Shen et al.
Marssonina_brunnea	Pezizomycotina	Marssonina_brunnea	Leotiomycetes	Shen et al.
Marssonina_coronariae	Pezizomycotina	Marssonina_coronariae	Leotiomycetes	Shen et al.
Diplocarpon_rosae	Pezizomycotina	Diplocarpon_rosae	Leotiomycetes	Shen et al.
Phialocephala_scopiformis	Pezizomycotina	Phialocephala_scopiformis	Leotiomycetes	Shen et al.
Phialocephala_subalpina	Pezizomycotina	Phialocephala_subalpina	Leotiomycetes	Shen et al.
Articulospora_tetracladia	Pezizomycotina	Articulospora_tetracladia	Leotiomycetes	Shen et al.
Erysiphe_pisi	Pezizomycotina	Erysiphe_pisi	Leotiomycetes	Shen et al.
Erysiphe_pulchra	Pezizomycotina	Erysiphe_pulchra	Leotiomycetes	Shen et al.
Erysiphe_necator	Pezizomycotina	Erysiphe_necator	Leotiomycetes	Shen et al.
Blumeria_graminis	Pezizomycotina	Blumeria_graminis	Leotiomycetes	Shen et al.
Ascocoryne_sarcoides	Pezizomycotina	Ascocoryne_sarcoides	Leotiomycetes	Shen et al.
Cairneyella_variabilis	Pezizomycotina	Cairneyella_variabilis	Leotiomycetes	Shen et al.
Meliniomyces_bicolor	Pezizomycotina	Meliniomyces_bicolor	Leotiomycetes	Shen et al.
Meliniomyces_variabilis	Pezizomycotina	Meliniomyces_variabilis	Leotiomycetes	Shen et al.
Pezoloma_ericae	Pezizomycotina	Pezoloma_ericae	Leotiomycetes	Shen et al.
Hymenoscyphus_fructigenus	Pezizomycotina	Hymenoscyphus_fructigenus	Leotiomycetes	Shen et al.
Calycina_herbarum	Pezizomycotina	Calycina_herbarum	Leotiomycetes	Shen et al.
Hymenoscyphus_infarciens	Pezizomycotina	Hymenoscyphus_infarciens	Leotiomycetes	Shen et al.
Hymenoscyphus_scutula	Pezizomycotina	Hymenoscyphus_scutula	Leotiomycetes	Shen et al.
Hymenoscyphus_salicellus	Pezizomycotina	Hymenoscyphus_salicellus	Leotiomycetes	Shen et al.
Hymenoscyphus_fraxineus	Pezizomycotina	Hymenoscyphus_fraxineus	Leotiomycetes	Shen et al.
Hymenoscyphus_linearis	Pezizomycotina	Hymenoscyphus_linearis	Leotiomycetes	Shen et al.
Hymenoscyphus_repandus	Pezizomycotina	Hymenoscyphus_repandus	Leotiomycetes	Shen et al.
Glarea_lozoyensis	Pezizomycotina	Glarea_lozoyensis	Leotiomycetes	Shen et al.
Phialophora_cf._hyalina_BP_5553	Pezizomycotina	Phialophora_cf._hyalina_BP_5553	Leotiomycetes	Shen et al.
Amorphotheca_resinae	Pezizomycotina	Amorphotheca_resinae	Leotiomycetes	Shen et al.
Oidiodendron_maius	Pezizomycotina	Oidiodendron_maius	Leotiomycetes	Shen et al.
Gamarada_debralockiae	Pezizomycotina	Gamarada_debralockiae	Leotiomycetes	Shen et al.
Botrytis_cinerea	Pezizomycotina	Botrytis_cinerea	Leotiomycetes	Shen et al.
Botrytis_paeoniae	Pezizomycotina	Botrytis_paeoniae	Leotiomycetes	Shen et al.
Sclerotinia_glacialis	Pezizomycotina	Sclerotinia_glacialis	Leotiomycetes	Shen et al.
Sclerotinia_sclerotiorum	Pezizomycotina	Sclerotinia_sclerotiorum	Leotiomycetes	Shen et al.
Ciborinia_camelliae	Pezizomycotina	Ciborinia_camelliae	Leotiomycetes	Shen et al.
Sclerotinia_borealis	Pezizomycotina	Sclerotinia_borealis	Leotiomycetes	Shen et al.
Monilinia_fructigena	Pezizomycotina	Monilinia_fructigena	Leotiomycetes	Shen et al.
Monilinia_polystroma	Pezizomycotina	Monilinia_polystroma	Leotiomycetes	Shen et al.
Monilinia_laxa	Pezizomycotina	Monilinia_laxa	Leotiomycetes	Shen et al.
Monilinia_fructicola	Pezizomycotina	Monilinia_fructicola	Leotiomycetes	Shen et al.
Monilinia_aucupariae	Pezizomycotina	Monilinia_aucupariae	Leotiomycetes	Shen et al.
Myriosclerotinia_scirpicola	Pezizomycotina	Myriosclerotinia_scirpicola	Leotiomycetes	Shen et al.
Myriosclerotinia_duriaeana	Pezizomycotina	Myriosclerotinia_duriaeana	Leotiomycetes	Shen et al.
Myriosclerotinia_curreyana	Pezizomycotina	Myriosclerotinia_curreyana	Leotiomycetes	Shen et al.
Rutstroemia_sp._NJR-2017a_BBW	Pezizomycotina	Rutstroemia_sp._NJR-2017a_BBW	Leotiomycetes	Shen et al.
Rutstroemia_sp._NJR-2017a_WRK4	Pezizomycotina	Rutstroemia_sp._NJR-2017a_WRK4	Leotiomycetes	Shen et al.
Rutstroemia_sp._NJR-2017a_BVV2	Pezizomycotina	Rutstroemia_sp._NJR-2017a_BVV2	Leotiomycetes	Shen et al.
Clarireedia_homoeocarpa	Pezizomycotina	Clarireedia_homoeocarpa	Leotiomycetes	Shen et al.
Rutstroemia_sydowiana	Pezizomycotina	Rutstroemia_sydowiana	Leotiomycetes	Shen et al.
Lanzia_echinophila	Pezizomycotina	Lanzia_echinophila	Leotiomycetes	Shen et al.
Chlorociboria_aeruginascens	Pezizomycotina	Chlorociboria_aeruginascens	Leotiomycetes	Shen et al.
Pezicula_radicicola	Pezizomycotina	Pezicula_radicicola	Leotiomycetes	Shen et al.
Coleophoma_cylindrospora	Pezizomycotina	Coleophoma_cylindrospora	Leotiomycetes	Shen et al.
Coleophoma_crateriformis	Pezizomycotina	Coleophoma_crateriformis	Leotiomycetes	Shen et al.
Scytalidium_lignicola	Pezizomycotina	Scytalidium_lignicola	Leotiomycetes	Shen et al.
Pseudogymnoascus_sp._VKM_F-4515_FW-2607	Pezizomycotina	Pseudogymnoascus_sp._VKM_F-4515_FW-2607	Leotiomycetes	Shen et al.
Pseudogymnoascus_sp._VKM_F-4517_FW-2822	Pezizomycotina	Pseudogymnoascus_sp._VKM_F-4517_FW-2822	Leotiomycetes	Shen et al.
Pseudogymnoascus_sp._BL308	Pezizomycotina	Pseudogymnoascus_sp._BL308	Leotiomycetes	Shen et al.
Pseudogymnoascus_sp._23342-1-I1	Pezizomycotina	Pseudogymnoascus_sp._23342-1-I1	Leotiomycetes	Shen et al.
Pseudogymnoascus_sp._VKM_F-4520_FW-2644	Pezizomycotina	Pseudogymnoascus_sp._VKM_F-4520_FW-2644	Leotiomycetes	Shen et al.
Pseudogymnoascus_sp._VKM_F-4518_FW-2643	Pezizomycotina	Pseudogymnoascus_sp._VKM_F-4518_FW-2643	Leotiomycetes	Shen et al.
Pseudogymnoascus_sp._VKM_F-4281_FW-2241	Pezizomycotina	Pseudogymnoascus_sp._VKM_F-4281_FW-2241	Leotiomycetes	Shen et al.
Pseudogymnoascus_sp._04NY16	Pezizomycotina	Pseudogymnoascus_sp._04NY16	Leotiomycetes	Shen et al.
Pseudogymnoascus_sp._24MN13	Pezizomycotina	Pseudogymnoascus_sp._24MN13	Leotiomycetes	Shen et al.
Pseudogymnoascus_verrucosus	Pezizomycotina	Pseudogymnoascus_verrucosus	Leotiomycetes	Shen et al.
Pseudogymnoascus_sp._VKM_F-103	Pezizomycotina	Pseudogymnoascus_sp._VKM_F-103	Leotiomycetes	Shen et al.
Pseudogymnoascus_sp._VKM_F-4519_FW-2642	Pezizomycotina	Pseudogymnoascus_sp._VKM_F-4519_FW-2642	Leotiomycetes	Shen et al.
Pseudogymnoascus_sp._05NY08	Pezizomycotina	Pseudogymnoascus_sp._05NY08	Leotiomycetes	Shen et al.
Pseudogymnoascus_sp._03VT05	Pezizomycotina	Pseudogymnoascus_sp._03VT05	Leotiomycetes	Shen et al.
Pseudogymnoascus_sp._WSF_3629	Pezizomycotina	Pseudogymnoascus_sp._WSF_3629	Leotiomycetes	Shen et al.
Pseudogymnoascus_destructans	Pezizomycotina	Pseudogymnoascus_destructans	Leotiomycetes	Shen et al.
Pseudogymnoascus_sp._VKM_F-4513_FW-928	Pezizomycotina	Pseudogymnoascus_sp._VKM_F-4513_FW-928	Leotiomycetes	Shen et al.
Pseudogymnoascus_sp._VKM_F-4246	Pezizomycotina	Pseudogymnoascus_sp._VKM_F-4246	Leotiomycetes	Shen et al.
Pseudogymnoascus_sp._BL549	Pezizomycotina	Pseudogymnoascus_sp._BL549	Leotiomycetes	Shen et al.
Pseudogymnoascus_pannorum	Pezizomycotina	Pseudogymnoascus_pannorum	Leotiomycetes	Shen et al.
Pseudogymnoascus_sp._VKM_F-3775	Pezizomycotina	Pseudogymnoascus_sp._VKM_F-3775	Leotiomycetes	Shen et al.
Pseudogymnoascus_sp._VKM_F-4516_FW-969	Pezizomycotina	Pseudogymnoascus_sp._VKM_F-4516_FW-969	Leotiomycetes	Shen et al.
Pseudogymnoascus_sp._VKM_F-4514_FW-929	Pezizomycotina	Pseudogymnoascus_sp._VKM_F-4514_FW-929	Leotiomycetes	Shen et al.
Pseudogymnoascus_sp._VKM_F-3557	Pezizomycotina	Pseudogymnoascus_sp._VKM_F-3557	Leotiomycetes	Shen et al.
Pseudogymnoascus_sp._VKM_F-3808	Pezizomycotina	Pseudogymnoascus_sp._VKM_F-3808	Leotiomycetes	Shen et al.
Cenococcum_geophilum	Pezizomycotina	Cenococcum_geophilum	Dothideomycetes	Shen et al.
Glonium_stellatum	Pezizomycotina	Glonium_stellatum	Dothideomycetes	Shen et al.
Lepidopterella_palustris	Pezizomycotina	Lepidopterella_palustris	Dothideomycetes	Shen et al.
Stagonosporopsis_tanaceti	Pezizomycotina	Stagonosporopsis_tanaceti	Dothideomycetes	Shen et al.
Epicoccum_sorghinum	Pezizomycotina	Epicoccum_sorghinum	Dothideomycetes	Shen et al.
Epicoccum_nigrum	Pezizomycotina	Epicoccum_nigrum	Dothideomycetes	Shen et al.
Phoma_herbarum	Pezizomycotina	Phoma_herbarum	Dothideomycetes	Shen et al.
Ascochyta_rabiei	Pezizomycotina	Ascochyta_rabiei	Dothideomycetes	Shen et al.
Bipolaris_victoriae	Pezizomycotina	Bipolaris_victoriae	Dothideomycetes	Shen et al.
Bipolaris_zeicola	Pezizomycotina	Bipolaris_zeicola	Dothideomycetes	Shen et al.
Bipolaris_oryzae	Pezizomycotina	Bipolaris_oryzae	Dothideomycetes	Shen et al.
Bipolaris_sorokiniana	Pezizomycotina	Bipolaris_sorokiniana	Dothideomycetes	Shen et al.
Bipolaris_maydis	Pezizomycotina	Bipolaris_maydis	Dothideomycetes	Shen et al.
Bipolaris_cookei	Pezizomycotina	Bipolaris_cookei	Dothideomycetes	Shen et al.
Curvularia_geniculata	Pezizomycotina	Curvularia_geniculata	Dothideomycetes	Shen et al.
Curvularia_lunata	Pezizomycotina	Curvularia_lunata	Dothideomycetes	Shen et al.
Curvularia_papendorfii	Pezizomycotina	Curvularia_papendorfii	Dothideomycetes	Shen et al.
Curvularia_sp._IFB-Z10	Pezizomycotina	Curvularia_sp._IFB-Z10	Dothideomycetes	Shen et al.
Exserohilum_turcicum	Pezizomycotina	Exserohilum_turcicum	Dothideomycetes	Shen et al.
Stemphylium_lycopersici	Pezizomycotina	Stemphylium_lycopersici	Dothideomycetes	Shen et al.
Alternaria_solani	Pezizomycotina	Alternaria_solani	Dothideomycetes	Shen et al.
Alternaria_arborescens	Pezizomycotina	Alternaria_arborescens	Dothideomycetes	Shen et al.
Alternaria_alternata	Pezizomycotina	Alternaria_alternata	Dothideomycetes	Shen et al.
Alternaria_brassicicola	Pezizomycotina	Alternaria_brassicicola	Dothideomycetes	Shen et al.
Alternaria_consortialis	Pezizomycotina	Alternaria_consortialis	Dothideomycetes	Shen et al.
Pyrenophora_tritici-repentis	Pezizomycotina	Pyrenophora_tritici-repentis	Dothideomycetes	Shen et al.
Pyrenophora_teres	Pezizomycotina	Pyrenophora_teres	Dothideomycetes	Shen et al.
Pyrenophora_seminiperda	Pezizomycotina	Pyrenophora_seminiperda	Dothideomycetes	Shen et al.
Leptosphaeria_biglobosa	Pezizomycotina	Leptosphaeria_biglobosa	Dothideomycetes	Shen et al.
Leptosphaeria_maculans	Pezizomycotina	Leptosphaeria_maculans	Dothideomycetes	Shen et al.
Pyrenochaeta_sp._DS3sAY3a	Pezizomycotina	Pyrenochaeta_sp._DS3sAY3a	Dothideomycetes	Shen et al.
Pyrenochaeta_sp._UM_256	Pezizomycotina	Pyrenochaeta_sp._UM_256	Dothideomycetes	Shen et al.
Pseudopyrenochaeta_lycopersici	Pezizomycotina	Pseudopyrenochaeta_lycopersici	Dothideomycetes	Shen et al.
Shiraia_sp._slf14	Pezizomycotina	Shiraia_sp._slf14	Dothideomycetes	Shen et al.
Paraphoma_sp._B47-9	Pezizomycotina	Paraphoma_sp._B47-9	Dothideomycetes	Shen et al.
Pleosporales_sp._UM_1110_2012	Pezizomycotina	Pleosporales_sp._UM_1110_2012	Dothideomycetes	Shen et al.
Stagonospora_sp._SRC1lsM3a	Pezizomycotina	Stagonospora_sp._SRC1lsM3a	Dothideomycetes	Shen et al.
Parastagonospora_nodorum	Pezizomycotina	Parastagonospora_nodorum	Dothideomycetes	Shen et al.
Paraphaeosphaeria_sporulosa	Pezizomycotina	Paraphaeosphaeria_sporulosa	Dothideomycetes	Shen et al.
Periconia_macrospinosa	Pezizomycotina	Periconia_macrospinosa	Dothideomycetes	Shen et al.
Helminthosporium_solani	Pezizomycotina	Helminthosporium_solani	Dothideomycetes	Shen et al.
Corynespora_cassiicola	Pezizomycotina	Corynespora_cassiicola	Dothideomycetes	Shen et al.
Beverwykella_pulmonaria	Pezizomycotina	Beverwykella_pulmonaria	Dothideomycetes	Shen et al.
Nigrograna_mackinnonii	Pezizomycotina	Nigrograna_mackinnonii	Dothideomycetes	Shen et al.
Clohesyomyces_aquaticus	Pezizomycotina	Clohesyomyces_aquaticus	Dothideomycetes	Shen et al.
Rhytidhysteron_rufulum	Pezizomycotina	Rhytidhysteron_rufulum	Dothideomycetes	Shen et al.
Hysterium_pulicare	Pezizomycotina	Hysterium_pulicare	Dothideomycetes	Shen et al.
Coniosporium_apollinis	Pezizomycotina	Coniosporium_apollinis	Dothideomycetes	Shen et al.
Diplodia_sapinea	Pezizomycotina	Diplodia_sapinea	Dothideomycetes	Shen et al.
Diplodia_scrobiculata	Pezizomycotina	Diplodia_scrobiculata	Dothideomycetes	Shen et al.
Diplodia_seriata	Pezizomycotina	Diplodia_seriata	Dothideomycetes	Shen et al.
Diplodia_corticola	Pezizomycotina	Diplodia_corticola	Dothideomycetes	Shen et al.
Lasiodiplodia_theobromae	Pezizomycotina	Lasiodiplodia_theobromae	Dothideomycetes	Shen et al.
Macrophomina_phaseolina	Pezizomycotina	Macrophomina_phaseolina	Dothideomycetes	Shen et al.
Botryosphaeria_dothidea	Pezizomycotina	Botryosphaeria_dothidea	Dothideomycetes	Shen et al.
Neoscytalidium_dimidiatum	Pezizomycotina	Neoscytalidium_dimidiatum	Dothideomycetes	Shen et al.
Neofusicoccum_parvum	Pezizomycotina	Neofusicoccum_parvum	Dothideomycetes	Shen et al.
Phyllosticta_capitalensis	Pezizomycotina	Phyllosticta_capitalensis	Dothideomycetes	Shen et al.
Phyllosticta_citricarpa	Pezizomycotina	Phyllosticta_citricarpa	Dothideomycetes	Shen et al.
Venturia_effusa	Pezizomycotina	Venturia_effusa	Dothideomycetes	Shen et al.
Venturia_carpophila	Pezizomycotina	Venturia_carpophila	Dothideomycetes	Shen et al.
Venturia_inaequalis	Pezizomycotina	Venturia_inaequalis	Dothideomycetes	Shen et al.
Venturia_pyrina	Pezizomycotina	Venturia_pyrina	Dothideomycetes	Shen et al.
Ochroconis_constricta	Pezizomycotina	Ochroconis_constricta	Dothideomycetes	Shen et al.
Verruconis_gallopava	Pezizomycotina	Verruconis_gallopava	Dothideomycetes	Shen et al.
Rachicladosporium_sp._CCFEE_5018	Pezizomycotina	Rachicladosporium_sp._CCFEE_5018	Dothideomycetes	Shen et al.
Cladosporium_sphaerospermum	Pezizomycotina	Cladosporium_sphaerospermum	Dothideomycetes	Shen et al.
Cladosporium_sp._SL-16	Pezizomycotina	Cladosporium_sp._SL-16	Dothideomycetes	Shen et al.
Preussia_sp._BSL10	Pezizomycotina	Preussia_sp._BSL10	Dothideomycetes	Shen et al.
Cladosporium_cladosporioides	Pezizomycotina	Cladosporium_cladosporioides	Dothideomycetes	Shen et al.
Peltaster_fructicola	Pezizomycotina	Peltaster_fructicola	Dothideomycetes	Shen et al.
Mycosphaerella_arachidis	Pezizomycotina	Mycosphaerella_arachidis	Dothideomycetes	Shen et al.
Passalora_fulva	Pezizomycotina	Passalora_fulva	Dothideomycetes	Shen et al.
Dothistroma_pini	Pezizomycotina	Dothistroma_pini	Dothideomycetes	Shen et al.
Dothistroma_septosporum	Pezizomycotina	Dothistroma_septosporum	Dothideomycetes	Shen et al.
Exutisphaerella_laricina	Pezizomycotina	Exutisphaerella_laricina	Dothideomycetes	Shen et al.
Zasmidium_angulare	Pezizomycotina	Zasmidium_angulare	Dothideomycetes	Shen et al.
Zasmidium_citri-griseum	Pezizomycotina	Zasmidium_citri-griseum	Dothideomycetes	Shen et al.
Mycosphaerelloides_madeirae	Pezizomycotina	Mycosphaerelloides_madeirae	Dothideomycetes	Shen et al.
Microcyclosporella_mali	Pezizomycotina	Microcyclosporella_mali	Dothideomycetes	Shen et al.
Lecanosticta_acicola	Pezizomycotina	Lecanosticta_acicola	Dothideomycetes	Shen et al.
Pseudocercospora_musae	Pezizomycotina	Pseudocercospora_musae	Dothideomycetes	Shen et al.
Mycosphaerella_eumusae	Pezizomycotina	Mycosphaerella_eumusae	Dothideomycetes	Shen et al.
Pseudocercospora_pini-densiflorae	Pezizomycotina	Pseudocercospora_pini-densiflorae	Dothideomycetes	Shen et al.
Pseudocercospora_fijiensis	Pezizomycotina	Pseudocercospora_fijiensis	Dothideomycetes	Shen et al.
Nothophaeocryptopus_gaeumannii	Pezizomycotina	Nothophaeocryptopus_gaeumannii	Dothideomycetes	Shen et al.
Sphaerulina_populicola	Pezizomycotina	Sphaerulina_populicola	Dothideomycetes	Shen et al.
Sphaerulina_musiva	Pezizomycotina	Sphaerulina_musiva	Dothideomycetes	Shen et al.
Mycosphaerella_sp._PB-2012b	Pezizomycotina	Mycosphaerella_sp._PB-2012b	Dothideomycetes	Shen et al.
Mycosphaerella_sp._Ston1	Pezizomycotina	Mycosphaerella_sp._Ston1	Dothideomycetes	Shen et al.
Cercospora_canescens	Pezizomycotina	Cercospora_canescens	Dothideomycetes	Shen et al.
Cercospora_zeina	Pezizomycotina	Cercospora_zeina	Dothideomycetes	Shen et al.
Cercospora_nicotianae	Pezizomycotina	Cercospora_nicotianae	Dothideomycetes	Shen et al.
Cercospora_beticola	Pezizomycotina	Cercospora_beticola	Dothideomycetes	Shen et al.
Cercospora_cf._sigesbeckiae	Pezizomycotina	Cercospora_cf._sigesbeckiae	Dothideomycetes	Shen et al.
Cercospora_berteroae	Pezizomycotina	Cercospora_berteroae	Dothideomycetes	Shen et al.
Cercospora_sojina	Pezizomycotina	Cercospora_sojina	Dothideomycetes	Shen et al.
Zymoseptoria_tritici	Pezizomycotina	Zymoseptoria_tritici	Dothideomycetes	Shen et al.
Zymoseptoria_brevis	Pezizomycotina	Zymoseptoria_brevis	Dothideomycetes	Shen et al.
Zymoseptoria_pseudotritici	Pezizomycotina	Zymoseptoria_pseudotritici	Dothideomycetes	Shen et al.
Zymoseptoria_ardabiliae	Pezizomycotina	Zymoseptoria_ardabiliae	Dothideomycetes	Shen et al.
Zymoseptoria_passerinii	Pezizomycotina	Zymoseptoria_passerinii	Dothideomycetes	Shen et al.
Ramularia_endophylla	Pezizomycotina	Ramularia_endophylla	Dothideomycetes	Shen et al.
Ramularia_collo-cygni	Pezizomycotina	Ramularia_collo-cygni	Dothideomycetes	Shen et al.
Ramichloridium_luteum	Pezizomycotina	Ramichloridium_luteum	Dothideomycetes	Shen et al.
Microcyclospora_pomicola	Pezizomycotina	Microcyclospora_pomicola	Dothideomycetes	Shen et al.
Microcyclospora_tardicrescens	Pezizomycotina	Microcyclospora_tardicrescens	Dothideomycetes	Shen et al.
Acidomyces_richmondensis	Pezizomycotina	Acidomyces_richmondensis	Dothideomycetes	Shen et al.
Baudoinia_panamericana	Pezizomycotina	Baudoinia_panamericana	Dothideomycetes	Shen et al.
Leptoxyphium_fumago	Pezizomycotina	Leptoxyphium_fumago	Dothideomycetes	Shen et al.
Sphaceloma_murrayae	Pezizomycotina	Sphaceloma_murrayae	Dothideomycetes	Shen et al.
Elsinoe_australis	Pezizomycotina	Elsinoe_australis	Dothideomycetes	Shen et al.
Aureobasidium_melanogenum	Pezizomycotina	Aureobasidium_melanogenum	Dothideomycetes	Shen et al.
Aureobasidium_pullulans	Pezizomycotina	Aureobasidium_pullulans	Dothideomycetes	Shen et al.
Aureobasidium_namibiae	Pezizomycotina	Aureobasidium_namibiae	Dothideomycetes	Shen et al.
Aureobasidium_subglaciale	Pezizomycotina	Aureobasidium_subglaciale	Dothideomycetes	Shen et al.
Aureobasidium_sp._FSWF8-4	Pezizomycotina	Aureobasidium_sp._FSWF8-4	Dothideomycetes	Shen et al.
Cryomyces_antarcticus	Pezizomycotina	Cryomyces_antarcticus	Dothideomycetes	Shen et al.
Arthonia_radiata	Pezizomycotina	Arthonia_radiata	Arthoniomycetes	Shen et al.
Symbiotaphrina_buchneri	Pezizomycotina	Symbiotaphrina_buchneri	Xylonomycetes	Shen et al.
Xylona_heveae	Pezizomycotina	Xylona_heveae	Xylonomycetes	Shen et al.
Cetradonia_linearis	Pezizomycotina	Cetradonia_linearis	Lecanoromycetes	Shen et al.
Cladonia_metacorallifera	Pezizomycotina	Cladonia_metacorallifera	Lecanoromycetes	Shen et al.
Cladonia_macilenta	Pezizomycotina	Cladonia_macilenta	Lecanoromycetes	Shen et al.
Cladonia_uncialis	Pezizomycotina	Cladonia_uncialis	Lecanoromycetes	Shen et al.
Evernia_prunastri	Pezizomycotina	Evernia_prunastri	Lecanoromycetes	Shen et al.
Pseudevernia_furfuracea	Pezizomycotina	Pseudevernia_furfuracea	Lecanoromycetes	Shen et al.
Ramalina_peruviana	Pezizomycotina	Ramalina_peruviana	Lecanoromycetes	Shen et al.
Ramalina_intermedia	Pezizomycotina	Ramalina_intermedia	Lecanoromycetes	Shen et al.
Gyalolechia_flavorubescens	Pezizomycotina	Gyalolechia_flavorubescens	Lecanoromycetes	Shen et al.
Umbilicaria_pustulata	Pezizomycotina	Umbilicaria_pustulata	Lecanoromycetes	Shen et al.
Lasallia_hispanica	Pezizomycotina	Lasallia_hispanica	Lecanoromycetes	Shen et al.
Umbilicaria_muehlenbergii	Pezizomycotina	Umbilicaria_muehlenbergii	Lecanoromycetes	Shen et al.
Exophiala_dermatitidis	Pezizomycotina	Exophiala_dermatitidis	Eurotiomycetes	Shen et al.
Capronia_coronata	Pezizomycotina	Capronia_coronata	Eurotiomycetes	Shen et al.
Capronia_epimyces	Pezizomycotina	Capronia_epimyces	Eurotiomycetes	Shen et al.
Exophiala_oligosperma	Pezizomycotina	Exophiala_oligosperma	Eurotiomycetes	Shen et al.
Exophiala_xenobiotica	Pezizomycotina	Exophiala_xenobiotica	Eurotiomycetes	Shen et al.
Exophiala_spinifera	Pezizomycotina	Exophiala_spinifera	Eurotiomycetes	Shen et al.
Exophiala_sideris	Pezizomycotina	Exophiala_sideris	Eurotiomycetes	Shen et al.
Fonsecaea_erecta	Pezizomycotina	Fonsecaea_erecta	Eurotiomycetes	Shen et al.
Fonsecaea_multimorphosa	Pezizomycotina	Fonsecaea_multimorphosa	Eurotiomycetes	Shen et al.
Cladophialophora_immunda	Pezizomycotina	Cladophialophora_immunda	Eurotiomycetes	Shen et al.
Fonsecaea_nubica	Pezizomycotina	Fonsecaea_nubica	Eurotiomycetes	Shen et al.
Fonsecaea_monophora	Pezizomycotina	Fonsecaea_monophora	Eurotiomycetes	Shen et al.
Fonsecaea_pedrosoi	Pezizomycotina	Fonsecaea_pedrosoi	Eurotiomycetes	Shen et al.
Cladophialophora_bantiana	Pezizomycotina	Cladophialophora_bantiana	Eurotiomycetes	Shen et al.
Cladophialophora_psammophila	Pezizomycotina	Cladophialophora_psammophila	Eurotiomycetes	Shen et al.
Phialophora_verrucosa	Pezizomycotina	Phialophora_verrucosa	Eurotiomycetes	Shen et al.
Phialophora_americana	Pezizomycotina	Phialophora_americana	Eurotiomycetes	Shen et al.
Cladophialophora_carrionii	Pezizomycotina	Cladophialophora_carrionii	Eurotiomycetes	Shen et al.
Cladophialophora_yegresii	Pezizomycotina	Cladophialophora_yegresii	Eurotiomycetes	Shen et al.
Exophiala_alcalophila	Pezizomycotina	Exophiala_alcalophila	Eurotiomycetes	Shen et al.
Rhinocladiella_mackenziei	Pezizomycotina	Rhinocladiella_mackenziei	Eurotiomycetes	Shen et al.
Exophiala_calicioides	Pezizomycotina	Exophiala_calicioides	Eurotiomycetes	Shen et al.
Exophiala_mesophila	Pezizomycotina	Exophiala_mesophila	Eurotiomycetes	Shen et al.
Exophiala_aquamarina	Pezizomycotina	Exophiala_aquamarina	Eurotiomycetes	Shen et al.
Cyphellophora_europaea	Pezizomycotina	Cyphellophora_europaea	Eurotiomycetes	Shen et al.
Phialophora_attae	Pezizomycotina	Phialophora_attae	Eurotiomycetes	Shen et al.
Knufia_petricola	Pezizomycotina	Knufia_petricola	Eurotiomycetes	Shen et al.
Eurotiomycetes_sp.	Pezizomycotina	Eurotiomycetes_sp.	Eurotiomycetes	Shen et al.
Herpotrichiellaceae_sp._UM238	Pezizomycotina	Herpotrichiellaceae_sp._UM238	Eurotiomycetes	Shen et al.
Endocarpon_pusillum	Pezizomycotina	Endocarpon_pusillum	Eurotiomycetes	Shen et al.
Phaeomoniella_chlamydospora	Pezizomycotina	Phaeomoniella_chlamydospora	Eurotiomycetes	Shen et al.
Trichophyton_interdigitale	Pezizomycotina	Trichophyton_interdigitale	Eurotiomycetes	Shen et al.
Trichophyton_mentagrophytes	Pezizomycotina	Trichophyton_mentagrophytes	Eurotiomycetes	Shen et al.
Trichophyton_tonsurans	Pezizomycotina	Trichophyton_tonsurans	Eurotiomycetes	Shen et al.
Trichophyton_equinum	Pezizomycotina	Trichophyton_equinum	Eurotiomycetes	Shen et al.
Trichophyton_violaceum	Pezizomycotina	Trichophyton_violaceum	Eurotiomycetes	Shen et al.
Trichophyton_soudanense	Pezizomycotina	Trichophyton_soudanense	Eurotiomycetes	Shen et al.
Trichophyton_rubrum	Pezizomycotina	Trichophyton_rubrum	Eurotiomycetes	Shen et al.
Trichophyton_verrucosum	Pezizomycotina	Trichophyton_verrucosum	Eurotiomycetes	Shen et al.
Trichophyton_benhamiae	Pezizomycotina	Trichophyton_benhamiae	Eurotiomycetes	Shen et al.
Nannizzia_gypsea	Pezizomycotina	Nannizzia_gypsea	Eurotiomycetes	Shen et al.
Microsporum_canis	Pezizomycotina	Microsporum_canis	Eurotiomycetes	Shen et al.
Onygena_corvina	Pezizomycotina	Onygena_corvina	Eurotiomycetes	Shen et al.
Amauroascus_niger	Pezizomycotina	Amauroascus_niger	Eurotiomycetes	Shen et al.
Amauroascus_mutatus	Pezizomycotina	Amauroascus_mutatus	Eurotiomycetes	Shen et al.
Chrysosporium_queenslandicum	Pezizomycotina	Chrysosporium_queenslandicum	Eurotiomycetes	Shen et al.
Byssoonygena_ceratinophila	Pezizomycotina	Byssoonygena_ceratinophila	Eurotiomycetes	Shen et al.
Coccidioides_immitis	Pezizomycotina	Coccidioides_immitis	Eurotiomycetes	Shen et al.
Coccidioides_posadasii	Pezizomycotina	Coccidioides_posadasii	Eurotiomycetes	Shen et al.
Uncinocarpus_reesii	Pezizomycotina	Uncinocarpus_reesii	Eurotiomycetes	Shen et al.
Ophidiomyces_ophiodiicola	Pezizomycotina	Ophidiomyces_ophiodiicola	Eurotiomycetes	Shen et al.
Malbranchea_cinnamomea	Pezizomycotina	Malbranchea_cinnamomea	Eurotiomycetes	Shen et al.
Paracoccidioides_lutzii	Pezizomycotina	Paracoccidioides_lutzii	Eurotiomycetes	Shen et al.
Paracoccidioides_brasiliensis	Pezizomycotina	Paracoccidioides_brasiliensis	Eurotiomycetes	Shen et al.
Blastomyces_gilchristii	Pezizomycotina	Blastomyces_gilchristii	Eurotiomycetes	Shen et al.
Blastomyces_dermatitidis	Pezizomycotina	Blastomyces_dermatitidis	Eurotiomycetes	Shen et al.
Blastomyces_percursus	Pezizomycotina	Blastomyces_percursus	Eurotiomycetes	Shen et al.
Blastomyces_parvus	Pezizomycotina	Blastomyces_parvus	Eurotiomycetes	Shen et al.
Blastomyces_sp._MA-2018	Pezizomycotina	Blastomyces_sp._MA-2018	Eurotiomycetes	Shen et al.
Histoplasma_capsulatum	Pezizomycotina	Histoplasma_capsulatum	Eurotiomycetes	Shen et al.
Emmonsia_sp._CAC-2015a	Pezizomycotina	Emmonsia_sp._CAC-2015a	Eurotiomycetes	Shen et al.
Emergomyces_pasteurianus	Pezizomycotina	Emergomyces_pasteurianus	Eurotiomycetes	Shen et al.
Emergomyces_orientalis	Pezizomycotina	Emergomyces_orientalis	Eurotiomycetes	Shen et al.
Emmonsia_crescens	Pezizomycotina	Emmonsia_crescens	Eurotiomycetes	Shen et al.
Helicocarpus_griseus	Pezizomycotina	Helicocarpus_griseus	Eurotiomycetes	Shen et al.
Polytolypa_hystricis	Pezizomycotina	Polytolypa_hystricis	Eurotiomycetes	Shen et al.
Ascosphaera_apis	Pezizomycotina	Ascosphaera_apis	Eurotiomycetes	Shen et al.
Monascus_ruber	Pezizomycotina	Monascus_ruber	Eurotiomycetes	Shen et al.
Monascus_purpureus	Pezizomycotina	Monascus_purpureus	Eurotiomycetes	Shen et al.
Byssochlamys_sp._BYSS01	Pezizomycotina	Byssochlamys_sp._BYSS01	Eurotiomycetes	Shen et al.
Xeromyces_bisporus	Pezizomycotina	Xeromyces_bisporus	Eurotiomycetes	Shen et al.
Aspergillus_rambellii	Pezizomycotina	Aspergillus_rambellii	Eurotiomycetes	Shen et al.
Aspergillus_ochraceoroseus	Pezizomycotina	Aspergillus_ochraceoroseus	Eurotiomycetes	Shen et al.
Aspergillus_sydowii	Pezizomycotina	Aspergillus_sydowii	Eurotiomycetes	Shen et al.
Aspergillus_sp._Z5	Pezizomycotina	Aspergillus_sp._Z5	Eurotiomycetes	Shen et al.
Aspergillus_versicolor	Pezizomycotina	Aspergillus_versicolor	Eurotiomycetes	Shen et al.
Aspergillus_sp._MA_6037	Pezizomycotina	Aspergillus_sp._MA_6037	Eurotiomycetes	Shen et al.
Aspergillus_unguis	Pezizomycotina	Aspergillus_unguis	Eurotiomycetes	Shen et al.
Aspergillus_mulundensis	Pezizomycotina	Aspergillus_mulundensis	Eurotiomycetes	Shen et al.
Aspergillus_nidulans	Pezizomycotina	Aspergillus_nidulans	Eurotiomycetes	Shen et al.
Aspergillus_ustus	Pezizomycotina	Aspergillus_ustus	Eurotiomycetes	Shen et al.
Aspergillus_calidoustus	Pezizomycotina	Aspergillus_calidoustus	Eurotiomycetes	Shen et al.
Aspergillus_kawachii	Pezizomycotina	Aspergillus_kawachii	Eurotiomycetes	Shen et al.
Aspergillus_awamori	Pezizomycotina	Aspergillus_awamori	Eurotiomycetes	Shen et al.
Aspergillus_luchuensis	Pezizomycotina	Aspergillus_luchuensis	Eurotiomycetes	Shen et al.
Aspergillus_piperis	Pezizomycotina	Aspergillus_piperis	Eurotiomycetes	Shen et al.
Aspergillus_tubingensis	Pezizomycotina	Aspergillus_tubingensis	Eurotiomycetes	Shen et al.
Aspergillus_eucalypticola	Pezizomycotina	Aspergillus_eucalypticola	Eurotiomycetes	Shen et al.
Aspergillus_costaricaensis	Pezizomycotina	Aspergillus_costaricaensis	Eurotiomycetes	Shen et al.
Aspergillus_neoniger	Pezizomycotina	Aspergillus_neoniger	Eurotiomycetes	Shen et al.
Aspergillus_vadensis	Pezizomycotina	Aspergillus_vadensis	Eurotiomycetes	Shen et al.
Aspergillus_niger	Pezizomycotina	Aspergillus_niger	Eurotiomycetes	Shen et al.
Aspergillus_lacticoffeatus	Pezizomycotina	Aspergillus_lacticoffeatus	Eurotiomycetes	Shen et al.
Aspergillus_phoenicis	Pezizomycotina	Aspergillus_phoenicis	Eurotiomycetes	Shen et al.
Aspergillus_welwitschiae	Pezizomycotina	Aspergillus_welwitschiae	Eurotiomycetes	Shen et al.
Aspergillus_brasiliensis	Pezizomycotina	Aspergillus_brasiliensis	Eurotiomycetes	Shen et al.
Aspergillus_sclerotioniger	Pezizomycotina	Aspergillus_sclerotioniger	Eurotiomycetes	Shen et al.
Aspergillus_carbonarius	Pezizomycotina	Aspergillus_carbonarius	Eurotiomycetes	Shen et al.
Aspergillus_sclerotiicarbonarius	Pezizomycotina	Aspergillus_sclerotiicarbonarius	Eurotiomycetes	Shen et al.
Aspergillus_ibericus	Pezizomycotina	Aspergillus_ibericus	Eurotiomycetes	Shen et al.
Aspergillus_heteromorphus	Pezizomycotina	Aspergillus_heteromorphus	Eurotiomycetes	Shen et al.
Aspergillus_ellipticus	Pezizomycotina	Aspergillus_ellipticus	Eurotiomycetes	Shen et al.
Aspergillus_indologenus	Pezizomycotina	Aspergillus_indologenus	Eurotiomycetes	Shen et al.
Aspergillus_japonicus	Pezizomycotina	Aspergillus_japonicus	Eurotiomycetes	Shen et al.
Aspergillus_violaceofuscus	Pezizomycotina	Aspergillus_violaceofuscus	Eurotiomycetes	Shen et al.
Aspergillus_uvarum	Pezizomycotina	Aspergillus_uvarum	Eurotiomycetes	Shen et al.
Aspergillus_aculeatinus	Pezizomycotina	Aspergillus_aculeatinus	Eurotiomycetes	Shen et al.
Aspergillus_brunneoviolaceus	Pezizomycotina	Aspergillus_brunneoviolaceus	Eurotiomycetes	Shen et al.
Aspergillus_fijiensis	Pezizomycotina	Aspergillus_fijiensis	Eurotiomycetes	Shen et al.
Aspergillus_aculeatus	Pezizomycotina	Aspergillus_aculeatus	Eurotiomycetes	Shen et al.
Aspergillus_saccharolyticus	Pezizomycotina	Aspergillus_saccharolyticus	Eurotiomycetes	Shen et al.
Aspergillus_homomorphus	Pezizomycotina	Aspergillus_homomorphus	Eurotiomycetes	Shen et al.
Aspergillus_hancockii	Pezizomycotina	Aspergillus_hancockii	Eurotiomycetes	Shen et al.
Aspergillus_oryzae	Pezizomycotina	Aspergillus_oryzae	Eurotiomycetes	Shen et al.
Aspergillus_parasiticus	Pezizomycotina	Aspergillus_parasiticus	Eurotiomycetes	Shen et al.
Aspergillus_sojae	Pezizomycotina	Aspergillus_sojae	Eurotiomycetes	Shen et al.
Aspergillus_arachidicola	Pezizomycotina	Aspergillus_arachidicola	Eurotiomycetes	Shen et al.
Aspergillus_flavus	Pezizomycotina	Aspergillus_flavus	Eurotiomycetes	Shen et al.
Aspergillus_bombycis	Pezizomycotina	Aspergillus_bombycis	Eurotiomycetes	Shen et al.
Aspergillus_nomius	Pezizomycotina	Aspergillus_nomius	Eurotiomycetes	Shen et al.
Aspergillus_tanneri	Pezizomycotina	Aspergillus_tanneri	Eurotiomycetes	Shen et al.
Aspergillus_sclerotiorum	Pezizomycotina	Aspergillus_sclerotiorum	Eurotiomycetes	Shen et al.
Aspergillus_persii	Pezizomycotina	Aspergillus_persii	Eurotiomycetes	Shen et al.
Aspergillus_steynii	Pezizomycotina	Aspergillus_steynii	Eurotiomycetes	Shen et al.
Aspergillus_westerdijkiae	Pezizomycotina	Aspergillus_westerdijkiae	Eurotiomycetes	Shen et al.
Aspergillus_campestris	Pezizomycotina	Aspergillus_campestris	Eurotiomycetes	Shen et al.
Aspergillus_candidus	Pezizomycotina	Aspergillus_candidus	Eurotiomycetes	Shen et al.
Aspergillus_taichungensis	Pezizomycotina	Aspergillus_taichungensis	Eurotiomycetes	Shen et al.
Aspergillus_terreus	Pezizomycotina	Aspergillus_terreus	Eurotiomycetes	Shen et al.
Aspergillus_pseudoterreus	Pezizomycotina	Aspergillus_pseudoterreus	Eurotiomycetes	Shen et al.
Aspergillus_lentulus	Pezizomycotina	Aspergillus_lentulus	Eurotiomycetes	Shen et al.
Aspergillus_novofumigatus	Pezizomycotina	Aspergillus_novofumigatus	Eurotiomycetes	Shen et al.
Aspergillus_neoellipticus	Pezizomycotina	Aspergillus_neoellipticus	Eurotiomycetes	Shen et al.
Aspergillus_fumigatus	Pezizomycotina	Aspergillus_fumigatus	Eurotiomycetes	Shen et al.
Aspergillus_fischeri	Pezizomycotina	Aspergillus_fischeri	Eurotiomycetes	Shen et al.
Aspergillus_udagawae	Pezizomycotina	Aspergillus_udagawae	Eurotiomycetes	Shen et al.
Aspergillus_turcosus	Pezizomycotina	Aspergillus_turcosus	Eurotiomycetes	Shen et al.
Aspergillus_clavatus	Pezizomycotina	Aspergillus_clavatus	Eurotiomycetes	Shen et al.
Aspergillus_cristatus	Pezizomycotina	Aspergillus_cristatus	Eurotiomycetes	Shen et al.
Aspergillus_chevalieri	Pezizomycotina	Aspergillus_chevalieri	Eurotiomycetes	Shen et al.
Aspergillus_glaucus	Pezizomycotina	Aspergillus_glaucus	Eurotiomycetes	Shen et al.
Aspergillus_ruber	Pezizomycotina	Aspergillus_ruber	Eurotiomycetes	Shen et al.
Eurotiomycetes_sp._MA_6039	Pezizomycotina	Eurotiomycetes_sp._MA_6039	Eurotiomycetes	Shen et al.
Eurotiomycetes_sp._MA_6038	Pezizomycotina	Eurotiomycetes_sp._MA_6038	Eurotiomycetes	Shen et al.
Aspergillus_wentii	Pezizomycotina	Aspergillus_wentii	Eurotiomycetes	Shen et al.
Penicillium_sp._MA_6040	Pezizomycotina	Penicillium_sp._MA_6040	Eurotiomycetes	Shen et al.
Penicillium_sp._HKF2	Pezizomycotina	Penicillium_sp._HKF2	Eurotiomycetes	Shen et al.
Penicillium_chrysogenum	Pezizomycotina	Penicillium_chrysogenum	Eurotiomycetes	Shen et al.
Penicillium_rubens	Pezizomycotina	Penicillium_rubens	Eurotiomycetes	Shen et al.
Penicillium_flavigenum	Pezizomycotina	Penicillium_flavigenum	Eurotiomycetes	Shen et al.
Penicillium_sp._CF05	Pezizomycotina	Penicillium_sp._CF05	Eurotiomycetes	Shen et al.
Penicillium_nalgiovense	Pezizomycotina	Penicillium_nalgiovense	Eurotiomycetes	Shen et al.
Penicillium_carneum	Pezizomycotina	Penicillium_carneum	Eurotiomycetes	Shen et al.
Penicillium_roqueforti	Pezizomycotina	Penicillium_roqueforti	Eurotiomycetes	Shen et al.
Penicillium_paneum	Pezizomycotina	Penicillium_paneum	Eurotiomycetes	Shen et al.
Penicillium_verrucosum	Pezizomycotina	Penicillium_verrucosum	Eurotiomycetes	Shen et al.
Penicillium_nordicum	Pezizomycotina	Penicillium_nordicum	Eurotiomycetes	Shen et al.
Penicillium_polonicum	Pezizomycotina	Penicillium_polonicum	Eurotiomycetes	Shen et al.
Penicillium_freii	Pezizomycotina	Penicillium_freii	Eurotiomycetes	Shen et al.
Penicillium_camemberti	Pezizomycotina	Penicillium_camemberti	Eurotiomycetes	Shen et al.
Penicillium_biforme	Pezizomycotina	Penicillium_biforme	Eurotiomycetes	Shen et al.
Penicillium_fuscoglaucum	Pezizomycotina	Penicillium_fuscoglaucum	Eurotiomycetes	Shen et al.
Penicillium_solitum	Pezizomycotina	Penicillium_solitum	Eurotiomycetes	Shen et al.
Penicillium_italicum	Pezizomycotina	Penicillium_italicum	Eurotiomycetes	Shen et al.
Penicillium_digitatum	Pezizomycotina	Penicillium_digitatum	Eurotiomycetes	Shen et al.
Penicillium_vulpinum	Pezizomycotina	Penicillium_vulpinum	Eurotiomycetes	Shen et al.
Penicillium_griseofulvum	Pezizomycotina	Penicillium_griseofulvum	Eurotiomycetes	Shen et al.
Penicillium_coprophilum	Pezizomycotina	Penicillium_coprophilum	Eurotiomycetes	Shen et al.
Penicillium_sp._MA_6036	Pezizomycotina	Penicillium_sp._MA_6036	Eurotiomycetes	Shen et al.
Penicillium_antarcticum	Pezizomycotina	Penicillium_antarcticum	Eurotiomycetes	Shen et al.
Penicillium_capsulatum	Pezizomycotina	Penicillium_capsulatum	Eurotiomycetes	Shen et al.
Penicillium_arizonense	Pezizomycotina	Penicillium_arizonense	Eurotiomycetes	Shen et al.
Penicillium_sclerotiorum	Pezizomycotina	Penicillium_sclerotiorum	Eurotiomycetes	Shen et al.
Penicillium_oxalicum	Pezizomycotina	Penicillium_oxalicum	Eurotiomycetes	Shen et al.
Penicillium_expansum	Pezizomycotina	Penicillium_expansum	Eurotiomycetes	Shen et al.
Penicillium_brasilianum	Pezizomycotina	Penicillium_brasilianum	Eurotiomycetes	Shen et al.
Talaromyces_purpureogenus	Pezizomycotina	Talaromyces_purpureogenus	Eurotiomycetes	Shen et al.
Penicillium_subrubescens	Pezizomycotina	Penicillium_subrubescens	Eurotiomycetes	Shen et al.
Penicillium_janthinellum	Pezizomycotina	Penicillium_janthinellum	Eurotiomycetes	Shen et al.
Penicillium_decumbens	Pezizomycotina	Penicillium_decumbens	Eurotiomycetes	Shen et al.
Penicillium_paxilli	Pezizomycotina	Penicillium_paxilli	Eurotiomycetes	Shen et al.
Penicillium_steckii	Pezizomycotina	Penicillium_steckii	Eurotiomycetes	Shen et al.
Penicillium_citrinum	Pezizomycotina	Penicillium_citrinum	Eurotiomycetes	Shen et al.
Penicilliopsis_zonata	Pezizomycotina	Penicilliopsis_zonata	Eurotiomycetes	Shen et al.
Talaromyces_leycettanus	Pezizomycotina	Talaromyces_leycettanus	Eurotiomycetes	Shen et al.
Byssochlamys_nivea	Pezizomycotina	Byssochlamys_nivea	Eurotiomycetes	Shen et al.
Byssochlamys_sp._AF001	Pezizomycotina	Byssochlamys_sp._AF001	Eurotiomycetes	Shen et al.
Byssochlamys_spectabilis	Pezizomycotina	Byssochlamys_spectabilis	Eurotiomycetes	Shen et al.
Thermoascus_crustaceus	Pezizomycotina	Thermoascus_crustaceus	Eurotiomycetes	Shen et al.
Elaphomyces_granulatus	Pezizomycotina	Elaphomyces_granulatus	Eurotiomycetes	Shen et al.
Rasamsonia_emersonii	Pezizomycotina	Rasamsonia_emersonii	Eurotiomycetes	Shen et al.
Thermomyces_lanuginosus	Pezizomycotina	Thermomyces_lanuginosus	Eurotiomycetes	Shen et al.
Talaromyces_piceae	Pezizomycotina	Talaromyces_piceae	Eurotiomycetes	Shen et al.
Talaromyces_wortmannii	Pezizomycotina	Talaromyces_wortmannii	Eurotiomycetes	Shen et al.
Talaromyces_islandicus	Pezizomycotina	Talaromyces_islandicus	Eurotiomycetes	Shen et al.
Talaromyces_atroroseus	Pezizomycotina	Talaromyces_atroroseus	Eurotiomycetes	Shen et al.
Talaromyces_borbonicus	Pezizomycotina	Talaromyces_borbonicus	Eurotiomycetes	Shen et al.
Talaromyces_stipitatus	Pezizomycotina	Talaromyces_stipitatus	Eurotiomycetes	Shen et al.
Talaromyces_marneffei	Pezizomycotina	Talaromyces_marneffei	Eurotiomycetes	Shen et al.
Talaromyces_amestolkiae	Pezizomycotina	Talaromyces_amestolkiae	Eurotiomycetes	Shen et al.
Penicillium_occitanis	Pezizomycotina	Penicillium_occitanis	Eurotiomycetes	Shen et al.
Talaromyces_pinophilus	Pezizomycotina	Talaromyces_pinophilus	Eurotiomycetes	Shen et al.
Talaromyces_cellulolyticus	Pezizomycotina	Talaromyces_cellulolyticus	Eurotiomycetes	Shen et al.
Talaromyces_adpressus	Pezizomycotina	Talaromyces_adpressus	Eurotiomycetes	Shen et al.
Talaromyces_verruculosus	Pezizomycotina	Talaromyces_verruculosus	Eurotiomycetes	Shen et al.
yHMPu5000035669_pachysolen_tannophilus_160613	Yeast	Pachysolen_tannophilus	Alaninales	Opulente et al.
yHMPu5000034883_peterozyma_xylosa_160519	Yeast	Peterozyma_xylosa	Alaninales	Opulente et al.
yHMPu5000034884_peterozyma_toletana_160519	Yeast	Peterozyma_toletana	Alaninales	Opulente et al.
yHMPu5000034920_nakazawaea_laoshanensis_170713	Yeast	Nakazawaea_laoshanensis	Alaninales	Opulente et al.
yHDR128_Nakazawaea_sp_nov_plate34_PLATANUS	Yeast	Nakazawaea_sp._yHDR128	Alaninales	Opulente et al.
yHMPu5000038058_nakazawaea_siamensis_170912	Yeast	Nakazawaea_siamensis	Alaninales	Opulente et al.
yHMPu5000034921_nakazawaea_peltata_160519	Yeast	Nakazawaea_peltata	Alaninales	Opulente et al.
yHMPu5000038384_candida_molendinolei_170713	Yeast	Nakazawaea_molendinolei	Alaninales	Opulente et al.
yHMPu5000034922_nakazawaea_pomicola_160519	Yeast	Nakazawaea_pomicola	Alaninales	Opulente et al.
yHMPu5000034919_nakazawaea_ishiwadae_160519	Yeast	Nakazawaea_ishiwadae	Alaninales	Opulente et al.
yHKS545_Nakazawaea_sp_nov_plate33_PLATANUS	Yeast	Nakazawaea_sp._yHKS545	Alaninales	Opulente et al.
yHMPu5000034918_nakazawaea_holstii_160519	Yeast	Nakazawaea_holstii	Alaninales	Opulente et al.
yHMPu5000034930_nakazawaea_ernobii_170307.haplomerger2	Yeast	Nakazawaea_ernobii	Alaninales	Opulente et al.
yHMPu5000034924_nakazawaea_wyomingensis_160519	Yeast	Nakazawaea_wyomingensis	Alaninales	Opulente et al.
yHMPu5000034923_nakazawaea_wickerhamii_160519	Yeast	Nakazawaea_wickerhamii	Alaninales	Opulente et al.
yHMPu5000035668_nakazawaea_populi_160613	Yeast	Nakazawaea_populi	Alaninales	Opulente et al.
yHMPu5000037862_nakazawaea_anatomiae_170912	Yeast	Nakazawaea_anatomiae	Alaninales	Opulente et al.
yHMPu5000037918_alloascoidea_africana_180604	Yeast	Alloascoidea_africana	Alloascoideales	Opulente et al.
alloascoidea_hylecoeti	Yeast	Alloascoidea_hylecoeti_JCM_7604	Alloascoideales	Opulente et al.
yHMPu5000026117_alloascoidea_hylecoeti_180604	Yeast	Alloascoidea_hylecoeti_NRRL_Y-17703	Alloascoideales	Opulente et al.
yHMPu5000037921_ascoidea_asiatica_201018	Yeast	Ascoidea_asiatica	Ascoideales	Opulente et al.
yHMPu5000037923_ascoidea_tarda_180604	Yeast	Ascoidea_tarda	Ascoideales	Opulente et al.
yHMPu5000037922_ascoidea_rubescens_170210	Yeast	Ascoidea_rubescens	Ascoideales	Opulente et al.
yHMPu5000041784_saccharomycopsis_selenospora_170912	Yeast	Saccharomycopsis_selenospora	Ascoideales	Opulente et al.
yHQL182_Saccharomycopsis_sp_nov_plate33_SPADES	Yeast	Saccharomycopsis_sp._yHQL182	Ascoideales	Opulente et al.
yHMPu5000041785_saccharomycopsis_sp_180604	Yeast	Saccharomycopsis_sp._NRRL_Y-5750	Ascoideales	Opulente et al.
yHMPu5000038052_saccharomycopsis_guyanensis_170912	Yeast	Saccharomycopsis_guyanensis	Ascoideales	Opulente et al.
yHMPu5000037849_saccharomycopsis_fodiens_170912	Yeast	Saccharomycopsis_fodiens	Ascoideales	Opulente et al.
yHMPu5000041794_saccharomycopsis_lassenensis_201018	Yeast	Saccharomycopsis_lassenensis	Ascoideales	Opulente et al.
yHMPu5000041783_saccharomycopsis_schoenii_170912	Yeast	Saccharomycopsis_schoenii	Ascoideales	Opulente et al.
yHMPu5000037221_saccharomycopsis_oosterbeekiorum_210210	Yeast	Saccharomycopsis_oosterbeekiorum	Ascoideales	Opulente et al.
yHMPu5000041733_saccharomycopsis_javanensis_170912	Yeast	Saccharomycopsis_javanensis	Ascoideales	Opulente et al.
yHMPu5000041797_saccharomycopsis_fermentans_201018	Yeast	Saccharomycopsis_fermentans	Ascoideales	Opulente et al.
yHMPu5000037848_saccharomycopsis_babjevae_170912	Yeast	Saccharomycopsis_babjevae	Ascoideales	Opulente et al.
yHMPu5000041796_saccharomycopsis_fibulgera_180604.haplomerger2	Yeast	Saccharomycopsis_fibuligera	Ascoideales	Opulente et al.
yHMPu5000038051_saccharomycopsis_malanga_170912	Yeast	Saccharomycopsis_malanga	Ascoideales	Opulente et al.
yHMPu5000034607_saccharomycopsis_capsularis_180604	Yeast	Saccharomycopsis_capsularis	Ascoideales	Opulente et al.
yHMPu5000038050_saccharomycopsis_olivae_170912	Yeast	Saccharomycopsis_olivae	Ascoideales	Opulente et al.
yHMPu5000041719_saccharomycopsis_microspora_170912	Yeast	Saccharomycopsis_microspora	Ascoideales	Opulente et al.
yHMPu5000041691_saccharomycopsis_crataegensis_180604	Yeast	Saccharomycopsis_crataegensis	Ascoideales	Opulente et al.
yHMPu5000041799_saccharomycopsis_amapae_201018	Yeast	Saccharomycopsis_amapae	Ascoideales	Opulente et al.
yHMPu5000038059_Nadsonia_commutata_S169_SPADES	Yeast	Nadsonia_commutata	Dipodascales	Opulente et al.
yHMPu5000035308_nadsonia_starkeyi.henricii_180604	Yeast	Nadsonia_starkeyi-henricii	Dipodascales	Opulente et al.
yHMPu5000034635_nadsonia_fulvescens_160519	Yeast	Nadsonia_fulvescens_var._fulvescens	Dipodascales	Opulente et al.
nadsonia_fulvescens	Yeast	Nadsonia_fulvescens_var._elongata	Dipodascales	Opulente et al.
yHMPu5000035633_candida_hispaniensis_180604	Yeast	Candida_hispaniensis	Dipodascales	Opulente et al.
yHMPu5000035636_candida_alimentaria_201018	Yeast	Yarrowia_alimentaria	Dipodascales	Opulente et al.
yHMPu5000035630_candida_phangngaensis_170307	Yeast	Yarrowia_phangngaensis	Dipodascales	Opulente et al.
yHMPu5000035643_yarrowia_bubula_180604	Yeast	Yarrowia_bubula	Dipodascales	Opulente et al.
yHMPu5000035632_candida_hollandica_170307	Yeast	Yarrowia_hollandica	Dipodascales	Opulente et al.
yHMPu5000035646_yarrowia_keelungensis_170307	Yeast	Yarrowia_keelungensis	Dipodascales	Opulente et al.
yHMPu5000035635_candida_galli_170307	Yeast	Yarrowia_galli	Dipodascales	Opulente et al.
yHMPu5000035644_yarrowia_deformans_180604	Yeast	Yarrowia_deformans	Dipodascales	Opulente et al.
yHMPu5000037212_Yarrowia_brassicae_SPADES	Yeast	Yarrowia_brassicae	Dipodascales	Opulente et al.
yHMPu5000035648_yarrowia_porcina_170307	Yeast	Yarrowia_porcina	Dipodascales	Opulente et al.
yHMPu5000035631_candida_oslonensis_190924	Yeast	Yarrowia_osloensis	Dipodascales	Opulente et al.
yHMPu5000035649_yarrowia_yakushimensis_170307	Yeast	Yarrowia_yakushimensis	Dipodascales	Opulente et al.
yarrowia_lipolytica	Yeast	Yarrowia_lipolytica_CLIB_122	Dipodascales	Opulente et al.
yHMPu5000035647_yarrowia_lipolytica_160519.haplomerger2	Yeast	Yarrowia_lipolytica_NRRL_YB-423	Dipodascales	Opulente et al.
yHDO601_candida_tunisiensis_180604	Yeast	Candida_tunisiensis	Dipodascales	Opulente et al.
yHMPu5000035665_middelhovenomyces_tepae_160613	Yeast	Middelhovenomyces_tepae	Dipodascales	Opulente et al.
saprochaete_clavata	Yeast	Magnusiomyces_clavatus	Dipodascales	Opulente et al.
yHDO581_magnusiomyces_capitatus_190924	Yeast	Magnusiomyces_capitatus	Dipodascales	Opulente et al.
yHMPu5000041819_magnusiomyces_starmeri_201018	Yeast	Magnusiomyces_starmeri	Dipodascales	Opulente et al.
saprochaete_ingens	Yeast	Saprochaete_ingens	Dipodascales	Opulente et al.
magnusiomyces_ingens	Yeast	Magnusiomyces_ingens	Dipodascales	Opulente et al.
saprochaete_fungicola	Yeast	Saprochaete_fungicola	Dipodascales	Opulente et al.
yHMPu5000041818_magnusiomyces_tetrasperma_170307	Yeast	Magnusiomyces_tetraspermus	Dipodascales	Opulente et al.
saprochaete_suaveolens	Yeast	Saprochaete_suaveolens	Dipodascales	Opulente et al.
yHMPu5000034630_Magnusiomyces_magnusii_S134_MASURCA.haplomerger2	Yeast	Magnusiomyces_magnusii	Dipodascales	Opulente et al.
yHMPu5000026072_geotrichum_klebahnii_190924	Yeast	Dipodascus_klebahnii	Dipodascales	Opulente et al.
yHMPu5000038342_dipodascus_macrosporus_180604	Yeast	Dipodascus_macrosporus	Dipodascales	Opulente et al.
yHMPu5000041823_dipodascus_armillariae_190924.haplomerger2	Yeast	Dipodascus_armillariae	Dipodascales	Opulente et al.
yHMPu5000037876_geotrichum_fermentans_190924	Yeast	Dipodascus_fermentans	Dipodascales	Opulente et al.
yHMPu5000041821_geotrichum_cucujoidarum_170912	Yeast	Dipodascus_cucujoidarus	Dipodascales	Opulente et al.
yHMPu5000041820_geotrichum_histeridarum_201018	Yeast	Dipodascus_histeridarus	Dipodascales	Opulente et al.
yHMPu5000037875_geotrichum_carabidarum_190924	Yeast	Dipodascus_carabidarus	Dipodascales	Opulente et al.
yHMPu5000038338_geotrichum_restrictum_190924	Yeast	Dipodascus_restrictus	Dipodascales	Opulente et al.
yHMPu5000037874_dipodascus_aggregatus_190924	Yeast	Dipodascus_aggregatus	Dipodascales	Opulente et al.
yHMPu5000038343_dipodascus_australiensis_170713	Yeast	Dipodascus_australiensis	Dipodascales	Opulente et al.
yHMPu5000040915_geotrichum_siamensis_201018	Yeast	Dipodascus_siamensis	Dipodascales	Opulente et al.
yHMPu5000038340_geotrichum_ghanensis_190924	Yeast	Dipodascus_ghanensis	Dipodascales	Opulente et al.
yHMPu5000041822_dipodascus_geniculatus_170307	Yeast	Dipodascus_geniculatus	Dipodascales	Opulente et al.
yHMPu5000034661_dipodascus_albidus_180604	Yeast	Dipodascus_albidus	Dipodascales	Opulente et al.
yHMPu5000040917_geotrichum_citri.aurantii_201018	Yeast	Geotrichum_citri-aurantii	Dipodascales	Opulente et al.
yHMPu5000026130_galactomyces_reessii_190924	Yeast	Galactomyces_reessii	Dipodascales	Opulente et al.
yHMPu5000038339_geotrichum_phurueaensis_190924	Yeast	Geotrichum_phurueaensis	Dipodascales	Opulente et al.
geotrichum_candidum	Yeast	Geotrichum_candidum_CLIB_918	Dipodascales	Opulente et al.
yHMPu5000034738_geotrichum_candidum_190924.haplomerger2	Yeast	Geotrichum_candidum_CBS_178.71	Dipodascales	Opulente et al.
yHMPu5000038073_geotrichum_europaeum_170912	Yeast	Geotrichum_europaeum	Dipodascales	Opulente et al.
yHMPu5000034662_galactomyces_geotrichum_201018	Yeast	Galactomyces_geotrichum	Dipodascales	Opulente et al.
yHMPu5000041856_candida_bentonensis_180604	Yeast	Candida_bentonensis	Dipodascales	Opulente et al.
yHMPu5000034974_deakozyma_indianensis_160519	Yeast	Deakozyma_indianensis	Dipodascales	Opulente et al.
yHMPu5000035244_candida_incommunis_160928	Yeast	Candida_incommunis	Dipodascales	Opulente et al.
yHMPu5000038046_wickerhamiella_siamensis_170912	Yeast	Wickerhamiella_siamensis	Dipodascales	Opulente et al.
yHMPu5000035289_candida_infanticola_170713	Yeast	Wickerhamiella_infanticola_NRRL_Y-17858	Dipodascales	Opulente et al.
yHMPu5000038096_candida_sorbophila_170912	Yeast	Wickerhamiella_sorbophila	Dipodascales	Opulente et al.
candida_infanticola	Yeast	Wickerhamiella_infanticola_DS02	Dipodascales	Opulente et al.
yHMPu5000038100_candida_musiphila_170912	Yeast	Wickerhamiella_musiphila	Dipodascales	Opulente et al.
yHMPu5000038042_wickerhamiella_allomyrinae_170912	Yeast	Wickerhamiella_allomyrinae	Dipodascales	Opulente et al.
yHMPu5000035276_Candida_spandovensis_SPADES	Yeast	Candida_spandovensis	Dipodascales	Opulente et al.
yHMPu5000038352_candida_sergipensis_180604	Yeast	Wickerhamiella_sergipiensis	Dipodascales	Opulente et al.
yHMPu5000037239_wickerhamiella_brachini_210210	Yeast	Wickerhamiella_brachini	Dipodascales	Opulente et al.
yHMPu5000038047_wickerhamiella_slavikovae_170912	Yeast	Wickerhamiella_slavikovae	Dipodascales	Opulente et al.
yHMPu5000041860_candida_galacta_170912	Yeast	Wickerhamiella_galacta	Dipodascales	Opulente et al.
yHMPu5000037894_candida_hasegawae_180604	Yeast	Wickerhamiella_hasegawae	Dipodascales	Opulente et al.
yHMPu5000037255_wickerhamiella_qilinesis_210210	Yeast	Wickerhamiella_qilinensis	Dipodascales	Opulente et al.
yHMPu5000037897_Candida_kazuoi_SPADES	Yeast	Candida_kazuoi	Dipodascales	Opulente et al.
yHMPu5000037209_wickerhamiella_shivajii_210210	Yeast	Wickerhamiella_shivajii	Dipodascales	Opulente et al.
yHMPu5000035277_candida_pararugosa_201018	Yeast	Wickerhamiella_pararugosa	Dipodascales	Opulente et al.
yHMPu5000038116_candida_azymoides_201018	Yeast	Wickerhamiella_azymoides	Dipodascales	Opulente et al.
yHMPu5000040923_candida_parazyma_201018	Yeast	Wickerhamiella_parazyma	Dipodascales	Opulente et al.
yHMPu5000026090_wickerhamiella_nectarea_210210	Yeast	Wickerhamiella_nectarea	Dipodascales	Opulente et al.
yHMPu5000035275_candida_vanderwaltii_170307	Yeast	Wickerhamiella_vanderwaltii	Dipodascales	Opulente et al.
yHMPu5000035285_Candida_alocasiicola_SPADES	Yeast	Wickerhamiella_alocasiicola	Dipodascales	Opulente et al.
yHMPu5000034646_wickerhamiella_cacticola_180604	Yeast	Wickerhamiella_cacticola	Dipodascales	Opulente et al.
yHMPu5000034589_wickerhamiella_australiensis_180604	Yeast	Wickerhamiella_australiensis	Dipodascales	Opulente et al.
yHMPu5000035284_wickerhamiella_occidentalis_170713	Yeast	Wickerhamiella_occidentalis	Dipodascales	Opulente et al.
yHMPu5000035283_wickerhamiella_lipophila_170713	Yeast	Wickerhamiella_lipophila	Dipodascales	Opulente et al.
candida_versatilis	Yeast	Wickerhamiella_versatilis_JCM_5958	Dipodascales	Opulente et al.
yHMPu5000038361_candida_versatilis_170713	Yeast	Wickerhamiella_versatilis_NRRL_Y-6652	Dipodascales	Opulente et al.
yHMPu5000037206_wickerhamiella_kurtzmanii_210210	Yeast	Wickerhamiella_kurtzmanii	Dipodascales	Opulente et al.
yHMPu5000035638_wickerhamiella_domercqiae_160519	Yeast	Wickerhamiella_domercqiae	Dipodascales	Opulente et al.
yHMPu5000035287_candida_bombiphila_160928	Yeast	Wickerhamiella_bombiphila	Dipodascales	Opulente et al.
yHMPu5000034587_candida_gropengiesseri_180604	Yeast	Starmerella_gropengiesseri	Dipodascales	Opulente et al.
yHMPu5000038358_candida_tilneyi_170713	Yeast	Starmerella_tilneyi	Dipodascales	Opulente et al.
yHMPu5000040927_candida_stigmatis_201018	Yeast	Starmerella_stigmatis	Dipodascales	Opulente et al.
yHMPu5000034586_candida_geochares_180604	Yeast	Starmerella_geochares	Dipodascales	Opulente et al.
yHMPu5000034595_candida_apis_180604	Yeast	Starmerella_apis	Dipodascales	Opulente et al.
yHMPu5000035290_candida_vaccinii_170307	Yeast	Starmerella_vaccinii	Dipodascales	Opulente et al.
yHMPu5000038088_candida_potachaoreniae_180604	Yeast	Starmerella_potacharoeniae	Dipodascales	Opulente et al.
yHMPu5000037883_candida_sorbosivorans_180604	Yeast	Starmerella_sorbosivorans	Dipodascales	Opulente et al.
yHMPu5000034590_candida_magnoliae_180604	Yeast	Starmerella_magnoliae	Dipodascales	Opulente et al.
yHMPu5000038094_candida_sirachaensis_170912	Yeast	Starmerella_sirachaensis	Dipodascales	Opulente et al.
yHMPu5000040920_candida_lactis.condensi_201018	Yeast	Starmerella_lactis-condensi	Dipodascales	Opulente et al.
yHMPu5000036545_candida_zemplinina_180604	Yeast	Starmerella_bacillaris	Dipodascales	Opulente et al.
yHMPu5000034591_candida_stellata_180604	Yeast	Starmerella_stellata	Dipodascales	Opulente et al.
yHMPu5000038394_candida_davenportii_170713	Yeast	Starmerella_davenportii	Dipodascales	Opulente et al.
yHMPu5000037241_starmerella_scarabaei_210210	Yeast	Starmerella_scarabaei	Dipodascales	Opulente et al.
yHMPu5000037242_Starmerella_asiatica_SPADES	Yeast	Starmerella_asiatica	Dipodascales	Opulente et al.
yHMPu5000037216_Starmerella_vitae_SPADES	Yeast	Starmerella_vitae	Dipodascales	Opulente et al.
yHMPu5000026296_candida_bombi_180604	Yeast	Starmerella_bombi	Dipodascales	Opulente et al.
candida_apicola	Yeast	Starmerella_apicola_NRRL_Y-50540	Dipodascales	Opulente et al.
yHMPu5000037927_candida_apicola_180604	Yeast	Starmerella_apicola_NRRL_Y-2481	Dipodascales	Opulente et al.
yHMPu5000040924_candida_powellii_201018	Yeast	Starmerella_powellii	Dipodascales	Opulente et al.
yHMPu5000034584_candida_floricola_180604	Yeast	Starmerella_floricola	Dipodascales	Opulente et al.
yHMPu5000035291_candida_riodocensis_170307	Yeast	Starmerella_riodocensis	Dipodascales	Opulente et al.
yHMPu5000034588_candida_kuoi_180604	Yeast	Starmerella_kuoi	Dipodascales	Opulente et al.
yHMPu5000035657_starmerella_bombicola_160613	Yeast	Starmerella_bombicola	Dipodascales	Opulente et al.
yHMPu5000038107_candida_khaoyaiensis_170912	Yeast	Starmerella_khaoyaiensis	Dipodascales	Opulente et al.
yHMPu5000038363_candida_ratchasimensis_170713	Yeast	Starmerella_ratchasimensis	Dipodascales	Opulente et al.
yHMPu5000037215_starmerella_roubikii_210210	Yeast	Starmerella_roubikii	Dipodascales	Opulente et al.
yHMPu5000034583_candida_etchellsii_180604	Yeast	Starmerella_etchellsii	Dipodascales	Opulente et al.
yHMPu5000034585_candida_floris_190924	Yeast	Starmerella_floris	Dipodascales	Opulente et al.
yHMPu5000034582_candida_cellae_180604	Yeast	Starmerella_cellae	Dipodascales	Opulente et al.
yHMPu5000034668_blastobotrys_robertii_160519	Yeast	Blastobotrys_robertii	Dipodascales	Opulente et al.
yHMPu5000034674_blastobotrys_muscicola_160519	Yeast	Blastobotrys_muscicola	Dipodascales	Opulente et al.
yHMPu5000035678_trichomonascus_ciferrii_160519	Yeast	Trichomonascus_ciferrii	Dipodascales	Opulente et al.
yHMPu5000037236_blastobotrys_persicus_210305	Yeast	Blastobotrys_persicus	Dipodascales	Opulente et al.
yHMPu5000034667_blastobotrys_serpentis_160519	Yeast	Blastobotrys_serpentis	Dipodascales	Opulente et al.
yHMPu5000034666_blastobotrys_terrestris_160519	Yeast	Blastobotrys_terrestris	Dipodascales	Opulente et al.
yHMPu5000034687_blastobotrys_chiropterorum_170307	Yeast	Blastobotrys_chiropterorum	Dipodascales	Opulente et al.
yHMPu5000034671_blastobotrys_peoriensis_160519	Yeast	Blastobotrys_peoriensis	Dipodascales	Opulente et al.
yHMPu5000034681_blastobotrys_americana_160519	Yeast	Blastobotrys_americanus	Dipodascales	Opulente et al.
yHMPu5000034669_Blastobotrys_raffinofermentans_SPAdes	Yeast	Blastobotrys_raffinosifermentans	Dipodascales	Opulente et al.
arxula_adeninivorans	Yeast	Blastobotrys_adeninivorans_LS3	Dipodascales	Opulente et al.
yHMPu5000034680_blastobotrys_adeninivorans_160519	Yeast	Blastobotrys_adeninivorans_NRRL_Y-17692	Dipodascales	Opulente et al.
yHMPu5000037233_trichomonascus_vanleenenianus_210210	Yeast	Trichomonascus_vanleenenianus	Dipodascales	Opulente et al.
yHMPu5000034676_blastobotrys_malaysiensis_190924	Yeast	Blastobotrys_malaysiensis	Dipodascales	Opulente et al.
yHMPu5000034675_blastobotrys_mokoenaii_160519	Yeast	Blastobotrys_mokoenaii	Dipodascales	Opulente et al.
yHMPu5000034689_blastobotrys_illinoisensiss_170307	Yeast	Blastobotrys_illinoisensis	Dipodascales	Opulente et al.
yHMPu5000026150_trichomonascus_petasosporus_180604	Yeast	Trichomonascus_petasosporus	Dipodascales	Opulente et al.
yHMPu5000034677_blastobotrys_indianensis_180604	Yeast	Blastobotrys_indianensis	Dipodascales	Opulente et al.
yHMPu5000034672_blastobotrys_parvus_160519	Yeast	Blastobotrys_parvus	Dipodascales	Opulente et al.
yHMPu5000034860_Trichomonascus_apis_MASURCA	Yeast	Trichomonascus_apis	Dipodascales	Opulente et al.
yHMPu5000034684_blastobotrys_attinorum_201018	Yeast	Blastobotrys_attinorum	Dipodascales	Opulente et al.
yHMPu5000034670_blastobotrys_proliferans_160519	Yeast	Blastobotrys_proliferans	Dipodascales	Opulente et al.
yHMPu5000034673_blastobotrys_nivea_190924	Yeast	Blastobotrys_niveus	Dipodascales	Opulente et al.
yHMPu5000034688_blastobotrys_elegans_170307	Yeast	Blastobotrys_elegans	Dipodascales	Opulente et al.
yHMPu5000034682_blastobotrys_arbuscula_170307	Yeast	Blastobotrys_arbuscula	Dipodascales	Opulente et al.
yHMPu5000034686_blastobotrys_capitulata_170307	Yeast	Blastobotrys_capitulatus	Dipodascales	Opulente et al.
yHMPu5000026239_blastobotrys_buckinghamii_201018	Yeast	Blastobotrys_buckinghamii	Dipodascales	Opulente et al.
yHMPu5000035320_candida_auringiensis_190924	Yeast	Groenewaldozyma_auringiensis	Dipodascales	Opulente et al.
yHMPu5000035319_Candida_tartarivorans_S177_SPADES	Yeast	Groenewaldozyma_tartarivorans	Dipodascales	Opulente et al.
yHMPu5000035691_candida_salmanticensis_160519	Yeast	Groenewaldozyma_salmanticensis	Dipodascales	Opulente et al.
yHMH443_Groenewaldozyma_sp_nov_plate33_SPADES	Yeast	Groenewaldozyma_sp._yHMH443	Dipodascales	Opulente et al.
yHMPu5000040906_zygoascus_tannicolus_201018	Yeast	Zygoascus_tannicola	Dipodascales	Opulente et al.
yHMPu5000035242_zygoascus_ofunaensis_160928	Yeast	Zygoascus_ofunaensis	Dipodascales	Opulente et al.
yHMPu5000040922_candida_lundiana_201018	Yeast	Candida_lundiana	Dipodascales	Opulente et al.
yHMPu5000040928_candida_suthepensis_201018	Yeast	Candida_suthepensis	Dipodascales	Opulente et al.
yHDO589_candida_patagonica_180604	Yeast	Candida_patagonica	Dipodascales	Opulente et al.
yHMPu5000035243_zygoascus_meyerae_170307	Yeast	Zygoascus_meyerae	Dipodascales	Opulente et al.
yHMPu5000034578_zygoascus_hellenicus_180604	Yeast	Zygoascus_hellenicus	Dipodascales	Opulente et al.
yHDO588_Zygoascus_bituminiphia_SPADES	Yeast	Zygoascus_bituminiphia	Dipodascales	Opulente et al.
yHMPu5000040907_zygoascus_polysorbophila_201018	Yeast	Zygoascus_polysorbophila	Dipodascales	Opulente et al.
yHMPu5000037232_zygoascus_flipseniorum_210210	Yeast	Zygoascus_flipseniorum	Dipodascales	Opulente et al.
yHMPu5000037257_zygoascus_biomembranicola_210210	Yeast	Zygoascus_biomembranicola	Dipodascales	Opulente et al.
yHMPu5000041776_spencermartinsiella_ligniputridi_170912	Yeast	Spencermartinsiella_ligniputridi	Dipodascales	Opulente et al.
yHMPu5000034605_spencermartinsiella_europaea_180604	Yeast	Spencermartinsiella_europaea	Dipodascales	Opulente et al.
yHMPu5000034660_diddensiella_caesifluorescens_180604	Yeast	Diddensiella_caesifluorescens	Dipodascales	Opulente et al.
yHMPu5000035322_Diddensiella_transvaalensis_SPADES	Yeast	Diddensiella_transvaalensis	Dipodascales	Opulente et al.
yHMPu5000035323_diddensiella_santjacobensis_190924	Yeast	Diddensiella_santjacobensis	Dipodascales	Opulente et al.
yHMPu5000026105_candida_digboiensis_210210_SPADES.haplomerger2	Yeast	Candida_digboiensis	Dipodascales	Opulente et al.
yHMPu5000035719_candida_blankii_190924	Yeast	Candida_blankii	Dipodascales	Opulente et al.
yHMPu5000035331_candida_ghanaensis_201018	Yeast	Crinitomyces_ghanaensis	Dipodascales	Opulente et al.
yHMPu5000034573_sugiyamaella_valdiviana_180604	Yeast	Sugiyamaella_valdiviana	Dipodascales	Opulente et al.
yHMPu5000037841_sugiyamaella_floridensis_201018	Yeast	Sugiyamaella_floridensis	Dipodascales	Opulente et al.
yHMPu5000041774_sugiyamaella_boreocaroliniensis_180604	Yeast	Sugiyamaella_boreocaroliniensis	Dipodascales	Opulente et al.
yHMPu5000037237_sugiyamaella_mastotermitis_210305	Yeast	Sugiyamaella_mastotermitis	Dipodascales	Opulente et al.
yHMPu5000041772_sugiyamaella_chiloensis_170912	Yeast	Sugiyamaella_chiloensis	Dipodascales	Opulente et al.
yHMPu5000034574_sugiyamaella_smithiae_180604	Yeast	Sugiyamaella_smithiae	Dipodascales	Opulente et al.
yHMPu5000038365_candida_qingdaonensis_170713	Yeast	Sugiyamaella_qingdaonensis	Dipodascales	Opulente et al.
yHMPu5000038321_sugiyamaella_marilandica_170713	Yeast	Sugiyamaella_marilandica	Dipodascales	Opulente et al.
yHMPu5000034575_sugiyamaella_paludigena_180604	Yeast	Sugiyamaella_paludigena	Dipodascales	Opulente et al.
yHMPu5000041773_sugiyamaella_castrensis_190924	Yeast	Sugiyamaella_castrensis	Dipodascales	Opulente et al.
yHMPu5000041775_sugiyamaella_americana_190924	Yeast	Sugiyamaella_americana	Dipodascales	Opulente et al.
yHKS617_Sugiyamaella_sp_nov_plate33_SPADES	Yeast	Sugiyamaella_sp._yHKS617	Dipodascales	Opulente et al.
yHMPu5000037839_Sugiyamaella_marionensis_S116_SPADES	Yeast	Sugiyamaella_marionensis	Dipodascales	Opulente et al.
sugiyamaella_xylanicola	Yeast	Sugiyamaella_xylanicola	Dipodascales	Opulente et al.
yHMPu5000037840_sugiyamaella_lignohabitans_180604	Yeast	Sugiyamaella_lignohabitans	Dipodascales	Opulente et al.
yHMPu5000041770_sugiyamaella_novakii_190924	Yeast	Sugiyamaella_novakii	Dipodascales	Opulente et al.
yHMPu5000034577_sugiyamaella_grinbergsii_180604	Yeast	Sugiyamaella_grinbergsii	Dipodascales	Opulente et al.
yHMPu5000037838_sugiyamaella_pinicola_190924	Yeast	Sugiyamaella_pinicola	Dipodascales	Opulente et al.
yHMPu5000034576_sugiyamaella_neomexicana_180604	Yeast	Sugiyamaella_neomexicana	Dipodascales	Opulente et al.
yHMPu5000041771_sugiyamaella_japonica_190924	Yeast	Sugiyamaella_japonica	Dipodascales	Opulente et al.
yHMPu5000034751_dipodascopsis_tothii_210210	Yeast	Dipodascopsis_tothii	Lipomycetales	Opulente et al.
yHDO599_dipodascus_anamola_180604	Yeast	Dipodascopsis_anomala	Lipomycetales	Opulente et al.
yHMPu5000034753_dipodascopsis_uninucleata_var_wickerhamii_170713	Yeast	Dipodascopsis_uninucleata_var._wickerhamii	Lipomycetales	Opulente et al.
yHMPu5000034752_dipodascopsis_uninucleata_var_uninucleata_170713	Yeast	Dipodascopsis_uninucleata_var._uninucleata	Lipomycetales	Opulente et al.
yHMPu5000034761_Lipomyces_lipofer_SPAdes	Yeast	Lipomyces_lipofer	Lipomycetales	Opulente et al.
yHMPu5000034758_lipomyces_japonicus_160519	Yeast	Lipomyces_japonicus	Lipomycetales	Opulente et al.
yHJFW87_myxozyma_nipponensis_210210	Yeast	Myxozyma_nipponensis	Lipomycetales	Opulente et al.
yHMPu5000034728_myxozyma_lipomycoides_210210	Yeast	Myxozyma_lipomycoides	Lipomycetales	Opulente et al.
yHMPu5000034754_lipomyces_arxii_170713	Yeast	Lipomyces_arxii	Lipomycetales	Opulente et al.
yHMPu5000034747_lipomyces_orientalis_170307	Yeast	Lipomyces_orientalis	Lipomycetales	Opulente et al.
yHMPu5000034741_lipomyces_tetrasporus_170307	Yeast	Lipomyces_tetrasporus	Lipomycetales	Opulente et al.
yHMPu5000034744_lipomyces_spencer.martinsiae_170307	Yeast	Lipomyces_sp._NRRL_Y-7042	Lipomycetales	Opulente et al.
yHMPu5000034755_lipomyces_chichibuensis_170713	Yeast	Lipomyces_chichibuensis	Lipomycetales	Opulente et al.
yHMPu5000034743_lipomyces_starkeyi_190924	Yeast	Lipomyces_starkeyi	Lipomycetales	Opulente et al.
yHMPu5000034749_lipomyces_mesembrius_160519	Yeast	Lipomyces_mesembrius	Lipomycetales	Opulente et al.
yHMPu5000034759_lipomyces_kockii_170307	Yeast	Lipomyces_kockii	Lipomycetales	Opulente et al.
yHMPu5000037879_Lipomyces_spencer.martinsiae_S172_SPADES	Yeast	Lipomyces_spencermartinsiae	Lipomycetales	Opulente et al.
yHMPu5000037878_Lipomyces_kononenkoae_SPADES	Yeast	Lipomyces_kononenkoae	Lipomycetales	Opulente et al.
yHMPu5000034739_lipomyces_yarrowii_190924	Yeast	Lipomyces_yarrowii	Lipomycetales	Opulente et al.
yHMPu5000034740_lipomyces_yamadae_SPADES	Yeast	Lipomyces_yamadae	Lipomycetales	Opulente et al.
yHMPu5000034760_lipomyces_kononenkoae_160519	Yeast	Lipomyces_sp._NRRL_Y-11553	Lipomycetales	Opulente et al.
yHMPu5000034745_lipomyces_sp_201018	Yeast	Lipomyces_sp._NRRL_Y-27488	Lipomycetales	Opulente et al.
yHMPu5000034746_lipomyces_smithiae_170713	Yeast	Limtongia_smithiae	Lipomycetales	Opulente et al.
yHMPu5000034736_myxozyma_udenii_200128	Yeast	Myxozyma_udenii	Lipomycetales	Opulente et al.
yHMPu5000034727_myxozyma_kluyveri_210210	Yeast	Myxozyma_kluyveri	Lipomycetales	Opulente et al.
yHMPu5000034730_myxozyma_monticola_201018	Yeast	Myxozyma_monticola	Lipomycetales	Opulente et al.
yHMPu5000034748_lipomyces_oligophaga_160519	Yeast	Lipomyces_oligophaga	Lipomycetales	Opulente et al.
yHJFW85_myxozyma_melbiosi_210210	Yeast	Myxozyma_melibiosi	Lipomycetales	Opulente et al.
yHMPu5000034737_Myxozyma_vanderwaltii_SPADES	Yeast	Myxozyma_vanderwaltii	Lipomycetales	Opulente et al.
yHMPu5000034733_myxozyma_neotropica_210210	Yeast	Myxozyma_neotropica	Lipomycetales	Opulente et al.
yHMPu5000026240_myxozyma_neglecta_201018	Yeast	Myxozyma_neglecta	Lipomycetales	Opulente et al.
yHDO354_Myxozyma_mucilagina_SPADES	Yeast	Myxozyma_mucilagina	Lipomycetales	Opulente et al.
yHJFW83_myxozyma_geophila_210210	Yeast	Myxozyma_geophila	Lipomycetales	Opulente et al.
yHMPu5000037231_lipomyces_yamanashiensis_210210	Yeast	Lipomyces_yamanashiensis	Lipomycetales	Opulente et al.
yHMPu5000034735_myxozyma_sirexii_201018	Yeast	Myxozyma_sirexii	Lipomycetales	Opulente et al.
yHMPu5000034742_lipomyces_suomiensis_160519	Yeast	Kockiozyma_suomiensis	Lipomycetales	Opulente et al.
yHMPu5000037207_Wickerhamomyces_kurtzmanii_SPADES	Yeast	Wickerhamomyces_kurtzmanii	Phaffomycetales	Opulente et al.
yHMPu5000035261_candida_ponderosae_170307	Yeast	Candida_ponderosae	Phaffomycetales	Opulente et al.
yHMPu5000035270_wickerhamomyces_chambardii_180604.haplomerger2	Yeast	Wickerhamomyces_chambardii	Phaffomycetales	Opulente et al.
yHMPu5000038315_wickerhamomyces_tratensis_190924.haplomerger2	Yeast	Wickerhamomyces_tratensis	Phaffomycetales	Opulente et al.
yHMPu5000038385_candida_namnaoensis_170713	Yeast	Candida_namnaoensis	Phaffomycetales	Opulente et al.
yHMPu5000034594_Starmera_quercuum_p31_SPADES	Yeast	Starmera_quercuum	Phaffomycetales	Opulente et al.
yHMPu5000034601_starmera_dryadoides_180604	Yeast	Starmera_dryadoides	Phaffomycetales	Opulente et al.
yHMPu5000034598_Candida_dendrica_SPADES	Yeast	Candida_dendrica	Phaffomycetales	Opulente et al.
yHMPu5000034599_candida_berthetii_190924.haplomerger2	Yeast	Candida_berthetii	Phaffomycetales	Opulente et al.
yHMPu5000034597_candida_stellimalicola_180604	Yeast	Starmera_stellimalicola	Phaffomycetales	Opulente et al.
yHMPu5000034596_candida_sp_160613	Yeast	Starmera_sp._NRRL_Y-17713	Phaffomycetales	Opulente et al.
yHMPu5000037842_starmera_caribaea_210210	Yeast	Starmera_caribaea	Phaffomycetales	Opulente et al.
yHMPu5000034602_starmera_pachycereana_170307	Yeast	Starmera_pachycereana	Phaffomycetales	Opulente et al.
yHMPu5000035658_starmera_amethionina_160613.haplomerger2	Yeast	Starmera_amethionina	Phaffomycetales	Opulente et al.
yHMPu5000035258_wickerhamomyces_subpelliculosus_160928.haplomerger2	Yeast	Wickerhamomyces_subpelliculosus	Phaffomycetales	Opulente et al.
yHMPu5000035273_wickerhamomyces_anomalus_180604.haplomerger2	Yeast	Wickerhamomyces_anomalus	Phaffomycetales	Opulente et al.
yHDO582_wickerhamomyces_queroliae_180604	Yeast	Wickerhamomyces_queroliae	Phaffomycetales	Opulente et al.
yHMPu5000035259_wickerhamomyces_sydowiorum_170307.haplomerger2	Yeast	Wickerhamomyces_sydowiorum	Phaffomycetales	Opulente et al.
yHMH451_Wickerhamomyces_sp_nov_plate33_PLATANUS	Yeast	Wickerhamomyces_sp._yHMH451	Phaffomycetales	Opulente et al.
yHMPu5000035267_wickerhamomyces_lynferdii_170307	Yeast	Wickerhamomyces_lynferdii	Phaffomycetales	Opulente et al.
yHMPu5000035269_wickerhamomyces_ciferrii_170307	Yeast	Wickerhamomyces_ciferrii	Phaffomycetales	Opulente et al.
yHMPu5000035262_candida_silvicultrix_170307	Yeast	Candida_silvicultrix	Phaffomycetales	Opulente et al.
yHMPu5000038048_wickerhamomyces_mucosus_170912.haplomerger2	Yeast	Wickerhamomyces_mucosus	Phaffomycetales	Opulente et al.
yHMPu5000035263_Candida_solani_SPADES	Yeast	Candida_solani	Phaffomycetales	Opulente et al.
yHMPu5000038049_wickerhamomyces_xylosica_180604	Yeast	Wickerhamomyces_xylosica	Phaffomycetales	Opulente et al.
yHMPu5000035254_wickerhamomyces_pijperi_160928.haplomerger2	Yeast	Wickerhamomyces_pijperi	Phaffomycetales	Opulente et al.
yHMPu5000035708_candida_flosculorum_160613.haplomerger2	Yeast	Wickerhamomyces_sp._UFMG-CM-Y6624	Phaffomycetales	Opulente et al.
yHMPu5000038316_wickerhamomyces_chaumierensis_170713.haplomerger2	Yeast	Wickerhamomyces_chaumierensis	Phaffomycetales	Opulente et al.
yHMPu5000026170_wickerhamomyces_silvicola_170307.haplomerger2	Yeast	Wickerhamomyces_silvicola	Phaffomycetales	Opulente et al.
yHMPu5000035272_wickerhamomyces_bisporus_170307	Yeast	Wickerhamomyces_bisporus	Phaffomycetales	Opulente et al.
yHMPu5000035286_candida_azyma_170307	Yeast	Wickerhamomyces_sp._NRRL_YB-2243	Phaffomycetales	Opulente et al.
yHMPu5000035639_wickerhamomyces_canadensis_160613	Yeast	Wickerhamomyces_canadensis	Phaffomycetales	Opulente et al.
yHMPu5000035265_Candida_sp_SPADES	Yeast	Candida_sp._NRRL_Y-27127	Phaffomycetales	Opulente et al.
yHMPu5000037888_candida_quercuum_170210	Yeast	Candida_quercuum	Phaffomycetales	Opulente et al.
yHMH26_Wickerhamomyces_sp_nov_plate34_DISCOVAR	Yeast	Wickerhamomyces_sp._yHMH26	Phaffomycetales	Opulente et al.
yHMPu5000026157_candida_sp_170713	Yeast	Wickerhamomyces_sp._NRRL_Y-7574	Phaffomycetales	Opulente et al.
yHMPu5000038386_candida_jianshihensis_170713.haplomerger2	Yeast	Candida_jianshihensis	Phaffomycetales	Opulente et al.
yHMH617_Wickerhamomyces_sp_nov_plate34_PLATANUS	Yeast	Wickerhamomyces_sp._yHMH617	Phaffomycetales	Opulente et al.
yHMPu5000038085_candida_sp_170912	Yeast	Wickerhamomyces_sp._NRRL_YB-3031	Phaffomycetales	Opulente et al.
yHMPu5000035274_wickerhamomyces_alni_170307	Yeast	Wickerhamomyces_alni	Phaffomycetales	Opulente et al.
yHMPu5000038075_candida_ulmi_170912	Yeast	Candida_ulmi	Phaffomycetales	Opulente et al.
yHMPu5000035260_candida_peoriensis_170713	Yeast	Candida_peoriensis	Phaffomycetales	Opulente et al.
yHMPu5000038347_candida_yuanshanica_170713	Yeast	Candida_yuanshanica	Phaffomycetales	Opulente et al.
yHMPu5000035271_wickerhamomyces_bovis_160928	Yeast	Wickerhamomyces_bovis	Phaffomycetales	Opulente et al.
yHMPu5000035255_wickerhamomyces_rabaulensis_170307.haplomerger2	Yeast	Wickerhamomyces_rabaulensis	Phaffomycetales	Opulente et al.
yHMPu5000037905_candida_odintsovae_180604	Yeast	Candida_odintsovae	Phaffomycetales	Opulente et al.
yHMPu5000038396_candida_dajiaensis_170713	Yeast	Candida_dajiaensis	Phaffomycetales	Opulente et al.
yHQL14_Wickerhamomyces_sp_nov_plate33_MASURCA	Yeast	Wickerhamomyces_sp._yHQL14	Phaffomycetales	Opulente et al.
yHMPu5000035266_wickerhamomyces_onychis_170307.haplomerger2	Yeast	Wickerhamomyces_onychis	Phaffomycetales	Opulente et al.
yHMPu5000038351_candida_sanyiensis_170713	Yeast	Candida_sanyiensis	Phaffomycetales	Opulente et al.
yHDO593_barnettozyma_sp_180604	Yeast	Barnettozyma_sp._yHDO593	Phaffomycetales	Opulente et al.
yHMPu5000035045_barnettozyma_hawaiiensis_160613	Yeast	Barnettozyma_hawaiiensis	Phaffomycetales	Opulente et al.
yHMPu5000038111_barnettozyma_sucrosica_170912	Yeast	Barnettozyma_sucrosica	Phaffomycetales	Opulente et al.
yHMPu5000035046_barnettozyma_populi_160613	Yeast	Barnettozyma_populi	Phaffomycetales	Opulente et al.
yHMPu5000038112_barnettozyma_vustinii_170912	Yeast	Barnettozyma_vustinii	Phaffomycetales	Opulente et al.
yHMPu5000035044_barnettozyma_californica_160519	Yeast	Barnettozyma_californica	Phaffomycetales	Opulente et al.
yHMPu5000035048_Barnettozyma_salicaria_SPADES	Yeast	Barnettozyma_salicaria	Phaffomycetales	Opulente et al.
yHMPu5000034954_candida_norvegica_201018	Yeast	Candida_norvegica	Phaffomycetales	Opulente et al.
yHMPu5000035049_Barnettozyma_wickerhamii_SPAdes.haplomerger2	Yeast	Barnettozyma_wickerhamii	Phaffomycetales	Opulente et al.
yHMPu5000038364_Candida_qinlingensis_SPADES	Yeast	Candida_qinlingensis	Phaffomycetales	Opulente et al.
yHMPu5000035047_barnettozyma_pratensis_160519	Yeast	Barnettozyma_pratensis	Phaffomycetales	Opulente et al.
yHMPu5000035037_candida_montana_160519	Yeast	Candida_montana	Phaffomycetales	Opulente et al.
yHMPu5000038398_barnettozyma_siamensis_170713	Yeast	Barnettozyma_siamensis	Phaffomycetales	Opulente et al.
yHMPu5000040931_candida_galis_201018	Yeast	Candida_galis	Phaffomycetales	Opulente et al.
yHMPu5000038389_candida_ficus_170713	Yeast	Candida_ficus	Phaffomycetales	Opulente et al.
yHMPu5000035672_phaffomyces_thermotolerans_160613	Yeast	Phaffomyces_thermotolerans	Phaffomycetales	Opulente et al.
yHMPu5000035673_candida_orba_160613	Yeast	Candida_orba	Phaffomycetales	Opulente et al.
yHMPu5000035671_phaffomyces_antillensis_160613	Yeast	Phaffomyces_antillensis	Phaffomycetales	Opulente et al.
yHMPu5000035670_phaffomyces_opuntiae_160613	Yeast	Phaffomyces_opuntiae	Phaffomycetales	Opulente et al.
yHMPu5000038119_candida_coquimbonensis_170912	Yeast	Candida_coquimbonensis	Phaffomycetales	Opulente et al.
yHMPu5000035257_wickerhamomyces_strasburgensis_170307.haplomerger2	Yeast	Wickerhamomyces_strasburgensis	Phaffomycetales	Opulente et al.
yHMPu5000035268_wickerhamomyces_hampshirensis_160928	Yeast	Wickerhamomyces_hampshirensis	Phaffomycetales	Opulente et al.
yHMPu5000034967_candida_freyschussii_160519	Yeast	Candida_freyschussii	Phaffomycetales	Opulente et al.
yHMPu5000037256_cyberlindnera_galapagoensis_210210	Yeast	Cyberlindnera_galapagoensis	Phaffomycetales	Opulente et al.
yHMPu5000035324_cyberlindnera_subsufficiens_A3_201018	Yeast	Cyberlindnera_subsufficiens	Phaffomycetales	Opulente et al.
yHMPu5000035687_cyberlindnera_suaveolens_160613	Yeast	Cyberlindnera_suaveolens	Phaffomycetales	Opulente et al.
yHMPu5000035686_Cyberlindnera_saturnus_SPADES	Yeast	Cyberlindnera_saturnus	Phaffomycetales	Opulente et al.
yHMPu5000034966_cyberlindnera_sargentensis_160519	Yeast	Cyberlindnera_sargentensis	Phaffomycetales	Opulente et al.
yHMPu5000034978_cyberlindnera_mrakii_160519	Yeast	Cyberlindnera_mrakii	Phaffomycetales	Opulente et al.
yHMPu5000034970_Candida_sp._SPAdes	Yeast	Candida_sp._NRRL_YB-4088	Phaffomycetales	Opulente et al.
yHMPu5000034969_candida_sp_160519.haplomerger2	Yeast	Cyberlindnera_sp._NRRL_Y-27103	Phaffomycetales	Opulente et al.
yHMPu5000034979_cyberlindnera_misumaiensis_160519	Yeast	Cyberlindnera_misumaiensis	Phaffomycetales	Opulente et al.
yHMPu5000035699_cyberlindnera_maclurae_160613	Yeast	Cyberlindnera_maclurae	Phaffomycetales	Opulente et al.
yHMPu5000035690_candida_vartiovaarae_160613	Yeast	Candida_vartiovaarae	Phaffomycetales	Opulente et al.
yHMPu5000038081_candida_takata_180604	Yeast	Candida_takata	Phaffomycetales	Opulente et al.
yHMPu5000037870_candida_sp_170912	Yeast	Cyberlindnera_sp._NRRL_Y-27267	Phaffomycetales	Opulente et al.
yHMPu5000034980_cyberlindnera_lachancei_160519.haplomerger2	Yeast	Cyberlindnera_lachancei	Phaffomycetales	Opulente et al.
yHMPu5000038068_cyberlindnera_samutprakarnensis_170912.haplomerger2	Yeast	Cyberlindnera_samutprakarnensis	Phaffomycetales	Opulente et al.
yHMPu5000035336_cyberlindnera_jadinii_180604.haplomerger2	Yeast	Cyberlindnera_jadinii	Phaffomycetales	Opulente et al.
yHMPu5000038346_cyberlindnera_rhodanensis_170713.haplomerger2	Yeast	Cyberlindnera_rhodanensis	Phaffomycetales	Opulente et al.
yHMPu5000035700_cyberlindnera_japonica_160519	Yeast	Cyberlindnera_japonica	Phaffomycetales	Opulente et al.
yHMPu5000026073_candida_easanensis_180604	Yeast	Candida_easanensis	Phaffomycetales	Opulente et al.
yHMPu5000035688_Cyberlindnera_xylosilytica_SPADES	Yeast	Cyberlindnera_xylosilytica	Phaffomycetales	Opulente et al.
yHMPu5000038105_candida_maesa_201018	Yeast	Candida_maesae	Phaffomycetales	Opulente et al.
yHMPu5000038345_cyberlindnera_veronae_170713	Yeast	Cyberlindnera_veronae	Phaffomycetales	Opulente et al.
yHMPu5000035701_cyberlindnera_fabianii_160519	Yeast	Cyberlindnera_fabianii	Phaffomycetales	Opulente et al.
yHMPu5000035337_cyberlindnera_mississippiensis_190924	Yeast	Cyberlindnera_mississippiensis	Phaffomycetales	Opulente et al.
yHMPu5000035702_cyberlindnera_amylophila_160613.haplomerger2	Yeast	Cyberlindnera_amylophila	Phaffomycetales	Opulente et al.
yHMPu5000038121_candida_hungchunana_170912	Yeast	Candida_hungchunana	Phaffomycetales	Opulente et al.
yHMPu5000037227_cyberlindnera_xishuangbannaensis_210210	Yeast	Cyberlindnera_xishuangbannaensis	Phaffomycetales	Opulente et al.
yHMPu5000038113_candida_adriatica_170912	Yeast	Candida_adriatica	Phaffomycetales	Opulente et al.
yHMPu5000035698_cyberlindnera_meyerae_160519.haplomerger2	Yeast	Cyberlindnera_meyerae	Phaffomycetales	Opulente et al.
yHMPu5000034981_cyberlindnera_euphorbiae_160519.haplomerger2	Yeast	Cyberlindnera_euphorbiae	Phaffomycetales	Opulente et al.
yHMPu5000038078_candida_taoyuanica_170912	Yeast	Candida_taoyuanica	Phaffomycetales	Opulente et al.
yHMPu5000038084_candida_stauntonica_170912	Yeast	Candida_stauntonica	Phaffomycetales	Opulente et al.
yHMPu5000037872_cyberlindnera_euphorbiiphila_180604	Yeast	Cyberlindnera_euphorbiiphila	Phaffomycetales	Opulente et al.
yHMPu5000035689_candida_mycetangii_160613	Yeast	Cyberlindnera_mycetangii	Phaffomycetales	Opulente et al.
yHMPu5000034971_candida_sp_160519	Yeast	Cyberlindnera_sp._NRRL_Y-7615	Phaffomycetales	Opulente et al.
yHMPu5000034968_candida_maritima_160519	Yeast	Cyberlindnera_maritima	Phaffomycetales	Opulente et al.
yHMPu5000035325_cyberlindnera_petersonii_180604	Yeast	Cyberlindnera_petersonii	Phaffomycetales	Opulente et al.
yHMPu5000037904_candida_nakhonratchasimensis_170912	Yeast	Cyberlindnera_nakhonratchasimensis	Phaffomycetales	Opulente et al.
yHMPu5000035703_cyberlindnera_americana_160613	Yeast	Cyberlindnera_americana	Phaffomycetales	Opulente et al.
yHMPu5000038067_cyberlindnera_bimundalis_190924	Yeast	Cyberlindnera_bimundalis	Phaffomycetales	Opulente et al.
yHMPu5000026142_citeromyces_matritensis_160519.haplomerger2	Yeast	Citeromyces_matritensis	Pichiales	Opulente et al.
yHDO587_citeromyces_nyonsensis_180604.haplomerger2	Yeast	Citeromyces_nyonsensis	Pichiales	Opulente et al.
yHMPu5000034950_citeromyces_hawaiiensis_170307.haplomerger2	Yeast	Citeromyces_hawaiiensis	Pichiales	Opulente et al.
yHMPu5000034935_kuraishia_floccosa_210210	Yeast	Kuraishia_floccosa	Pichiales	Opulente et al.
yHMPu5000037220_komagataella_mondaviorum_210210	Yeast	Komagataella_mondaviorum	Pichiales	Opulente et al.
yHMPu5000034939_komagataella_pseudopastoris_160519	Yeast	Komagataella_pseudopastoris	Pichiales	Opulente et al.
yHMPu5000026274_komagataella_populi_160519	Yeast	Komagataella_populi	Pichiales	Opulente et al.
yHMPu5000034938_Komagataella_ulmi_SPAdes	Yeast	Komagataella_ulmi	Pichiales	Opulente et al.
komagataella_pastoris	Yeast	Komagataella_pastoris_ATCC_28485	Pichiales	Opulente et al.
yHMPu5000034953_komagataella_pastoris_160519	Yeast	Komagataella_pastoris_NRRL_Y-1603	Pichiales	Opulente et al.
yHMPu5000035676_komagataella_kurtzmanii_160613	Yeast	Komagataella_kurtzmanii	Pichiales	Opulente et al.
komagataella_phaffi	Yeast	Komagataella_phaffii_GS115	Pichiales	Opulente et al.
yHMPu5000034941_komagataella_phaffii_160519	Yeast	Komagataella_phaffii_NRRL_Y-7556	Pichiales	Opulente et al.
yHMPu5000038408_candida_borneonana_170713	Yeast	Kuraishia_borneana	Pichiales	Opulente et al.
yHMPu5000034933_kuraishia_molischiana_160519	Yeast	Kuraishia_molischiana	Pichiales	Opulente et al.
yHMPu5000034937_kuraishia_capsulata_160519	Yeast	Kuraishia_capsulata	Pichiales	Opulente et al.
yHMPu5000034936_kuraishia_cidri_180604	Yeast	Kuraishia_cidri	Pichiales	Opulente et al.
yHMPu5000034931_kuraishia_piskuri_170307	Yeast	Kuraishia_piskuri	Pichiales	Opulente et al.
yHMPu5000034932_kuraishia_ogatae_160519	Yeast	Kuraishia_ogatae	Pichiales	Opulente et al.
yHMPu5000034934_kuraishia_hungarica_201018	Yeast	Kuraishia_hungarica	Pichiales	Opulente et al.
yHMPu5000034926_candida_boidinii_160519	Yeast	Candida_boidinii	Pichiales	Opulente et al.
yHMPu5000034639_candida_cariosilignicola_160519	Yeast	Ogataea_methylovora_NRRL_Y-11996	Pichiales	Opulente et al.
yHMPu5000034901_Ogataea_methylivora_SPADES	Yeast	Ogataea_methylivora_NRRL_Y-17250	Pichiales	Opulente et al.
yHMPu5000034903_ogataea_naganishii_160519	Yeast	Ogataea_naganishii	Pichiales	Opulente et al.
yHMPu5000034906_candida_succiphila_160519	Yeast	Candida_succiphila	Pichiales	Opulente et al.
yHMPu5000034909_candida_sp_160519	Yeast	Ogataea_sp._NRRL_Y-27170	Pichiales	Opulente et al.
yHMPu5000026143_candida_methanosorbosa_160519	Yeast	Candida_methanosorbosa	Pichiales	Opulente et al.
yHMPu5000034870_candida_suzukii_160519	Yeast	Candida_suzukii	Pichiales	Opulente et al.
yHMPu5000034890_ogataea_ramenticola_160519	Yeast	Ogataea_ramenticola	Pichiales	Opulente et al.
yHMPu5000034910_candida_sp_160519	Yeast	Ogataea_sp._NRRL_YB-1238	Pichiales	Opulente et al.
yHMPu5000034916_candida_nitratophila_160519	Yeast	Candida_nitratophila	Pichiales	Opulente et al.
yHMJ1_Ogataea_sp_nov_plate33_PLATANUS	Yeast	Ogataea_sp._yHMJ1	Pichiales	Opulente et al.
yHMPu5000026270_Candida_sp._SPAdes	Yeast	Candida_sp._NRRL_Y-12764	Pichiales	Opulente et al.
yHMPu5000038097_candida_sp_201018	Yeast	Ogataea_sp._NRRL_Y-27166	Pichiales	Opulente et al.
yHMPu5000034929_candida_nanaspora_170307	Yeast	Candida_nanaspora	Pichiales	Opulente et al.
yHMPu5000034913_candida_pini_160519	Yeast	Candida_pini	Pichiales	Opulente et al.
yHMPu5000038093_candida_rishiriensis_170912	Yeast	Candida_rishiriensis	Pichiales	Opulente et al.
yHMPu5000026167_candida_pignaliae_201018	Yeast	Candida_pignaliae	Pichiales	Opulente et al.
yHMPu5000034912_candida_sonorensis_160519	Yeast	Candida_sonorensis	Pichiales	Opulente et al.
yHMPu5000034915_candida_piceae_170307	Yeast	Candida_piceae	Pichiales	Opulente et al.
yHMPu5000034892_ogataea_pilisensis_160519	Yeast	Ogataea_pilisensis	Pichiales	Opulente et al.
yHMPu5000034636_ogataea_nitratoaversa_180604	Yeast	Ogataea_nitratoaversa	Pichiales	Opulente et al.
yHMPu5000034886_ogataea_trehalophila_160519	Yeast	Ogataea_trehalophila	Pichiales	Opulente et al.
yHMPu5000034889_Ogataea_salicorniae_SPADES	Yeast	Ogataea_salicorniae	Pichiales	Opulente et al.
yHMPu5000034900_ogataea_methanolica_160519	Yeast	Ogataea_methanolica	Pichiales	Opulente et al.
yHMPu5000037218_Ogataea_degrootiae_SPADES	Yeast	Ogataea_degrootiae	Pichiales	Opulente et al.
yHMPu5000034925_candida_arabinofermentans_160519	Yeast	Candida_arabinofermentans	Pichiales	Opulente et al.
yHMPu5000037893_candida_ovalis_170912	Yeast	Candida_ovalis	Pichiales	Opulente et al.
yHMPu5000037228_Ogataea_paraovalis_SPADES	Yeast	Ogataea_paraovalis	Pichiales	Opulente et al.
yHMPu5000037884_candida_sithepensis_170912	Yeast	Candida_sithepensis	Pichiales	Opulente et al.
yHMPu5000034637_ogataea_populiabae_180604	Yeast	Ogataea_populi-albae	Pichiales	Opulente et al.
yHMPu5000034927_candida_maris_210210	Yeast	Candida_maris	Pichiales	Opulente et al.
yHMPu5000034638_ogataea_wickerhamii_180604	Yeast	Ogataea_wickerhamii	Pichiales	Opulente et al.
yHMPu5000034887_ogataea_trehaloabstinens_160519	Yeast	Ogataea_trehaloabstinens	Pichiales	Opulente et al.
yHMPu5000034908_candida_sp_160519	Yeast	Ogataea_sp._NRRL_YB-2442	Pichiales	Opulente et al.
yHMPu5000034917_candida_nemodendra_160519	Yeast	Candida_nemodendra	Pichiales	Opulente et al.
yHMPu5000041851_candida_krabiensis_160928	Yeast	Candida_krabiensis	Pichiales	Opulente et al.
yHMPu5000041847_candida_ortonii_170713	Yeast	Candida_ortonii	Pichiales	Opulente et al.
yHMPu5000026190_ogataea_sp_160519	Yeast	Ogataea_sp._NRRL_YB-2437	Pichiales	Opulente et al.
yHMPu5000041801_ogataea_saltuana_170713	Yeast	Ogataea_saltuana	Pichiales	Opulente et al.
yHMPu5000034885_ogataea_zsoltii_160519	Yeast	Ogataea_zsoltii	Pichiales	Opulente et al.
yHMPu5000037860_ogataea_corticis_190924	Yeast	Ogataea_corticis	Pichiales	Opulente et al.
yHMPu5000034897_Ogataea_glucozyma_SPAdes	Yeast	Ogataea_glucozyma	Pichiales	Opulente et al.
yHMPu5000038334_ogataea_ganodermae_170713	Yeast	Ogataea_ganodermae	Pichiales	Opulente et al.
yHMPu5000026124_ogataea_henricii_160519	Yeast	Ogataea_henricii	Pichiales	Opulente et al.
yHMPu5000034891_ogataea_pini_160519	Yeast	Ogataea_pini	Pichiales	Opulente et al.
yHMPu5000038056_ogataea_neopini_170912	Yeast	Ogataea_neopini	Pichiales	Opulente et al.
yHMPu5000038104_candida_mattranensis_170912	Yeast	Candida_mattraensis	Pichiales	Opulente et al.
yHMPu5000034904_Ogataea_nonfermentans_SPADES	Yeast	Ogataea_nonfermentans	Pichiales	Opulente et al.
yHMPu5000034902_ogataea_minuta_160519	Yeast	Ogataea_minuta	Pichiales	Opulente et al.
yHMPu5000038333_ogataea_chonburiensis_170713	Yeast	Ogataea_chonburiensis	Pichiales	Opulente et al.
yHMPu5000034899_ogataea_kodamae_160519	Yeast	Ogataea_kodamae	Pichiales	Opulente et al.
yHMPu5000034896_ogataea_dorogensis_160519	Yeast	Ogataea_dorogensis	Pichiales	Opulente et al.
yHMPu5000037861_Ogataea_allantospora_SPADES	Yeast	Ogataea_allantospora	Pichiales	Opulente et al.
yHMPu5000037858_ogataea_paradorogensis_180604	Yeast	Ogataea_paradorogensis	Pichiales	Opulente et al.
yHMPu5000036579_candida_xyloterini_170912	Yeast	Candida_xyloterini	Pichiales	Opulente et al.
yHMPu5000034893_ogataea_philodendra_160519	Yeast	Ogataea_philodendri	Pichiales	Opulente et al.
yHMPu5000041800_ogataea_thermomethanolica_180604	Yeast	Ogataea_thermomethanolica	Pichiales	Opulente et al.
yHMPu5000037859_ogataea_nakhonphanomensis_170210	Yeast	Ogataea_nakhonphanomensis	Pichiales	Opulente et al.
yHMPu5000035310_ogataea_siamensis_201018	Yeast	Ogataea_siamensis	Pichiales	Opulente et al.
yHMPu5000034895_ogataea_angusta_160519	Yeast	Ogataea_angusta	Pichiales	Opulente et al.
yHMPu5000037226_ogataea_haglerorum_210305	Yeast	Ogataea_haglerorum	Pichiales	Opulente et al.
hansenula_polymorpha	Yeast	Ogataea_polymorpha_NCYC_495	Pichiales	Opulente et al.
yHMPu5000041802_ogataea_polymorpha_180604	Yeast	Ogataea_polymorpha_NRRL_Y-5445	Pichiales	Opulente et al.
ogataea_parapolymorpha	Yeast	Ogataea_parapolymorpha_DL-1	Pichiales	Opulente et al.
yHMPu5000026177_ogataea_parapolymorpha_160519	Yeast	Ogataea_parapolymorpha_NRRL_YB-1982	Pichiales	Opulente et al.
yHMPu5000035040_ambrosiozyma_maleeae_160519	Yeast	Ambrosiozyma_maleeae	Pichiales	Opulente et al.
yHMPu5000035039_ambrosiozyma_llanquihuensis_160519.haplomerger2	Yeast	Ambrosiozyma_llanquihuensis	Pichiales	Opulente et al.
yHMPu5000035038_ambrosiozyma_kashinagacola_160519	Yeast	Ambrosiozyma_kashinagicola	Pichiales	Opulente et al.
yHMPu5000026145_ambrosiozyma_vanderkliftii_160519	Yeast	Ambrosiozyma_vanderkliftii	Pichiales	Opulente et al.
yHMPu5000035041_ambrosiozyma_pseudovanderkliftii_160519	Yeast	Ambrosiozyma_pseudovanderkliftii	Pichiales	Opulente et al.
yHMPu5000026279_Ambrosiozyma_monospora_SPADES	Yeast	Ambrosiozyma_monospora	Pichiales	Opulente et al.
yHMPu5000026280_Ambrosiozyma_cicatricosa_S52_SPADES	Yeast	Ambrosiozyma_cicatricosa	Pichiales	Opulente et al.
yHMPu5000034942_ambrosiozyma_angophorae_160519	Yeast	Ambrosiozyma_angophorae	Pichiales	Opulente et al.
yHMPu5000034949_ambrosiozyma_neoplatypodis_170713.haplomerger2	Yeast	Ambrosiozyma_neoplatypodis	Pichiales	Opulente et al.
yHMPu5000037920_ambrosiozyma_kamigamensis_190924.haplomerger2	Yeast	Ambrosiozyma_kamigamensis	Pichiales	Opulente et al.
yHMPu5000034946_ambrosiozyma_oregonensis_160519	Yeast	Ambrosiozyma_oregonensis	Pichiales	Opulente et al.
yHMPu5000034947_ambrosiozyma_philentoma_160519	Yeast	Ambrosiozyma_philentoma	Pichiales	Opulente et al.
yHMPu5000034948_Ambrosiozyma_platypodis_SPADES	Yeast	Ambrosiozyma_platypodis	Pichiales	Opulente et al.
yHMPu5000026137_ambrosiozyma_ambrosiae_160519	Yeast	Ambrosiozyma_ambrosiae	Pichiales	Opulente et al.
yHMPu5000037244_Allodekkera_sacchari_SPADES	Yeast	Allodekkera_sacchari	Pichiales	Opulente et al.
yHMPu5000041830_candida_silvatica_170307	Yeast	Candida_silvatica	Pichiales	Opulente et al.
yHMPu5000035332_candida_insectalens_201018	Yeast	Candida_insectalens	Pichiales	Opulente et al.
yHMPu5000038399_brettanomyces_nanus_180604	Yeast	Brettanomyces_nanus	Pichiales	Opulente et al.
yHMPu5000034965_Brettanomyces_naardenensis_SPADES	Yeast	Brettanomyces_naardenensis	Pichiales	Opulente et al.
yHMPu5000026197_brettanomyces_custersianus_160519	Yeast	Brettanomyces_custersianus	Pichiales	Opulente et al.
yHMPu5000034975_dekkera_bruxellensis_160519.haplomerger2	Yeast	Brettanomyces_bruxellensis	Pichiales	Opulente et al.
brettanomyces_anomalus	Yeast	Brettanomyces_anomalus_YV396	Pichiales	Opulente et al.
yHMPu5000034976_dekkera_anomala_160519.haplomerger2	Yeast	Brettanomyces_anomalus_NRRL_Y-17522	Pichiales	Opulente et al.
yHMPu5000035674_kregervanrija_delftensis_160613	Yeast	Kregervanrija_delftensis	Pichiales	Opulente et al.
yHMPu5000026068_kregervanrija_pseudodelftensis_170713	Yeast	Kregervanrija_pseudodelftensis	Pichiales	Opulente et al.
yHMPu5000035675_kregervanrija_fluxuum_160613	Yeast	Kregervanrija_fluxuum	Pichiales	Opulente et al.
yHMPu5000034631_martiniozyma_abiesophila_170307.haplomerger2	Yeast	Martiniozyma_abietophila	Pichiales	Opulente et al.
yHMPu5000037881_martiniozyma_asiatica_190924	Yeast	Martiniozyma_asiatica	Pichiales	Opulente et al.
yHMPu5000035293_saturnispora_diversa_170307	Yeast	Saturnispora_diversa	Pichiales	Opulente et al.
yHMPu5000040911_saturnispora_sekii_201018	Yeast	Saturnispora_sekii	Pichiales	Opulente et al.
yHMPu5000037214_saturnispora_kantuleensis_210210	Yeast	Saturnispora_kantuleensis	Pichiales	Opulente et al.
yHMPu5000037213_saturnispora_galanensis_210210	Yeast	Saturnispora_galanensis	Pichiales	Opulente et al.
yHMPu5000034611_saturnispora_mendoncae_160519.haplomerger2	Yeast	Saturnispora_mendoncae	Pichiales	Opulente et al.
yHMPu5000040912_saturnispora_halmiae_201018	Yeast	Saturnispora_halmiae	Pichiales	Opulente et al.
yHMPu5000034614_saturnispora_silvae_180604	Yeast	Saturnispora_silvae	Pichiales	Opulente et al.
yHDO578_saturnispora_sp_180604	Yeast	Saturnispora_bothae	Pichiales	Opulente et al.
yHMPu5000038325_saturnispora_sanitii_170713	Yeast	Saturnispora_sanitii	Pichiales	Opulente et al.
yHMPu5000034612_saturnispora_saitoi_180604	Yeast	Saturnispora_saitoi	Pichiales	Opulente et al.
yHDO580_saturnispora_besseyi_180604	Yeast	Saturnispora_besseyi	Pichiales	Opulente et al.
yHMPu5000037851_saturnispora_ahearnii_170912	Yeast	Saturnispora_ahearnii	Pichiales	Opulente et al.
yHMPu5000034615_saturnispora_zaruensis_160519	Yeast	Saturnispora_zaruensis	Pichiales	Opulente et al.
yHMPu5000035659_saturnispora_dispora_160519	Yeast	Saturnispora_dispora	Pichiales	Opulente et al.
yHMPu5000034613_saturnispora_serradocipensis_180604	Yeast	Saturnispora_serradocipensis	Pichiales	Opulente et al.
yHMPu5000038038_saturnispora_quitensis_170912	Yeast	Saturnispora_quitensis	Pichiales	Opulente et al.
yHMPu5000034610_saturnispora_hagleri_160519	Yeast	Saturnispora_hagleri	Pichiales	Opulente et al.
yHMPu5000034609_saturnispora_gosingensis_170307	Yeast	Saturnispora_gosingensis	Pichiales	Opulente et al.
yHMPu5000037882_candida_sorboxylosa_180604.haplomerger2	Yeast	Candida_sorboxylosa	Pichiales	Opulente et al.
yHMPu5000035301_pichia_terricola_170307	Yeast	Pichia_terricola	Pichiales	Opulente et al.
yHMPu5000038118_candida_cabralensis_170912.haplomerger2	Yeast	Candida_cabralensis	Pichiales	Opulente et al.
yHMPu5000035313_pichia_sporocuriosa_170307.haplomerger2	Yeast	Pichia_sporocuriosa	Pichiales	Opulente et al.
yHMPu5000037203_Pichia_nanzhaoensis_SPADES	Yeast	Pichia_nanzhaoensis	Pichiales	Opulente et al.
yHMPu5000037219_Pichia_gijzenarium_SPADES	Yeast	Pichia_gijzenarium	Pichiales	Opulente et al.
yHMPu5000038336_pichia_sp_170713	Yeast	Pichia_sp._NRRL_Y-27259	Pichiales	Opulente et al.
yHMPu5000035661_pichia_membranifaciens_160519	Yeast	Pichia_membranifaciens	Pichiales	Opulente et al.
yHMPu5000035300_pichia_sp_170307	Yeast	Pichia_sp._NRRL_YB-4149	Pichiales	Opulente et al.
yHMPu5000040913_pichia_manshurica_201018	Yeast	Pichia_mandshurica	Pichiales	Opulente et al.
yHMPu5000038077_candida_thaimueangensis_170912.haplomerger2	Yeast	Candida_thaimueangensis	Pichiales	Opulente et al.
yHMPu5000034640_pichia_deserticola_170307	Yeast	Pichia_deserticola	Pichiales	Opulente et al.
yHMPu5000034619_candida_ethanolica_170307.haplomerger2	Yeast	Candida_ethanolica	Pichiales	Opulente et al.
yHMPu5000038053_pichia_sp_180604	Yeast	Pichia_sp._NRRL_Y-27261	Pichiales	Opulente et al.
yHMPu5000035298_candida_californica_170307.haplomerger2	Yeast	Candida_californica	Pichiales	Opulente et al.
yHMPu5000034628_pichia_fermentans_160519.haplomerger2	Yeast	Pichia_fermentans	Pichiales	Opulente et al.
yHMPu5000034627_pichia_heedii_180604	Yeast	Pichia_heedii	Pichiales	Opulente et al.
yHMPu5000034624_pichia_nakasei_180604	Yeast	Pichia_nakasei	Pichiales	Opulente et al.
yHMPu5000034641_pichia_eremophila_170307.haplomerger2	Yeast	Pichia_eremophila	Pichiales	Opulente et al.
yHMPu5000034626_pichia_kluyveri_170307.haplomerger2	Yeast	Pichia_kluyveri	Pichiales	Opulente et al.
yHMPu5000037847_pichia_cephalocereana_201018	Yeast	Pichia_cephalocereana	Pichiales	Opulente et al.
yHMPu5000034622_pichia_occidentalis_160519.haplomerger2	Yeast	Pichia_occidentalis	Pichiales	Opulente et al.
yHMPu5000038403_candida_awuaii_170713	Yeast	Candida_awuae	Pichiales	Opulente et al.
yHMH446_Pichia_sp_nov_plate33_SPADES	Yeast	Pichia_galeolata	Pichiales	Opulente et al.
yHMPu5000034623_pichia_norvegensis_160519.haplomerger2	Yeast	Pichia_norvegensis	Pichiales	Opulente et al.
yHMPu5000026208_pichia_pseudocactophila_170307.haplomerger2	Yeast	Pichia_pseudocactophila	Pichiales	Opulente et al.
yHMPu5000038055_pichia_insulana_190924.haplomerger2	Yeast	Pichia_insulana	Pichiales	Opulente et al.
yHMPu5000038335_pichia_cactophila_170713.haplomerger2	Yeast	Pichia_cactophila	Pichiales	Opulente et al.
yHMPu5000038388_candida_inconspicua_170713	Yeast	Candida_inconspicua	Pichiales	Opulente et al.
yHMPu5000035299_pichia_sp_170307	Yeast	Pichia_sp._NRRL_Y-12824	Pichiales	Opulente et al.
pichia_kudriavzevii	Yeast	Pichia_kudriavzevii_SD108	Pichiales	Opulente et al.
yHMPu5000034625_pichia_kudriavzevii_180604.haplomerger2	Yeast	Pichia_kudriavzevii_NRRL_Y-5396	Pichiales	Opulente et al.
yHKS168_Pichia_sp_nov_plate33_PLATANUS	Yeast	Pichia_sp._yHKS168	Pichiales	Opulente et al.
yHMPu5000038091_candida_pseudolambica_201018	Yeast	Candida_pseudolambica	Pichiales	Opulente et al.
yHMPu5000034618_candida_rugopelliculosa_170307	Yeast	Candida_rugopelliculosa	Pichiales	Opulente et al.
yHMPu5000034621_pichia_sp_160519	Yeast	Pichia_sp._NRRL_Y-12827	Pichiales	Opulente et al.
yHMPu5000034620_pichia_sp_170307	Yeast	Pichia_sp._NRRL_Y-12830	Pichiales	Opulente et al.
yHMPu5000035309_pichia_scutulata_180604.haplomerger2	Yeast	Pichia_scutulata	Pichiales	Opulente et al.
yHMPu5000038087_candida_phayaonensis_170912	Yeast	Candida_phayaonensis	Pichiales	Opulente et al.
yHMPu5000037198_Pichia_paraexigua_SPADES	Yeast	Pichia_paraexigua	Pichiales	Opulente et al.
yHMPu5000034629_pichia_exigua_180604	Yeast	Pichia_exigua	Pichiales	Opulente et al.
yHMPu5000034694_lachancea_kluyveri_180604	Yeast	Lachancea_kluyveri	Saccharomycetales	Opulente et al.
yHMPu5000034695_lachancea_fermentati_201018	Yeast	Lachancea_fermentati	Saccharomycetales	Opulente et al.
yHMPu5000034698_lachancea_cidri_201018.haplomerger2	Yeast	Lachancea_cidri_NRRL_Y-12634	Saccharomycetales	Opulente et al.
lachancea_cidri	Yeast	Lachancea_cidri_NRRL_Y-12635	Saccharomycetales	Opulente et al.
yHMPu5000034691_lachancea_mirantina_180604	Yeast	Lachancea_mirantina	Saccharomycetales	Opulente et al.
yHMPu5000026219_lachancea_waltii_180604	Yeast	Lachancea_waltii	Saccharomycetales	Opulente et al.
yHMPu5000034678_lachancea_thermotolerans_180604	Yeast	Lachancea_thermotolerans	Saccharomycetales	Opulente et al.
yHMPu5000040963_lachancea_quebecuensis_200128	Yeast	Lachancea_quebecensis	Saccharomycetales	Opulente et al.
yHMPu5000034690_lachancea_nothofagi_180604	Yeast	Lachancea_nothofagi	Saccharomycetales	Opulente et al.
yHMPu5000034697_lachancea_dasiensis_190924	Yeast	Lachancea_dasiensis	Saccharomycetales	Opulente et al.
yHQL494_Lachancea_sp_nov_plate34_PLATANUS	Yeast	Lachancea_sp._yHQL494	Saccharomycetales	Opulente et al.
yHMPu5000034692_lachancea_meyersii_180604	Yeast	Lachancea_meyersii	Saccharomycetales	Opulente et al.
yHMPu5000034693_Lachancea_lanzarotensis_SPADES	Yeast	Lachancea_lanzarotensis	Saccharomycetales	Opulente et al.
lachancea_fantastica	Yeast	Lachancea_fantastica_nom._nud.	Saccharomycetales	Opulente et al.
eremothecium_sinecaudum	Yeast	Eremothecium_sinecaudum	Saccharomycetales	Opulente et al.
eremothecium_coryli	Yeast	Eremothecium_coryli	Saccharomycetales	Opulente et al.
eremothecium_cymbalariae	Yeast	Eremothecium_cymbalariae	Saccharomycetales	Opulente et al.
eremothecium_gossypii	Yeast	Eremothecium_gossypii	Saccharomycetales	Opulente et al.
ashbya_aceri	Yeast	Ashbya_aceri	Saccharomycetales	Opulente et al.
yHMPu5000034701_kluyveromyces_nonfermentans_170307	Yeast	Kluyveromyces_nonfermentans	Saccharomycetales	Opulente et al.
yHMPu5000034700_kluyveromyces_siamensis_180604	Yeast	Kluyveromyces_siamensis	Saccharomycetales	Opulente et al.
yHMPu5000034709_kluyveromyces_aestuarii_160519	Yeast	Kluyveromyces_aestuarii_NRRL_YB-4510	Saccharomycetales	Opulente et al.
kluyveromyces_aestuarii	Yeast	Kluyveromyces_aestuarii_ATCC_18862	Saccharomycetales	Opulente et al.
yHMPu5000034699_kluyveromyces_wickerhamii_170307	Yeast	Kluyveromyces_wickerhamii	Saccharomycetales	Opulente et al.
yHDO570_kluyveromyces_starmeri_180604	Yeast	Kluyveromyces_starmeri	Saccharomycetales	Opulente et al.
yHMH660_Kluyveromyces_sp_nov_plate33_SPADES	Yeast	Kluyveromyces_sp._yHMH660	Saccharomycetales	Opulente et al.
kluyveromyces_marxianus	Yeast	Kluyveromyces_marxianus_DMB1	Saccharomycetales	Opulente et al.
yHMPu5000034713_kluyveromyces_marxianus_160519.haplomerger2	Yeast	Kluyveromyces_marxianus_NRRL_Y-8281	Saccharomycetales	Opulente et al.
yHMPu5000034710_kluyveromyces_dobzhanskii_160519	Yeast	Kluyveromyces_dobzhanskii	Saccharomycetales	Opulente et al.
yHMPu5000034711_kluyveromyces_lactis_var_drosophilarum_160519	Yeast	Kluyveromyces_lactis_var._drosophilarum_NRRL_Y-8278	Saccharomycetales	Opulente et al.
yHMPu5000034712_kluyveromyces_lactis_var_lactis_160519	Yeast	Kluyveromyces_lactis_var._lactis_NRRL_Y-8279	Saccharomycetales	Opulente et al.
kluyveromyces_lactis	Yeast	Kluyveromyces_lactis_CBS_2359	Saccharomycetales	Opulente et al.
yHDO579_hagleromyces_aurorensis_180604	Yeast	Hagleromyces_aurorensis	Saccharomycetales	Opulente et al.
yHDO565_zygosaccharomyces_gambellarensis_180604	Yeast	Zygosaccharomyces_gambellarensis	Saccharomycetales	Opulente et al.
yHDO603_zygosaccharomyces_sapae_190924.haplomerger2	Yeast	Zygosaccharomyces_sapae	Saccharomycetales	Opulente et al.
yHMPu5000034863_zygosaccharomyces_rouxii_180604	Yeast	Zygosaccharomyces_rouxii	Saccharomycetales	Opulente et al.
yHMPu5000037836_zygosaccharomyces_pseudorouxii_201018.haplomerger2	Yeast	Zygosaccharomyces_pseudorouxii	Saccharomycetales	Opulente et al.
yHMPu5000035626_zygosaccharomyces_siamensis_190924	Yeast	Zygosaccharomyces_siamensis	Saccharomycetales	Opulente et al.
yHDO572_zygosaccharomyces_mellis_180604	Yeast	Zygosaccharomyces_mellis	Saccharomycetales	Opulente et al.
yHMPu5000034864_zygosaccharomyces_lentus_170307	Yeast	Zygosaccharomyces_lentus	Saccharomycetales	Opulente et al.
yHMPu5000034865_zygosaccharomyces_kombuchaensis_160519	Yeast	Zygosaccharomyces_kombuchaensis	Saccharomycetales	Opulente et al.
yHMPu5000034866_zygosaccharomyces_bisporus_160519	Yeast	Zygosaccharomyces_bisporus	Saccharomycetales	Opulente et al.
yHMPu5000037834_zygosaccharomyces_parabailii_190924.haplomerger2	Yeast	Zygosaccharomyces_parabailii	Saccharomycetales	Opulente et al.
yHMPu5000035627_zygosaccharomyces_pseudobailii_201018.haplomerger2	Yeast	Zygosaccharomyces_pseudobailii	Saccharomycetales	Opulente et al.
zygosaccharomyces_bailii	Yeast	Zygosaccharomyces_bailii	Saccharomycetales	Opulente et al.
yHMPu5000034862_zygotorulaspora_florentina_160519	Yeast	Zygotorulaspora_florentina	Saccharomycetales	Opulente et al.
yHMPu5000037204_zygotorulaspora_chibaensis_210210	Yeast	Zygotorulaspora_chibaensis	Saccharomycetales	Opulente et al.
yHDO592_zygotorulaspora_sp_190924	Yeast	Zygotorulaspora_sp._yHDO592	Saccharomycetales	Opulente et al.
yHMPu5000026256_zygotorulaspora_mrakii_170307	Yeast	Zygotorulaspora_mrakii	Saccharomycetales	Opulente et al.
yHMPu5000037205_zygotorulaspora_danielsina_210210	Yeast	Zygotorulaspora_danielsina	Saccharomycetales	Opulente et al.
yHMPu5000035651_Torulaspora_microellipsoides_SPADES	Yeast	Torulaspora_microellipsoides	Saccharomycetales	Opulente et al.
yHMPu5000034880_torulaspora_globosa_160519	Yeast	Torulaspora_globosa	Saccharomycetales	Opulente et al.
yHMJ407_Torulaspora_sp_nov_plate34_SPADES	Yeast	Torulaspora_sp._yHMJ407	Saccharomycetales	Opulente et al.
yHMPu5000035652_torulaspora_maleeae_160613	Yeast	Torulaspora_maleeae	Saccharomycetales	Opulente et al.
yHMPu5000035653_torulaspora_delbrueckii_160613	Yeast	Torulaspora_delbrueckii	Saccharomycetales	Opulente et al.
yHMPu5000034881_Torulaspora_pretoriensis_SPADES	Yeast	Torulaspora_pretoriensis	Saccharomycetales	Opulente et al.
yHMPu5000026152_Torulaspora_franciscae_SPADES	Yeast	Torulaspora_franciscae	Saccharomycetales	Opulente et al.
yHMPu5000034874_tetrapisispora_blattae_190924	Yeast	Tetrapisispora_blattae	Saccharomycetales	Opulente et al.
yHMPu5000035629_yueomyces_sinensis_180604	Yeast	Yueomyces_sinensis	Saccharomycetales	Opulente et al.
yHKB289_Vanderwaltozyma_sp_nov_plate33_SPADES	Yeast	Vanderwaltozyma_sp._yHKB289	Saccharomycetales	Opulente et al.
yHMPu5000034869_vanderwaltozyma_polyspora_180604	Yeast	Vanderwaltozyma_polyspora	Saccharomycetales	Opulente et al.
yHMPu5000026257_vanderwaltozyma_tropicalis_190924	Yeast	Vanderwaltozyma_tropicalis	Saccharomycetales	Opulente et al.
yHMPu5000034868_Vanderwaltozyma_yarrowii_S33_SPADES	Yeast	Vanderwaltozyma_yarrowii	Saccharomycetales	Opulente et al.
yHMPu5000037837_Vanderwaltozyma_verrucispora_S176_SPADES	Yeast	Vanderwaltozyma_verrucispora	Saccharomycetales	Opulente et al.
yHMPu5000034876_Tetrapisispora_iriomotensis_SPADES	Yeast	Tetrapisispora_iriomotensis	Saccharomycetales	Opulente et al.
yHMPu5000034580_tetrapisispora_phaffii_180604	Yeast	Tetrapisispora_phaffii	Saccharomycetales	Opulente et al.
yHMPu5000034877_tetrapisispora_namnaonensis_160519	Yeast	Tetrapisispora_namnaoensis	Saccharomycetales	Opulente et al.
yHMPu5000034875_tetrapisispora_fleetii_160519	Yeast	Tetrapisispora_fleetii	Saccharomycetales	Opulente et al.
yHMPu5000034878_tetrapisispora_nanseiensis_160519	Yeast	Tetrapisispora_nanseiensis	Saccharomycetales	Opulente et al.
yHMPu5000034873_tetrapisipora_arboricola_ABYSS	Yeast	Tetrapisispora_arboricola	Saccharomycetales	Opulente et al.
yHMPu5000035655_tetrapisispora_taiwanensis_160613	Yeast	Tetrapisispora_taiwanensis	Saccharomycetales	Opulente et al.
yHMPu5000035656_Tetrapisispora_pingtungensis_SPADES	Yeast	Tetrapisispora_pingtungensis	Saccharomycetales	Opulente et al.
saccharomyces_uvarum	Yeast	Saccharomyces_uvarum	Saccharomycetales	Opulente et al.
saccharomyces_eubayanus	Yeast	Saccharomyces_eubayanus	Saccharomycetales	Opulente et al.
saccharomyces_arboricola	Yeast	Saccharomyces_arboricola	Saccharomycetales	Opulente et al.
saccharomyces_kudriavzevii	Yeast	Saccharomyces_kudriavzevii	Saccharomycetales	Opulente et al.
saccharomyces_mikatae	Yeast	Saccharomyces_mikatae	Saccharomycetales	Opulente et al.
saccharomyces_jurei	Yeast	Saccharomyces_jurei	Saccharomycetales	Opulente et al.
saccharomyces_paradoxus	Yeast	Saccharomyces_paradoxus	Saccharomycetales	Opulente et al.
saccharomyces_cerevisiae	Yeast	Saccharomyces_cerevisiae	Saccharomycetales	Opulente et al.
yHMPu5000035666_nakaseomyces_bacillisporus_160613	Yeast	Nakaseomyces_bacillisporus	Saccharomycetales	Opulente et al.
yHMPu5000034724_candida_castellii_180604	Yeast	Nakaseomyces_castellii	Saccharomycetales	Opulente et al.
yHMPu5000034723_candida_glabrata_180604	Yeast	Nakaseomyces_glabratus	Saccharomycetales	Opulente et al.
yHMPu5000034718_candida_uthaithanina_180604	Yeast	Nakaseomyces_uthaithaninus	Saccharomycetales	Opulente et al.
yHMPu5000034725_candida_bracarensis_160928	Yeast	Nakaseomyces_bracarensis	Saccharomycetales	Opulente et al.
yHMPu5000026127_nakaseomyces_delphensis_160519	Yeast	Nakaseomyces_delphensis	Saccharomycetales	Opulente et al.
yHDO568_nakaseomyces_sp_190924	Yeast	Nakaseomyces_sp._yHDO568	Saccharomycetales	Opulente et al.
yHMPu5000034720_candida_nivariensis_180604	Yeast	Nakaseomyces_nivariensis	Saccharomycetales	Opulente et al.
yHMPu5000034722_candida_kungkrabaensis_180604	Yeast	Nakaseomyces_kungkrabaensis	Saccharomycetales	Opulente et al.
yHMPu5000034872_naumovozyma_dairenensis_180604	Yeast	Naumovozyma_dairenensis	Saccharomycetales	Opulente et al.
yHMPu5000034871_naumovozyma_castellii_180604	Yeast	Naumovozyma_castellii	Saccharomycetales	Opulente et al.
yHMPu5000034894_naumovozyma_baii_190924	Yeast	Naumovozyma_baii	Saccharomycetales	Opulente et al.
yHAB158_kazachstania_viticola_160519.haplomerger2	Yeast	Kazachstania_viticola	Saccharomycetales	Opulente et al.
yHAB137_kazachstania_africana_160519	Yeast	Kazachstania_africana	Saccharomycetales	Opulente et al.
yHAB138_kazachstania_lodderae_160519	Yeast	Kazachstania_lodderae	Saccharomycetales	Opulente et al.
yHAB155_kazachstania_spencerorum_160519	Yeast	Kazachstania_spencerorum	Saccharomycetales	Opulente et al.
yHMPu5000037210_Kazachstania_jinghongensis_SPADES	Yeast	Kazachstania_jinghongensis	Saccharomycetales	Opulente et al.
yHAB153_kazachstania_rosinii_160519	Yeast	Kazachstania_rosinii	Saccharomycetales	Opulente et al.
yHAB156_kazachstania_piceae_160519	Yeast	Kazachstania_piceae	Saccharomycetales	Opulente et al.
yHAB145_kazachstania_hellenica_160519.haplomerger2	Yeast	Kazachstania_hellenica	Saccharomycetales	Opulente et al.
yHAB142_kazachstania_gamospora_170307.haplomerger2	Yeast	Kazachstania_gamospora	Saccharomycetales	Opulente et al.
yHMPu5000034706_Kazachstania_psychrophila_SPADES	Yeast	Kazachstania_psychrophila	Saccharomycetales	Opulente et al.
yHAB160_kazachstania_kunashirensis_160519	Yeast	Kazachstania_kunashirensis	Saccharomycetales	Opulente et al.
yHMPu5000034719_candida_pseudohumilis_180604.haplomerger2	Yeast	Kazachstania_pseudohumilis	Saccharomycetales	Opulente et al.
yHMPu5000034721_candida_milleri_190924.haplomerger2	Yeast	Kazachstania_humilis_NRRL_Y-7245	Saccharomycetales	Opulente et al.
yHAB152_candida_humilis_160519.haplomerger2	Yeast	Kazachstania_humilis_NRRL_Y-17074	Saccharomycetales	Opulente et al.
yHAB157_kazachstania_bulderi_160519.haplomerger2	Yeast	Kazachstania_bulderi	Saccharomycetales	Opulente et al.
yHMPu5000040961_kazachstania_turicensis_201018	Yeast	Kazachstania_turicensis	Saccharomycetales	Opulente et al.
yHAB150_kazachstania_exigua_160519	Yeast	Kazachstania_exigua	Saccharomycetales	Opulente et al.
yHAB162_Kazachstania_barnettii_SPADES	Yeast	Kazachstania_barnettii	Saccharomycetales	Opulente et al.
yHDO576_kazachstania_sp_180604	Yeast	Kazachstania_sp._UFMG-CM-Y273	Saccharomycetales	Opulente et al.
yHMPu5000037225_kazachstania_saulgeensis_210210	Yeast	Kazachstania_saulgeensis	Saccharomycetales	Opulente et al.
yHAB132_kazachstania_martiniae_160519	Yeast	Kazachstania_martiniae	Saccharomycetales	Opulente et al.
yHAB148_kazachstania_intestinalis_160519	Yeast	Kazachstania_intestinalis	Saccharomycetales	Opulente et al.
yHDO566_kazachstania_ichnusensis_180604	Yeast	Kazachstania_ichnusensis	Saccharomycetales	Opulente et al.
yHAB136_kazachstania_bromeliacearum_160519	Yeast	Kazachstania_bromeliacearum	Saccharomycetales	Opulente et al.
yHAB161_kazachstania_sinensis_160519	Yeast	Kazachstania_sinensis	Saccharomycetales	Opulente et al.
kazachstania_naganishii	Yeast	Kazachstania_naganishii	Saccharomycetales	Opulente et al.
yHAB147_kazachstania_taianensis_160519	Yeast	Kazachstania_taianensis	Saccharomycetales	Opulente et al.
yHAB144_kazachstania_jainica_160519.haplomerger2	Yeast	Grigorovia_jiainica	Saccharomycetales	Opulente et al.
yHAB166_kazachstania_yakushimaensis_160519	Yeast	Grigorovia_yakushimaensis	Saccharomycetales	Opulente et al.
yHAB154_kazachstania_transvaalensis_160519	Yeast	Grigorovia_transvaalensis	Saccharomycetales	Opulente et al.
yHDO586_kazachstania_humatica_180604	Yeast	Grigorovia_humatica	Saccharomycetales	Opulente et al.
yHAB130_kazachstania_slooffiae_160519.haplomerger2	Yeast	Kazachstania_slooffiae	Saccharomycetales	Opulente et al.
yHAB127_kazachstania_bovina_160519.haplomerger2	Yeast	Kazachstania_bovina	Saccharomycetales	Opulente et al.
yHAB131_kazachstania_telluris_170307	Yeast	Kazachstania_telluris	Saccharomycetales	Opulente et al.
yHAB129_kazachstania_pintolopesii_170307.haplomerger2	Yeast	Kazachstania_pintolopesii	Saccharomycetales	Opulente et al.
yHAB128_kazachstania_heterogenica_170307	Yeast	Kazachstania_heterogenica	Saccharomycetales	Opulente et al.
yHAB143_kazachstania_siamensis_160519	Yeast	Kazachstania_siamensis	Saccharomycetales	Opulente et al.
yHAB165_kazachstania_aquatica_160519	Yeast	Kazachstania_aquatica	Saccharomycetales	Opulente et al.
yHMPu5000034708_kazachstania_yasuniensis_180604	Yeast	Kazachstania_yasuniensis	Saccharomycetales	Opulente et al.
yHAB133_kazachstania_unispora_160519	Yeast	Kazachstania_unispora	Saccharomycetales	Opulente et al.
yHAB151_kazachstania_servazzi_160519	Yeast	Kazachstania_servazzii	Saccharomycetales	Opulente et al.
yHAB159_kazachstania_solicola_160519.haplomerger2	Yeast	Kazachstania_solicola	Saccharomycetales	Opulente et al.
yHAB164_kazachstania_aerobia_160519	Yeast	Kazachstania_aerobia	Saccharomycetales	Opulente et al.
yHMPu5000026282_saccharomycodes_ludwigii_190924	Yeast	Saccharomycodes_ludwigii	Saccharomycodales	Opulente et al.
yHMPu5000026147_hanseniaspora_vineae_190924.haplomerger2	Yeast	Hanseniaspora_vineae	Saccharomycodales	Opulente et al.
yHMPu5000034957_Hanseniaspora_osmophila_SPADES	Yeast	Hanseniaspora_osmophila	Saccharomycodales	Opulente et al.
yHMPu5000034959_hanseniaspora_occidentalis_var_occidentalis_170307	Yeast	Hanseniaspora_occidentalis_var._occidentalis	Saccharomycodales	Opulente et al.
yHMPu5000035694_hanseniaspora_occidentalis_var_citrica_160519.haplomerger2	Yeast	Hanseniaspora_occidentalis_var._citrica	Saccharomycodales	Opulente et al.
yHDO590_kloeckera_taiwanica_180604.haplomerger2	Yeast	Hanseniaspora_taiwanica	Saccharomycodales	Opulente et al.
hanseniaspora_gamundiae	Yeast	Hanseniaspora_gamundiae	Saccharomycodales	Opulente et al.
yHMPu5000035696_hanseniaspora_singularis_160519.haplomerger2	Yeast	Hanseniaspora_singularis	Saccharomycodales	Opulente et al.
yHMPu5000035692_hanseniaspora_jakobsenii_160519.haplomerger2	Yeast	Hanseniaspora_jakobsenii	Saccharomycodales	Opulente et al.
yHMPu5000034663_kloeckera_lindneri_170307	Yeast	Hanseniaspora_lindneri	Saccharomycodales	Opulente et al.
yHMPu5000037217_hanseniaspora_mollemarum_210210	Yeast	Hanseniaspora_mollemarum	Saccharomycodales	Opulente et al.
yHMPu5000034955_hanseniaspora_valbyensis_201018.haplomerger2	Yeast	Hanseniaspora_valbyensis	Saccharomycodales	Opulente et al.
yHMPu5000035685_hanseniaspora_1_sp_nov._diego_libkind_160519	Yeast	Hanseniaspora_smithiae	Saccharomycodales	Opulente et al.
yHMPu5000035684_kloeckera_hatyaiensis_160519.haplomerger2	Yeast	Hanseniaspora_hatyaiensis	Saccharomycodales	Opulente et al.
yHMPu5000034962_hanseniaspora_guilliermondii_170307	Yeast	Hanseniaspora_guilliermondii	Saccharomycodales	Opulente et al.
yHMPu5000034961_hanseniaspora_lachancei_170307.haplomerger2	Yeast	Hanseniaspora_lachancei	Saccharomycodales	Opulente et al.
yHMPu5000035695_hanseniaspora_pseudoguilliermondii_160519.haplomerger2	Yeast	Hanseniaspora_pseudoguilliermondii	Saccharomycodales	Opulente et al.
yHMPu5000034958_hanseniaspora_opuntiae_201018.haplomerger2	Yeast	Hanseniaspora_opuntiae	Saccharomycodales	Opulente et al.
yHMPu5000035697_hanseniaspora_thailandica_160519.haplomerger2	Yeast	Hanseniaspora_thailandica	Saccharomycodales	Opulente et al.
yHMPu5000034960_hanseniaspora_meyeri_190924.haplomerger2	Yeast	Hanseniaspora_meyeri	Saccharomycodales	Opulente et al.
yHMPu5000034963_hanseniaspora_clermontiae_160519.haplomerger2	Yeast	Hanseniaspora_clermontiae	Saccharomycodales	Opulente et al.
yHMPu5000035693_hanseniaspora_nectarophila_160613.haplomerger2	Yeast	Hanseniaspora_nectarophila	Saccharomycodales	Opulente et al.
hanseniaspora_uvarum	Yeast	Hanseniaspora_uvarum_DSMZ_2768	Saccharomycodales	Opulente et al.
yHMPu5000034956_hanseniaspora_uvarum_170307	Yeast	Hanseniaspora_uvarum_NRRL_Y-1614	Saccharomycodales	Opulente et al.
yHMPu5000035043_babjeviella_inositovora_180604	Yeast	Babjeviella_inositovora	Serinetales	Opulente et al.
yHMPu5000037913_candida_cylindracea_180604.haplomerger2	Yeast	Limtongozyma_cylindracea	Serinetales	Opulente et al.
yHMPu5000038090_candida_pseudocylindracea_210210	Yeast	Candida_pseudocylindracea	Serinetales	Opulente et al.
yHMPu5000035720_candida_chilensis_160613	Yeast	Candida_chilensis	Serinetales	Opulente et al.
yHMPu5000034999_cephaloascus_fragrans_160519	Yeast	Cephaloascus_fragrans	Serinetales	Opulente et al.
yHMPu5000034998_cephaloascus_albidus_160519.haplomerger2	Yeast	Cephaloascus_albidus	Serinetales	Opulente et al.
yHMPu5000034644_candida_quercitrusa_170307	Yeast	Kurtzmaniella_quercitrusa	Serinetales	Opulente et al.
yHMPu5000035303_candida_natalensis_201018	Yeast	Kurtzmaniella_natalensis	Serinetales	Opulente et al.
yHMPu5000035302_candida_fragi_180604	Yeast	Kurtzmaniella_fragi	Serinetales	Opulente et al.
yHMPu5000035667_kurtzmaniella_cleridarum_180604	Yeast	Kurtzmaniella_cleridarum	Serinetales	Opulente et al.
yHMPu5000035314_candida_anglica_160928	Yeast	Candida_anglica	Serinetales	Opulente et al.
yHMH407_Schwanniomyces_sp_nov_plate33_DISCOVAR	Yeast	Schwanniomyces_sp._yHMH407	Serinetales	Opulente et al.
yHMPu5000038086_Candida_palmyrensis_SPADES	Yeast	Candida_palmyrensis	Serinetales	Opulente et al.
yHMPu5000041832_candida_sophiae.reginae_170307	Yeast	Candida_sophiae-reginae	Serinetales	Opulente et al.
yHMPu5000038115_candida_aurita_170912	Yeast	Candida_aurita	Serinetales	Opulente et al.
yHMPu5000034642_candida_zeylanoides_160519	Yeast	Candida_zeylanoides	Serinetales	Opulente et al.
yHMPu5000035304_candida_santamariae_180604	Yeast	Candida_santamariae	Serinetales	Opulente et al.
yHMPu5000038372_candida_oleophila_170713	Yeast	Kurtzmaniella_oleophila	Serinetales	Opulente et al.
yHMPu5000026056_candida_railenensis_201018	Yeast	Candida_railenensis	Serinetales	Opulente et al.
yHMPu5000034643_Candida_schatavii_SPAdes	Yeast	Candida_schatavii	Serinetales	Opulente et al.
yHMPu5000034645_candida_boleticola_201018	Yeast	Candida_boleticola	Serinetales	Opulente et al.
yHMPu5000037903_candida_multigemmis_180604	Yeast	Candida_multigemmis	Serinetales	Opulente et al.
yHMPu5000035306_candida_elateridarum_180604	Yeast	Meyerozyma_elateridarum	Serinetales	Opulente et al.
yHMPu5000034632_candida_athensensis_180604	Yeast	Meyerozyma_athensensis	Serinetales	Opulente et al.
yHMPu5000034633_candida_smithsonii_180604	Yeast	Meyerozyma_smithsonii	Serinetales	Opulente et al.
meyerozyma_guilliermondii	Yeast	Meyerozyma_guilliermondii_NRRL_Y-324	Serinetales	Opulente et al.
yHMPu5000035663_Meyerozyma_guilliermondii_MASURCA	Yeast	Meyerozyma_guilliermondii_NRRL_Y-2075	Serinetales	Opulente et al.
yHMPu5000035664_candida_carpophila_160613	Yeast	Meyerozyma_carpophila	Serinetales	Opulente et al.
yHMPu5000035662_meyerozyma_caribbica_160613	Yeast	Meyerozyma_caribbica	Serinetales	Opulente et al.
yHMPu5000041855_candida_ascalaphidarum_170307	Yeast	Candida_ascalaphidarum	Serinetales	Opulente et al.
yHMPu5000038099_candida_nonsorbophila_201018	Yeast	Candida_nonsorbophila	Serinetales	Opulente et al.
yHMPu5000035642_yamadazyma_triangularis_170307	Yeast	Yamadazyma_triangularis	Serinetales	Opulente et al.
yHMPu5000038033_yamadazyma_insecticola_170912	Yeast	Yamadazyma_insecticola	Serinetales	Opulente et al.
yHMPu5000038028_yamadazyma_takamatsuzukensis_170912	Yeast	Yamadazyma_takamatsuzukensis	Serinetales	Opulente et al.
yHMPu5000038032_yamadazyma_kitorensis_170912	Yeast	Yamadazyma_kitorensis	Serinetales	Opulente et al.
yHMPu5000041833_candida_tammaniensis_170307	Yeast	Candida_tammaniensis	Serinetales	Opulente et al.
yHMPu5000037899_candida_koratica_180604	Yeast	Candida_koratica	Serinetales	Opulente et al.
yHMPu5000038108_Candida_khao.thaluensis_SPADES	Yeast	Candida_khao-thaluensis	Serinetales	Opulente et al.
yHMPu5000040921_candida_lessepsii_201018	Yeast	Candida_lessepsii	Serinetales	Opulente et al.
yHMPu5000041858_candida_endomychidarum_170713	Yeast	Candida_endomychidarum	Serinetales	Opulente et al.
yHMPu5000041863_candida_gorgasii_160928	Yeast	Candida_gorgasii	Serinetales	Opulente et al.
yHMPu5000037902_candida_michaelii_180604	Yeast	Candida_michaelii	Serinetales	Opulente et al.
yHMPu5000035248_candida_cerambycidarum_160928	Yeast	Candida_cerambycidarum	Serinetales	Opulente et al.
yHKB15_Yamadazyma_sp_nov_plate33_SPADES	Yeast	Yamadazyma_sp._yHKB15	Serinetales	Opulente et al.
yHMPu5000038031_Yamadazyma_olivae_SPADES	Yeast	Yamadazyma_olivae	Serinetales	Opulente et al.
yHMPu5000038080_candida_tallmaniae_201018	Yeast	Candida_tallmaniae	Serinetales	Opulente et al.
yHMPu5000026052_candida_buinensis_201018	Yeast	Candida_buinensis	Serinetales	Opulente et al.
yHMPu5000037917_candida_blattariae_170210	Yeast	Candida_blattariae	Serinetales	Opulente et al.
yHMPu5000037901_candida_membranifaciens_180604	Yeast	Candida_membranifaciens	Serinetales	Opulente et al.
yHMPu5000041859_candida_friederichii_160928	Yeast	Candida_friedrichii	Serinetales	Opulente et al.
yHMPu5000038076_Candida_tumulicola_SPADES	Yeast	Yamadazyma_tumulicola	Serinetales	Opulente et al.
yHMPu5000038393_candida_diospyri_180604	Yeast	Candida_diospyri	Serinetales	Opulente et al.
yHMPu5000026071_candida_songkhlaensis_170912	Yeast	Candida_songkhlaensis	Serinetales	Opulente et al.
yHMPu5000037895_candida_jaroonii_180604	Yeast	Candida_jaroonii	Serinetales	Opulente et al.
yHMPu5000038034_yamadazyma_epiphylla_170912	Yeast	Yamadazyma_epiphylla	Serinetales	Opulente et al.
yHMPu5000026050_yamadazyma_endophytica_170912	Yeast	Yamadazyma_endophytica	Serinetales	Opulente et al.
yHMPu5000041834_candida_taylori_170912	Yeast	Candida_taylorii	Serinetales	Opulente et al.
yHMPu5000038098_candida_oceani_170912	Yeast	Candida_oceani	Serinetales	Opulente et al.
yHMPu5000035245_candida_spencermartinsiae_170307	Yeast	Candida_spencermartinsiae	Serinetales	Opulente et al.
yHMPu5000035249_candida_atmosphaerica_170307	Yeast	Candida_atmosphaerica	Serinetales	Opulente et al.
yHMPu5000035250_candida_atlantica_170307	Yeast	Candida_atlantica	Serinetales	Opulente et al.
yHMPu5000035641_yamadazyma_scolyti_160613	Yeast	Yamadazyma_scolyti	Serinetales	Opulente et al.
yHMPu5000035246_candida_insectorum_160928	Yeast	Candida_insectorum	Serinetales	Opulente et al.
yHMPu5000035251_candida_aaseri_170307	Yeast	Candida_aaseri	Serinetales	Opulente et al.
yHMPu5000038089_candida_pseudoaaseri_170912	Yeast	Candida_pseudoaaseri	Serinetales	Opulente et al.
yHMPu5000038402_candida_andamanensis_170713	Yeast	Candida_andamanensis	Serinetales	Opulente et al.
yHMPu5000037914_candida_conglobata_180604	Yeast	Candida_conglobata	Serinetales	Opulente et al.
yHMPu5000038036_yamadazyma_dushanensis_170912	Yeast	Yamadazyma_dushanensis	Serinetales	Opulente et al.
yHMH393_Yamadazyma_sp_nov_plate33_MASURCA	Yeast	Yamadazyma_sp._yHMH393	Serinetales	Opulente et al.
yHMPu5000038314_yamadazyma_mexicana_170713	Yeast	Yamadazyma_mexicana	Serinetales	Opulente et al.
yHKS699_Yamadazyma_sp_nov_plate33_SPADES	Yeast	Yamadazyma_sp._yHKS699	Serinetales	Opulente et al.
yHMPu5000037871_Candida_trypodendroni_SPADES	Yeast	Candida_trypodendri	Serinetales	Opulente et al.
yHMPu5000038029_Yamadazyma_siamensis_SPADES	Yeast	Yamadazyma_siamensis	Serinetales	Opulente et al.
yHMPu5000037896_candida_kanchanaburiensis_180604	Yeast	Candida_kanchanaburiensis	Serinetales	Opulente et al.
yHMPu5000040933_candida_diddensiae_201018	Yeast	Candida_diddensiae	Serinetales	Opulente et al.
yHMPu5000038074_candida_vaughaniae_170912	Yeast	Candida_vaughaniae	Serinetales	Opulente et al.
yHMPu5000035247_candida_germanica_170912	Yeast	Candida_germanica	Serinetales	Opulente et al.
yHMPu5000037912_candida_dendronema_170912	Yeast	Candida_dendronema	Serinetales	Opulente et al.
yHMPu5000041836_candida_tenuis_160928	Yeast	Yamadazyma_tenuis	Serinetales	Opulente et al.
yHMH685_Yamadazyma_sp_nov_plate33_DISCOVAR	Yeast	Yamadazyma_sp._yHMH685	Serinetales	Opulente et al.
yHMPu5000038026_yamadazyma_ubonensis_170912	Yeast	Yamadazyma_ubonensis	Serinetales	Opulente et al.
yHMPu5000038030_yamadazyma_phyllophila_170912	Yeast	Yamadazyma_phyllophila	Serinetales	Opulente et al.
yHMPu5000040908_yamadazyma_paraphyllophila_201018	Yeast	Yamadazyma_paraphyllophila	Serinetales	Opulente et al.
yHMPu5000035640_yamadazyma_philogaea_160519	Yeast	Yamadazyma_philogaea	Serinetales	Opulente et al.
yHMPu5000035252_yamadazyma_nakazawae_170307	Yeast	Yamadazyma_nakazawae	Serinetales	Opulente et al.
yHMPu5000038037_yamadazyma_akitaensis_170912	Yeast	Yamadazyma_akitaensis	Serinetales	Opulente et al.
yHMPu5000035316_candida_homilentoma_180604	Yeast	Hyphopichia_homilentoma	Serinetales	Opulente et al.
yHMPu5000037223_hyphopichia_buzzinii_210210	Yeast	Hyphopichia_buzzinii	Serinetales	Opulente et al.
yHMPu5000038062_candida_wangnamkhiaoensis_170912	Yeast	Hyphopichia_wangnamkhiaoensis	Serinetales	Opulente et al.
yHMPu5000038061_hyphopichia_pseudoburtonii_170912	Yeast	Hyphopichia_pseudoburtonii	Serinetales	Opulente et al.
yHMPu5000035317_candida_fennica_180604	Yeast	Hyphopichia_fennica	Serinetales	Opulente et al.
yHMPu5000038375_candida_khmerensis_170713	Yeast	Hyphopichia_khmerensis	Serinetales	Opulente et al.
yHMPu5000035682_hyphopichia_burtonii_160613	Yeast	Hyphopichia_burtonii	Serinetales	Opulente et al.
yHMPu5000040909_suhomyces_sequanensis_200128	Yeast	Candida_sequanensis	Serinetales	Opulente et al.
yHMPu5000035681_candida_gotoi_160519	Yeast	Hyphopichia_gotoi	Serinetales	Opulente et al.
yHMPu5000035318_hyphopichia_heimii_180604	Yeast	Hyphopichia_heimii	Serinetales	Opulente et al.
yHMPu5000035679_candida_rhagii_160613	Yeast	Hyphopichia_rhagii	Serinetales	Opulente et al.
yHMPu5000035680_candida_pseudorhagii_160519	Yeast	Hyphopichia_pseudorhagii	Serinetales	Opulente et al.
yHQL527_Metschnikowia_sp_nov_plate33_SPADES	Yeast	Metschnikowia_sp._yHQL527	Serinetales	Opulente et al.
yHMPu5000035333_candida_silvanorum_170713	Yeast	Candida_silvanorum	Serinetales	Opulente et al.
yHMPu5000034973_danielozyma_ontarioensis_160519	Yeast	Danielozyma_ontarioensis	Serinetales	Opulente et al.
yHDO569_candida_sp_180604	Yeast	Candida_sp._yHDO569	Serinetales	Opulente et al.
yHMPu5000035330_candida_entomophila_190924	Yeast	Candida_entomophila	Serinetales	Opulente et al.
yHMPu5000038079_Candida_tanticharoeniae_SPADES	Yeast	Candida_tanticharoeniae	Serinetales	Opulente et al.
yHMPu5000034647_candida_savonica_180604	Yeast	Candida_savonica	Serinetales	Opulente et al.
yHMPu5000041838_candida_tolerans_180604	Yeast	Candida_tolerans	Serinetales	Opulente et al.
yHMPu5000035706_candida_mogii_160613	Yeast	Candida_mogii	Serinetales	Opulente et al.
candida_auris	Yeast	Candida_auris_Ci_6684	Serinetales	Opulente et al.
yHMPu5000037929_candida_auris_170210	Yeast	Candida_auris_CBS_10913	Serinetales	Opulente et al.
yHMPu5000041843_candida_ruelliae_170713	Yeast	Candida_ruelliae	Serinetales	Opulente et al.
yHMPu5000038120_candida_haemulonii_170912	Yeast	Candida_haemuli	Serinetales	Opulente et al.
yHMPu5000035705_candida_pseudohaemulonii_160613	Yeast	Candida_pseudohaemuli	Serinetales	Opulente et al.
yHMPu5000037224_candida_vulturna_210210	Yeast	Candida_vulturna	Serinetales	Opulente et al.
yHMPu5000034989_candida_duobushaemulonii_160519	Yeast	Candida_duobushaemuli	Serinetales	Opulente et al.
yHMPu5000035707_candida_heveicola_160519	Yeast	Candida_heveicola	Serinetales	Opulente et al.
yHMPu5000040919_candida_konsanensis_201018	Yeast	Candida_konsanensis	Serinetales	Opulente et al.
yHMPu5000038397_candida_chanthaburiensis_170713	Yeast	Candida_chanthaburiensis	Serinetales	Opulente et al.
yHMPu5000038377_candida_kutaonensis_170713	Yeast	Candida_kutaoensis	Serinetales	Opulente et al.
yHMPu5000034982_candida_ubatubensis_160519	Yeast	Candida_ubatubensis	Serinetales	Opulente et al.
yHMPu5000041854_candida_aechmeae_170307	Yeast	Candida_aechmeae	Serinetales	Opulente et al.
yHMPu5000038066_clavispora_reshetovae_170912	Yeast	Clavispora_reshetovae	Serinetales	Opulente et al.
yHMPu5000034986_candida_oregonensis_160519	Yeast	Candida_oregonensis	Serinetales	Opulente et al.
yHMPu5000035334_clavispora_opuntiae_190924	Yeast	Clavispora_opuntiae	Serinetales	Opulente et al.
yHMPu5000034658_clavispora_lusitaniae_190924	Yeast	Clavispora_lusitaniae_NRRL_Y-11827	Serinetales	Opulente et al.
clavispora_lusitaniae	Yeast	Clavispora_lusitaniae_ATCC_42720	Serinetales	Opulente et al.
yHMPu5000038348_candida_vitiphila_170713	Yeast	Candida_vitiphila	Serinetales	Opulente et al.
yHMPu5000038370_candida_phyllophila_180604	Yeast	Candida_phyllophila	Serinetales	Opulente et al.
yHMPu5000037916_candida_carvajalis_180604	Yeast	Candida_carvajalis	Serinetales	Opulente et al.
yHMPu5000035721_candida_asparagi_160519	Yeast	Candida_asparagi	Serinetales	Opulente et al.
yHMPu5000041848_candida_musae_170713	Yeast	Clavispora_fructus_NRRL_Y-17088	Serinetales	Opulente et al.
yHMPu5000034988_candida_fructus_160519	Yeast	Clavispora_fructus_NRRL_Y-17072	Serinetales	Opulente et al.
yHDO585_candida_citri_180604	Yeast	Candida_citri	Serinetales	Opulente et al.
yHMPu5000038356_candida_thailandica_170912	Yeast	Candida_thailandica	Serinetales	Opulente et al.
yHMPu5000034984_candida_sharkiensis_160519	Yeast	Candida_sharkensis	Serinetales	Opulente et al.
yHMPu5000038368_candida_pseudoflosculorum_170713	Yeast	Candida_pseudoflosculorum	Serinetales	Opulente et al.
yHMPu5000040932_candida_flosculorum_201018	Yeast	Candida_flosculorum	Serinetales	Opulente et al.
yHMPu5000038355_candida_suratensis_170713	Yeast	Candida_suratensis	Serinetales	Opulente et al.
yHMPu5000038392_candida_ecuadorensis_170713	Yeast	Candida_ecuadorensis	Serinetales	Opulente et al.
yHMPu5000035709_candida_dosseyi_160519	Yeast	Candida_dosseyi	Serinetales	Opulente et al.
yHMPu5000035335_candida_blattae_160928	Yeast	Candida_blattae	Serinetales	Opulente et al.
yHMPu5000034985_candida_pseudointermedia_160613	Yeast	Candida_pseudointermedia	Serinetales	Opulente et al.
yHMPu5000034987_candida_intermedia_160519	Yeast	Candida_intermedia	Serinetales	Opulente et al.
yHMPu5000034983_candida_tsuchiyae_210210	Yeast	Candida_tsuchiyae	Serinetales	Opulente et al.
yHMPu5000038387_candida_inulinophila_170713	Yeast	Candida_inulinophila	Serinetales	Opulente et al.
yHMPu5000038390_candida_ezoensis_170713	Yeast	Candida_ezoensis	Serinetales	Opulente et al.
yHMPu5000038383_candida_middelhoveniana_170713	Yeast	Candida_middelhoveniana	Serinetales	Opulente et al.
yHMPu5000038406_candida_berkhoutiae_180604	Yeast	Candida_berkhoutiae	Serinetales	Opulente et al.
yHMPu5000035704_candida_rhizophorensis_160519	Yeast	Candida_rhizophorensis	Serinetales	Opulente et al.
yHMPu5000038103_candida_melibiosica_170912	Yeast	Candida_melibiosica	Serinetales	Opulente et al.
yHMPu5000038405_candida_baotianensis_190924	Yeast	Candida_baotianmanensis	Serinetales	Opulente et al.
yHMPu5000040925_candida_robnettiae_201018	Yeast	Candida_robnettiae	Serinetales	Opulente et al.
yHMPu5000038373_candida_nongkhaiensis_170713	Yeast	Candida_nongkhaiensis	Serinetales	Opulente et al.
yHMPu5000038332_metschnikowia_saccharicola_201018	Yeast	Metschnikowia_saccharicola	Serinetales	Opulente et al.
yHMPu5000038354_candida_succicola_170912	Yeast	Candida_succicola	Serinetales	Opulente et al.
yHMPu5000041842_candida_saopaulonensis_190924	Yeast	Candida_saopauloensis	Serinetales	Opulente et al.
yHMPu5000041846_candida_picinguabensis_170307	Yeast	Candida_picinguabensis	Serinetales	Opulente et al.
yHMPu5000038359_candida_touchengensis_170713	Yeast	Candida_touchengensis	Serinetales	Opulente et al.
yHMPu5000038404_candida_bambusicola_190924	Yeast	Candida_bambusicola	Serinetales	Opulente et al.
yHMPu5000041815_metschnikowia_orientalis_190924	Yeast	Metschnikowia_orientalis	Serinetales	Opulente et al.
yHMPu5000041743_candida_hawaiiana_170307	Yeast	Metschnikowia_hawaiiana	Serinetales	Opulente et al.
yHMPu5000040953_metschnikowia_kipukae_201018	Yeast	Metschnikowia_kipukae	Serinetales	Opulente et al.
yHMPu5000040950_metschnikowia_hibisci_200128	Yeast	Metschnikowia_hibisci	Serinetales	Opulente et al.
yHMPu5000040935_metschnikowia_shivogae_201018	Yeast	Metschnikowia_shivogae	Serinetales	Opulente et al.
yHMPu5000040959_metschnikowia_aberdeeniae_201018	Yeast	Metschnikowia_aberdeeniae	Serinetales	Opulente et al.
yHMPu5000040937_metschnikowia_proteae_201018	Yeast	Metschnikowia_proteae	Serinetales	Opulente et al.
metschnikowia_drakensbergensis	Yeast	Metschnikowia_drakensbergensis	Serinetales	Opulente et al.
yHMPu5000040942_Metschnikowia_colocasiae_SPADES	Yeast	Metschnikowia_colocasiae	Serinetales	Opulente et al.
metschnikowia_arizonensis	Yeast	Metschnikowia_arizonensis	Serinetales	Opulente et al.
metschnikowia_similis	Yeast	Metschnikowia_similis_UWOPS_03-133.4	Serinetales	Opulente et al.
yHMPu5000040934_metschnikowia_similis_201018	Yeast	Metschnikowia_similis_NRRL_Y-27627	Serinetales	Opulente et al.
yHMPu5000040945_metschnikowia_dekortorum_201018	Yeast	Metschnikowia_dekortorum	Serinetales	Opulente et al.
yHMPu5000040955_metschnikowia_bowlesiae_201018	Yeast	Metschnikowia_bowlesiae	Serinetales	Opulente et al.
metschnikowia_kamakouana	Yeast	Metschnikowia_kamakouana	Serinetales	Opulente et al.
metschnikowia_hawaiiensis	Yeast	Metschnikowia_hawaiiensis_UWOPS_87-2203.2	Serinetales	Opulente et al.
yHMPu5000040949_metschnikowia_hawaiiensis_201018	Yeast	Metschnikowia_hawaiiensis_NRRL_Y-17272	Serinetales	Opulente et al.
metschnikowia_mauinuiana	Yeast	Metschnikowia_mauinuiana	Serinetales	Opulente et al.
yHMPu5000040948_metschnikowia_hamakuensis_201018	Yeast	Metschnikowia_hamakuensis	Serinetales	Opulente et al.
yHMPu5000040951_metschnikowia_ipomoeae_201018	Yeast	Candida_ipomoeae	Serinetales	Opulente et al.
yHMPu5000040956_metschnikowia_borealis_201018	Yeast	Metschnikowia_borealis	Serinetales	Opulente et al.
yHMPu5000040941_metschnikowia_lochheadii_201018	Yeast	Metschnikowia_lochheadii	Serinetales	Opulente et al.
yHMPu5000040940_metschnikowia_matae_201018	Yeast	Metschnikowia_matae_var._matae_NRRL_Y-63736	Serinetales	Opulente et al.
yHMPu5000040795_metschnikowia_matae_201018	Yeast	Metschnikowia_matae_var._maris_NRRL_Y-63737	Serinetales	Opulente et al.
yHMPu5000040943_metschnikowia_continentalis_201018	Yeast	Metschnikowia_continentalis	Serinetales	Opulente et al.
metschnikowia_santaceciliae	Yeast	Metschnikowia_santaceciliae	Serinetales	Opulente et al.
yHMPu5000040954_metschnikowia_cerradonensis_201018	Yeast	Metschnikowia_cerradonensis	Serinetales	Opulente et al.
yHMPu5000041808_metschnikowia_caudata_170307	Yeast	Metschnikowia_caudata	Serinetales	Opulente et al.
yHMPu5000038331_metschnikowia_lopburiensis_170713	Yeast	Metschnikowia_lopburiensis	Serinetales	Opulente et al.
yHMPu5000041864_candida_hainanensis_170713	Yeast	Candida_hainanensis	Serinetales	Opulente et al.
yHKB443_Metschnikowia_sp_nov_plate33_SPADES	Yeast	Metschnikowia_sp._yHKB443	Serinetales	Opulente et al.
yHMPu5000038330_metschnikowia_laotica_170713	Yeast	Metschnikowia_laotica	Serinetales	Opulente et al.
yHMPu5000041839_candida_torresii_210210	Yeast	Metschnikowia_torresii	Serinetales	Opulente et al.
yHMPu5000041810_metschnikowia_drosophilae_201018	Yeast	Metschnikowia_drosophilae	Serinetales	Opulente et al.
yHMPu5000038395_candida_danieliae_170713	Yeast	Candida_danieliae	Serinetales	Opulente et al.
yHMJ9_Metschnikowia_sp_nov_plate34_DISCOVAR	Yeast	Metschnikowia_sp._yHJM9	Serinetales	Opulente et al.
yHMPu5000041806_metschnikowia_agaves_170307	Yeast	Metschnikowia_agaves	Serinetales	Opulente et al.
yHMPu5000041840_candida_wancherniae_160928	Yeast	Candida_wancherniae	Serinetales	Opulente et al.
yHMPu5000035305_metschnikowia_corniflorae_180604.haplomerger2	Yeast	Metschnikowia_corniflorae	Serinetales	Opulente et al.
yHMPu5000041813_metschnikowia_lunata_180604	Yeast	Metschnikowia_lunata	Serinetales	Opulente et al.
yHMPu5000041862_candida_golubevii_170307	Yeast	Candida_golubevii	Serinetales	Opulente et al.
yHMPu5000041861_candida_gelsemii_170307.haplomerger2	Yeast	Metschnikowia_gelsemii	Serinetales	Opulente et al.
yHMPu5000041857_candida_chrysomelidarum_160928.haplomerger2	Yeast	Metschnikowia_chrysomelidarum	Serinetales	Opulente et al.
yHMPu5000037200_metschnikowia_anglica_210210	Yeast	Metschnikowia_anglica	Serinetales	Opulente et al.
yHMPu5000037866_metschnikowia_lachancei_180604	Yeast	Metschnikowia_lachancei	Serinetales	Opulente et al.
yHMPu5000041804_metschnikowia_vanudenii_190924	Yeast	Metschnikowia_vanudenii	Serinetales	Opulente et al.
yHMPu5000040947_metschnikowia_gruessii_201018	Yeast	Metschnikowia_gruessii	Serinetales	Opulente et al.
yHMPu5000041812_metschnikowia_kunwiensis_190924	Yeast	Metschnikowia_kunwiensis	Serinetales	Opulente et al.
yHMPu5000037890_candida_pimensis_180604.haplomerger2	Yeast	Metschnikowia_pimensis	Serinetales	Opulente et al.
yHMPu5000037891_candida_picachoensis_170210.haplomerger2	Yeast	Metschnikowia_picachoensis	Serinetales	Opulente et al.
yHMPu5000037199_metschnikowia_leonuri_210210._SPADES.haplomerger2	Yeast	Metschnikowia_leonuri	Serinetales	Opulente et al.
yHMPu5000041809_metschnikowia_chrysoperlae_170307.haplomerger2	Yeast	Metschnikowia_chrysoperlae	Serinetales	Opulente et al.
yHMPu5000041732_metschnikowia_pulcherrima_190924.haplomerger2	Yeast	Metschnikowia_pulcherrima	Serinetales	Opulente et al.
yHMPu5000041803_Metschnikowia_zizyphicola_SPADES.haplomerger2	Yeast	Metschnikowia_ziziphicola	Serinetales	Opulente et al.
yHMPu5000040958_metschnikowia_andauensis_201018	Yeast	Metschnikowia_andauensis	Serinetales	Opulente et al.
yHMPu5000041805_metschnikowia_sinensis_190924.haplomerger2	Yeast	Metschnikowia_sinensis	Serinetales	Opulente et al.
yHMPu5000041817_metschnikowia_shanxiensis_190924.haplomerger2	Yeast	Metschnikowia_shanxiensis	Serinetales	Opulente et al.
yHMPu5000037201_metschnikowia_rubicola_210210	Yeast	Metschnikowia_rubicola	Serinetales	Opulente et al.
yHMPu5000037867_metschnikowia_fructicola_190924.haplomerger2	Yeast	Metschnikowia_fructicola	Serinetales	Opulente et al.
yHMPu5000037865_metschnikowia_reukaufii_180604.haplomerger2	Yeast	Metschnikowia_reukaufii	Serinetales	Opulente et al.
yHMPu5000037202_metschnikowia_peoriensis_210210	Yeast	Metschnikowia_peoriensis	Serinetales	Opulente et al.
yHMPu5000038329_metschnikowia_koreensis_180604.haplomerger2	Yeast	Metschnikowia_koreensis	Serinetales	Opulente et al.
yHMPu5000038328_Metschnikowia_henanensis_SPADES.haplomerger2	Yeast	Metschnikowia_henanensis	Serinetales	Opulente et al.
yHMPu5000041814_metschnikowia_noctiluminum_180604.haplomerger2	Yeast	Metschnikowia_noctiluminum	Serinetales	Opulente et al.
yHMPu5000037864_metschnikowia_viticola_201018	Yeast	Metschnikowia_viticola	Serinetales	Opulente et al.
yHMPu5000037898_candida_kofuensis_190924	Yeast	Metschnikowia_kofuensis	Serinetales	Opulente et al.
yHMPu5000037208_metschnikowia_baotianmanensis_210210	Yeast	Metschnikowia_baotianmanensis	Serinetales	Opulente et al.
yHMPu5000037863_metschnikowia_zobellii_190924	Yeast	Metschnikowia_zobellii	Serinetales	Opulente et al.
yHMPu5000041811_metschnikowia_krissii_170307.haplomerger2	Yeast	Metschnikowia_krissii	Serinetales	Opulente et al.
yHMPu5000037869_metschnikowia_australis_190924	Yeast	Metschnikowia_australis	Serinetales	Opulente et al.
yHMPu5000041807_metschnikowia_bicuspidata_var_chathamia_190924.haplomerger2	Yeast	Metschnikowia_bicuspidata_var._chathamia	Serinetales	Opulente et al.
yHMPu5000037868_metschnikowia_bicuspidata_var_californica_180604.haplomerger2	Yeast	Metschnikowia_bicuspidata_var._californica	Serinetales	Opulente et al.
yHMPu5000034592_metschnikowia_bicuspidata_var_bicuspidata_180604	Yeast	Metschnikowia_bicuspidata_var._bicuspidata	Serinetales	Opulente et al.
yHMPu5000037906_candida_glucosophila_180604	Yeast	Candida_glucosophila	Serinetales	Opulente et al.
yHMPu5000041793_schwanniomyces_etchellsii_180604	Yeast	Schwanniomyces_etchellsii	Serinetales	Opulente et al.
yHMPu5000038344_debaryomyces_singareniensis_170713	Yeast	Debaryomyces_singareniensis	Serinetales	Opulente et al.
yHMPu5000034634_millerozyma_acaciae_160519	Yeast	Millerozyma_acaciae	Serinetales	Opulente et al.
yHMPu5000037889_candida_pseudofarinosa_180604	Yeast	Candida_pseudofarinosa	Serinetales	Opulente et al.
yHMPu5000040914_millerozyma_miso_201018	Yeast	Millerozyma_miso	Serinetales	Opulente et al.
yHMPu5000035307_millerozyma_farinosa_180604	Yeast	Millerozyma_farinosa	Serinetales	Opulente et al.
yHMPu5000041713_debaryomyces_maramus_170307	Yeast	Debaryomyces_marama	Serinetales	Opulente et al.
yHMPu5000037873_debaryomyces_udenii_180604	Yeast	Debaryomyces_udenii	Serinetales	Opulente et al.
yHMPu5000041825_debaryomyces_robertsiae_170307	Yeast	Debaryomyces_robertsiae	Serinetales	Opulente et al.
yHMPu5000041693_debaryomyces_nepalensis_170307	Yeast	Debaryomyces_nepalensis	Serinetales	Opulente et al.
yHMPu5000041841_debaryomyces_coudertii_170713	Yeast	Debaryomyces_coudertii	Serinetales	Opulente et al.
candida_psychrophila	Yeast	Candida_psychrophila	Serinetales	Opulente et al.
yHMPu5000034659_debaryomyces_hansenii_180604	Yeast	Debaryomyces_hansenii	Serinetales	Opulente et al.
yHMPu5000041678_debaryomyces_prosopidis_170307	Yeast	Debaryomyces_prosopidis	Serinetales	Opulente et al.
yHMPu5000041824_debaryomyces_subglobosus_160928	Yeast	Debaryomyces_subglobosus	Serinetales	Opulente et al.
yHMPu5000041829_debaryomyces_fabryi_180604	Yeast	Debaryomyces_fabryi	Serinetales	Opulente et al.
yHMPu5000035296_priceomyces_carsonii_160928	Yeast	Priceomyces_carsonii	Serinetales	Opulente et al.
yHMPu5000035295_priceomyces_melissophilus_201018	Yeast	Priceomyces_melissophilus	Serinetales	Opulente et al.
yHMPu5000035294_candida_fermenticarens_170307	Yeast	Priceomyces_fermenticarens	Serinetales	Opulente et al.
yHMPu5000034606_priceomyces_medius_180604	Yeast	Priceomyces_medius	Serinetales	Opulente et al.
yHMPu5000035660_priceomyces_haplophilus_160613	Yeast	Priceomyces_haplophilus	Serinetales	Opulente et al.
yHMPu5000035297_priceomyces_castillae_170307	Yeast	Priceomyces_castillae	Serinetales	Opulente et al.
yHMPu5000041781_schwanniomyces_occidentalis_var_persoonii_190924	Yeast	Schwanniomyces_occidentalis_var._persoonii	Serinetales	Opulente et al.
yHMPu5000034581_schwanniomyces_occidentalis_var_occidentalis_170713	Yeast	Schwanniomyces_occidentalis_var._occidentalis	Serinetales	Opulente et al.
yHMPu5000037843_schwanniomyces_yamadae_170912	Yeast	Schwanniomyces_yamadae	Serinetales	Opulente et al.
yHMPu5000041792_schwanniomyces_capriottii_170912	Yeast	Schwanniomyces_capriottii	Serinetales	Opulente et al.
yHMPu5000041779_schwanniomyces_pseudopolymorphus_190924	Yeast	Schwanniomyces_pseudopolymorphus	Serinetales	Opulente et al.
yHMPu5000041778_schwanniomyces_vanrijiae_var_yarrowii_170912	Yeast	Schwanniomyces_vanrijiae_var._yarrowii	Serinetales	Opulente et al.
yHMPu5000037844_schwanniomyces_vanrijiae_var_vanrijiae_180604	Yeast	Schwanniomyces_vanrijiae_var._vanrijiae	Serinetales	Opulente et al.
yHMPu5000038322_schwanniomyces_polymorphus_var_africanus_170713	Yeast	Schwanniomyces_polymorphus_var._africanus	Serinetales	Opulente et al.
yHRVM31_Schwanniomyces_sp_nov_plate33_SPADES	Yeast	Schwanniomyces_sp._NRRL_Y-7430	Serinetales	Opulente et al.
yHMPu5000041780_Schwanniomyces_polymorphus_var_polymorphus_SPADES	Yeast	Schwanniomyces_polymorphus_var._polymorphus	Serinetales	Opulente et al.
yHMPu5000037857_scheffersomyces_spartiniae_170210	Yeast	Scheffersomyces_spartinae	Serinetales	Opulente et al.
yHMPu5000038324_scheffersomyces_gosingicus_180604	Yeast	Scheffersomyces_gosingicus	Serinetales	Opulente et al.
yHMPu5000034657_candida_pseudoglaebosa_170307	Yeast	Candida_pseudoglaebosa	Serinetales	Opulente et al.
yHMPu5000035329_candida_saitoana_180604.haplomerger2	Yeast	Candida_saitoana	Serinetales	Opulente et al.
yHMPu5000034656_candida_glaebosa_170307	Yeast	Candida_glaebosa	Serinetales	Opulente et al.
yHMPu5000035328_candida_palmioleophila_180604	Yeast	Candida_palmioleophila	Serinetales	Opulente et al.
yHMPu5000038381_candida_manassasensis_170713	Yeast	Candida_manassasensis	Serinetales	Opulente et al.
yHMPu5000040776_candida_sphagnicola_201018	Yeast	Candida_sphagnicola	Serinetales	Opulente et al.
yHMPu5000035327_candida_fluviatilis_190924	Yeast	Candida_fluviatilis	Serinetales	Opulente et al.
yHMPu5000037915_candida_catenulata_190924	Yeast	Diutina_catenulata	Serinetales	Opulente et al.
yHMPu5000038071_diutina_scorzettiae_170912	Yeast	Diutina_scorzettiae	Serinetales	Opulente et al.
yHMPu5000026055_diutina_siamensis_170912	Yeast	Diutina_siamensis	Serinetales	Opulente et al.
yHMPu5000038070_diutina_ranongensis_170912	Yeast	Diutina_ranongensis	Serinetales	Opulente et al.
yHMPu5000026054_candida_pseudorugosa_170713	Yeast	Diutina_pseudorugosa	Serinetales	Opulente et al.
yHMPu5000038069_diutina_neorugosa_170912	Yeast	Diutina_neorugosa	Serinetales	Opulente et al.
yHMPu5000037887_candida_rugosa_170713	Yeast	Diutina_rugosa	Serinetales	Opulente et al.
yHMPu5000038382_candida_mesorugosa_170713	Yeast	Diutina_mesorugosa	Serinetales	Opulente et al.
yHKB357_New_Genus_SPADES	Yeast	Candida_sp._yHKB357	Serinetales	Opulente et al.
yHMPu5000037928_candida_argentea_180604.haplomerger2	Yeast	Candida_argentea	Serinetales	Opulente et al.
yHMPu5000034579_wickerhamia_fluorescens_180604	Yeast	Wickerhamia_fluorescens	Serinetales	Opulente et al.
yHMPu5000038114_candida_anutae_170912	Yeast	Candida_anutae	Serinetales	Opulente et al.
yHMPu5000037885_candida_sake_170912	Yeast	Candida_sake	Serinetales	Opulente et al.
yHMPu5000038320_teunomyces_funiuensis_170713	Yeast	Teunomyces_funiuensis	Serinetales	Opulente et al.
yHMPu5000035033_candida_cretensis_160519	Yeast	Teunomyces_cretensis	Serinetales	Opulente et al.
yHMPu5000035031_Candida_kruisii_SPADES	Yeast	Teunomyces_kruisii	Serinetales	Opulente et al.
yHMPu5000035028_candida_tritomae_160519	Yeast	Teunomyces_tritomae	Serinetales	Opulente et al.
yHMPu5000037892_candida_pallodes_170210	Yeast	Teunomyces_pallodes	Serinetales	Opulente et al.
yHMPu5000038319_teunomyces_panamensis_170912	Yeast	Teunomyces_panamensis	Serinetales	Opulente et al.
yHMPu5000035030_Candida_lycoperdinae__SPADES	Yeast	Teunomyces_lycoperdinae	Serinetales	Opulente et al.
yHMPu5000035035_candida_atbi_160519	Yeast	Teunomyces_atbi	Serinetales	Opulente et al.
yHMPu5000037925_candida_aglyptinia_170210	Yeast	Teunomyces_aglyptinius	Serinetales	Opulente et al.
yHMPu5000038318_teunomyces_stri_170713	Yeast	Teunomyces_stri	Serinetales	Opulente et al.
yHMPu5000035032_candida_gatunensis_160519	Yeast	Teunomyces_gatunensis	Serinetales	Opulente et al.
yHMPu5000035034_candida_barrocoloradensis_160519	Yeast	Teunomyces_barrocoloradensis	Serinetales	Opulente et al.
yHQL449_Kodamaea_sp_nov_plate33_PLATANUS	Yeast	Kodamaea_sp._yHQL449	Serinetales	Opulente et al.
yHMPu5000038400_candida_alishanica_190924	Yeast	Kodamaea_alishanica	Serinetales	Opulente et al.
yHMPu5000034654_aciculoconidium_aculeatum_180604	Yeast	Aciculoconidium_aculeatum	Serinetales	Opulente et al.
yHMPu5000038082_candida_suecica_180604	Yeast	Kodamaea_suecica	Serinetales	Opulente et al.
yHMPu5000034650_candida_mesenterica_180604	Yeast	Candida_mesenterica	Serinetales	Opulente et al.
yHMPu5000034652_candida_derodonti_SPADES	Yeast	Kodamaea_derodonti	Serinetales	Opulente et al.
yHMPu5000035315_candida_arcana_180604	Yeast	Kodamaea_arcana	Serinetales	Opulente et al.
yHMPu5000038060_kodamaea_kakaduensis_170912	Yeast	Kodamaea_kakaduensis	Serinetales	Opulente et al.
yHMPu5000034664_kodamaea_anthophila_190924	Yeast	Kodamaea_anthophila	Serinetales	Opulente et al.
yHMPu5000034651_candida_leandrae_170307	Yeast	Kodamaea_leandrae	Serinetales	Opulente et al.
yHMPu5000038380_candida_loeiensis_170713	Yeast	Candida_loeiensis	Serinetales	Opulente et al.
yHMPu5000035677_kodamaea_ohmeri_160519	Yeast	Kodamaea_ohmeri	Serinetales	Opulente et al.
yHMPu5000026273_kodamaea_nitidulidarum_170307	Yeast	Kodamaea_nitidulidarum	Serinetales	Opulente et al.
yHMPu5000034648_candida_restingae_160519	Yeast	Kodamaea_restingae	Serinetales	Opulente et al.
yHMPu5000038379_candida_lidongshanica_180604	Yeast	Kodamaea_lidongshanica	Serinetales	Opulente et al.
yHMPu5000034649_candida_plutei_180604	Yeast	Kodamaea_plutei	Serinetales	Opulente et al.
yHMPu5000038353_candida_smagusa_170713	Yeast	Candida_smagusa	Serinetales	Opulente et al.
yHMPu5000037907_candida_fungicola_180604	Yeast	Kodamaea_fungicola	Serinetales	Opulente et al.
yHMPu5000037230_kodamaea_jinghongensis_210210	Yeast	Kodamaea_jinghongensis	Serinetales	Opulente et al.
yHMPu5000037908_candida_fukazawae_180604	Yeast	Kodamaea_fukazawae	Serinetales	Opulente et al.
yHMPu5000034665_kodamaea_laetipori_180604	Yeast	Kodamaea_laetipori	Serinetales	Opulente et al.
yHMPu5000037886_candida_sagamina_180604	Yeast	Kodamaea_sagamina	Serinetales	Opulente et al.
yHMPu5000037229_kodamaea_neixiangensis_210210	Yeast	Kodamaea_neixiangensis	Serinetales	Opulente et al.
yHMPu5000038109_candida_kaohsiungensis_170912	Yeast	Kodamaea_kaohsiungensis	Serinetales	Opulente et al.
yHMPu5000040930_candida_hsintzibuensis_201018	Yeast	Kodamaea_hsintzibuensis	Serinetales	Opulente et al.
yHMPu5000026114_candida_tibetensis_210210	Yeast	Candida_tibetensis	Serinetales	Opulente et al.
yHMPu5000035019_candida_caryicola_160519	Yeast	Candida_caryicola	Serinetales	Opulente et al.
yHQL142_Suhomyces_sp_nov_plate33_DISCOVAR	Yeast	Suhomyces_sp._yHQL142	Serinetales	Opulente et al.
yHQL451_Kodamaea_sp_nov_plate33_SPADES	Yeast	Kodamaea_sp._yHQL451	Serinetales	Opulente et al.
yHMPu5000035008_candida_vadensis_160519	Yeast	Suhomyces_vadensis	Serinetales	Opulente et al.
yHMPu5000037222_suhomyces_faveliae_210210	Yeast	Suhomyces_faveliae	Serinetales	Opulente et al.
yHMH580_Suhomyces_sp_nov_plate33_SPADES	Yeast	Suhomyces_sp._yHMH580	Serinetales	Opulente et al.
yHKS641_Suhomyces_sp_nov_plate33_SPADES	Yeast	Suhomyces_sp._yHKS641	Serinetales	Opulente et al.
yHMPu5000035012_candida_prunicola_160519	Yeast	Suhomyces_prunicola	Serinetales	Opulente et al.
yHMPu5000040910_suhomyces_kilbournensis_201018	Yeast	Suhomyces_kilbournensis	Serinetales	Opulente et al.
yHMPu5000035006_candida_xylopsoci_160519	Yeast	Suhomyces_xylopsoci	Serinetales	Opulente et al.
yHMPu5000035011_candida_pyralidae_160519	Yeast	Suhomyces_pyralidae	Serinetales	Opulente et al.
yHMPu5000035017_candida_bribrorum_160519	Yeast	Suhomyces_bribrorum	Serinetales	Opulente et al.
yHMPu5000035025_candida_maxii_160519	Yeast	Suhomyces_maxii	Serinetales	Opulente et al.
yHMPu5000037924_candida_taliae_201018	Yeast	Suhomyces_taliae	Serinetales	Opulente et al.
yHMPu5000035026_Candida_anneliseae_SPADES	Yeast	Suhomyces_anneliseae	Serinetales	Opulente et al.
yHMPu5000035010_candida_tanzawaensis_190924	Yeast	Suhomyces_tanzawaensis	Serinetales	Opulente et al.
yHMPu5000035023_candida_guaymorum_160519	Yeast	Suhomyces_guaymorum	Serinetales	Opulente et al.
yHMPu5000035014_candida_atakaporum_190924	Yeast	Suhomyces_atakaporum	Serinetales	Opulente et al.
yHMPu5000035027_candida_ambrosiae_160519	Yeast	Suhomyces_ambrosiae	Serinetales	Opulente et al.
yHMPu5000035021_candida_choctaworum_160519	Yeast	Suhomyces_choctaworum	Serinetales	Opulente et al.
yHMPu5000035016_candida_bolitotheri_160519	Yeast	Suhomyces_bolitotheri	Serinetales	Opulente et al.
yHMPu5000035018_candida_canberraensis_160519	Yeast	Suhomyces_canberraensis	Serinetales	Opulente et al.
yHMPu5000035024_Candida_kunorum_SPADES	Yeast	Suhomyces_kunorum	Serinetales	Opulente et al.
yHMPu5000037234_suhomyces_coccinellae_210210	Yeast	Suhomyces_coccinellae	Serinetales	Opulente et al.
yHMPu5000035013_candida_panamericana_160519	Yeast	Suhomyces_panamericanus	Serinetales	Opulente et al.
yHMPu5000035015_candida_bokatorum_160519	Yeast	Suhomyces_bokatorum	Serinetales	Opulente et al.
yHMPu5000035009_candida_terraborum_160519	Yeast	Suhomyces_terraborum	Serinetales	Opulente et al.
yHMPu5000035007_candida_wounanorum_170307	Yeast	Suhomyces_wounanorum	Serinetales	Opulente et al.
yHMPu5000035022_candida_emberorum_160519	Yeast	Suhomyces_emberorum	Serinetales	Opulente et al.
yHMPu5000038041_suhomyces_yuchorum_170912	Yeast	Suhomyces_yuchorum	Serinetales	Opulente et al.
yHMPu5000035020_Candida_chickasaworum_SPADES	Yeast	Suhomyces_chickasaworum	Serinetales	Opulente et al.
yHMPu5000038323_scheffersomyces_lignicola_170713	Yeast	Scheffersomyces_lignicola	Serinetales	Opulente et al.
yHMPu5000041788_scheffersomyces_coipomoensis_180604	Yeast	Scheffersomyces_coipomensis	Serinetales	Opulente et al.
yHMPu5000041789_scheffersomyces_ergatensis_180604	Yeast	Scheffersomyces_ergatensis	Serinetales	Opulente et al.
yHMPu5000038409_candida_broadrunensis_180604	Yeast	Candida_broadrunensis	Serinetales	Opulente et al.
yHMPu5000037252_Scheffersomyces_titanus_SPADES	Yeast	Scheffersomyces_titanus	Serinetales	Opulente et al.
yHMPu5000041790_scheffersomyces_segobiensis_180604	Yeast	Scheffersomyces_segobiensis	Serinetales	Opulente et al.
yHMPu5000037853_scheffersomyces_illinoinensis_170912	Yeast	Scheffersomyces_illinoinensis	Serinetales	Opulente et al.
scheffersomyces_stipitis	Yeast	Scheffersomyces_stipitis_NRRL_Y-11545	Serinetales	Opulente et al.
yHMPu5000034616_scheffersomyces_stipitis_180604	Yeast	Scheffersomyces_stipitis_NRRL_Y-7124	Serinetales	Opulente et al.
yHMPu5000038040_scheffersomyces_xylosifermentans_170912	Yeast	Scheffersomyces_xylosifermentans	Serinetales	Opulente et al.
yHMPu5000038106_candida_lignosa_170912	Yeast	Scheffersomyces_lignosus	Serinetales	Opulente et al.
yHMPu5000037854_scheffersomyces_insectosa_170912	Yeast	Scheffersomyces_insectosa	Serinetales	Opulente et al.
yHMPu5000037852_scheffersomyces_cryptocercus_180604	Yeast	Scheffersomyces_cryptocercus	Serinetales	Opulente et al.
yHMPu5000041791_scheffersomyces_shehatae_180604	Yeast	Scheffersomyces_shehatae	Serinetales	Opulente et al.
yHMPu5000038039_scheffersomyces_parashehatae_170912	Yeast	Scheffersomyces_parashehatae	Serinetales	Opulente et al.
yHMPu5000037845_scheffersomyces_virginianus_170912	Yeast	Scheffersomyces_virginianus	Serinetales	Opulente et al.
yHMPu5000037856_scheffersomyces_quercinus_180604	Yeast	Scheffersomyces_quercinus	Serinetales	Opulente et al.
scheffersomyces_stambukii	Yeast	Scheffersomyces_stambukii	Serinetales	Opulente et al.
yHMPu5000037926_candida_alai_190924	Yeast	Candida_alai	Serinetales	Opulente et al.
yHMPu5000034617_spathaspora_passalidarum_170713	Yeast	Spathaspora_passalidarum	Serinetales	Opulente et al.
spathaspora_arborariae	Yeast	Spathaspora_arborariae	Serinetales	Opulente et al.
spathaspora_girioi	Yeast	Spathaspora_girioi	Serinetales	Opulente et al.
yHMPu5000041701_Candida_jeffriesii_SPADES.haplomerger2	Yeast	Spathaspora_jeffriesii	Serinetales	Opulente et al.
yHMPu5000041850_candida_lyxosophila_170307.haplomerger2	Yeast	Candida_lyxosophila	Serinetales	Opulente et al.
spathaspora_hagerdaliae	Yeast	Spathaspora_hagerdaliae	Serinetales	Opulente et al.
spathaspora_gorwiae	Yeast	Spathaspora_gorwiae	Serinetales	Opulente et al.
yHMPu5000038083_candida_subhashii_180604.haplomerger2	Yeast	Candida_subhashii	Serinetales	Opulente et al.
spathaspora_xylofermentans	Yeast	Spathaspora_xylofermentans	Serinetales	Opulente et al.
yHMPu5000040918_candida_insectamans_201018	Yeast	Hemisphaericaspora_insectamans	Serinetales	Opulente et al.
yHMPu5000034756_hemisphaericaspora_nanyangensis_170713	Yeast	Hemisphaericaspora_nanyangensis	Serinetales	Opulente et al.
yHMPu5000038063_candida_xylanilytica_180604.haplomerger2	Yeast	Candida_xylanilytica	Serinetales	Opulente et al.
spathaspora_boniae	Yeast	Spathaspora_boniae	Serinetales	Opulente et al.
yHMPu5000037211_candida_parablackwelliae_210210	Yeast	Candida_parablackwelliae	Serinetales	Opulente et al.
yHMPu5000038407_candida_blackwelliae_190924.haplomerger2	Yeast	Candida_blackwelliae	Serinetales	Opulente et al.
yHMPu5000035715_candida_gigantensis_160519.haplomerger2	Yeast	Candida_gigantensis	Serinetales	Opulente et al.
yHMPu5000035002_candida_buenavistaensis_160519.haplomerger2	Yeast	Candida_buenavistaensis	Serinetales	Opulente et al.
candida_dubliniensis	Yeast	Candida_dubliniensis_CD36	Serinetales	Opulente et al.
yHMPu5000034991_candida_dubliniensis_190924.haplomerger2	Yeast	Candida_dubliniensis_NRRL_Y-17841	Serinetales	Opulente et al.
candida_albicans	Yeast	Candida_albicans_SC5314	Serinetales	Opulente et al.
yHMPu5000035004_candida_albicans_190924	Yeast	Candida_albicans_NRRL_Y-12983	Serinetales	Opulente et al.
yHMPu5000034992_candida_maltosa_190924.haplomerger2	Yeast	Candida_maltosa	Serinetales	Opulente et al.
yHMPu5000034994_candida_neerlandica_190924	Yeast	Candida_neerlandica	Serinetales	Opulente et al.
yHMPu5000037900_candida_labiduridarum_190924	Yeast	Candida_labiduridarum	Serinetales	Opulente et al.
yHMPu5000035714_candida_frijolesensis_160519.haplomerger2	Yeast	Candida_frijolesensis	Serinetales	Opulente et al.
yHMPu5000035718_Candida_tetrigidarum_SPADES.haplomerger2	Yeast	Candida_tetrigidarum	Serinetales	Opulente et al.
yHMPu5000038349_candida_viswanathii_170713.haplomerger2	Yeast	Candida_viswanathii	Serinetales	Opulente et al.
yHMPu5000037250_candida_pseudoviswanathii_210210	Yeast	Candida_pseudoviswanathii	Serinetales	Opulente et al.
candida_tropicalis	Yeast	Candida_tropicalis_MYA-3404	Serinetales	Opulente et al.
yHMPu5000034997_candida_tropicalis_160519.haplomerger2	Yeast	Candida_tropicalis_NRRL_Y-12968	Serinetales	Opulente et al.
yHMPu5000038350_candida_sanyaensis_180604.haplomerger2	Yeast	Candida_sanyaensis	Serinetales	Opulente et al.
candida_sojae	Yeast	Candida_sojae_GF41	Serinetales	Opulente et al.
yHMPu5000034996_candida_sojae_SPADES	Yeast	Candida_sojae_NRRL_Y-17909	Serinetales	Opulente et al.
yHMPu5000037248_nematodospora_valgi_210210	Yeast	Nematodospora_valgi	Serinetales	Opulente et al.
yHMPu5000037253_nematodospora_anomalae_210210	Yeast	Nematodospora_anomalae	Serinetales	Opulente et al.
yHMPu5000035003_candida_bohiensis_160519	Yeast	Candida_bohioensis	Serinetales	Opulente et al.
yHMPu5000041849_candida_morakotiae_180604	Yeast	Candida_morakotiae	Serinetales	Opulente et al.
yHMPu5000034990_Candida_corydali_SPADES	Yeast	Candida_corydali	Serinetales	Opulente et al.
yHMPu5000038360_candida_verbasci_170713	Yeast	Candida_verbasci	Serinetales	Opulente et al.
yHMPu5000037238_candida_coleopterorum_210210	Yeast	Candida_coleopterorum	Serinetales	Opulente et al.
yHMPu5000037254_candida_parachauliodis_210210	Yeast	Candida_parachauliodis	Serinetales	Opulente et al.
yHMPu5000035713_candida_chauliodes_160613	Yeast	Candida_chauliodis	Serinetales	Opulente et al.
yHMPu5000037251_candida_xiaguanesis_210210	Yeast	Candida_xiaguanensis	Serinetales	Opulente et al.
yHMPu5000038362_candida_sakaeoensis_170713	Yeast	Candida_sakaeoensis	Serinetales	Opulente et al.
yHMPu5000038371_candida_oxycetoniae_170713	Yeast	Candida_oxycetoniae	Serinetales	Opulente et al.
yHMPu5000037243_lodderomyces_sp_210210	Yeast	Lodderomyces_beijingensis	Serinetales	Opulente et al.
yHMPu5000035005_lodderomyces_elongisporus_160519.haplomerger2	Yeast	Lodderomyces_elongisporus	Serinetales	Opulente et al.
yHMPu5000038367_candida_pseudojiufengensis_170713	Yeast	Candida_pseudojiufengensis	Serinetales	Opulente et al.
yHMPu5000038374_candida_jiufengensis_170713	Yeast	Candida_jiufengensis	Serinetales	Opulente et al.
yHMPu5000037240_candida_sp_210210	Yeast	Candida_margitis	Serinetales	Opulente et al.
candida_parapsilosis	Yeast	Candida_parapsilosis_CDC_317	Serinetales	Opulente et al.
yHMPu5000034995_candida_parapsilosis_170307	Yeast	Candida_parapsilosis_NRRL_Y-12969	Serinetales	Opulente et al.
yHMPu5000035717_candida_orthopsilosis_180604.haplomerger2	Yeast	Candida_orthopsilosis_NRRL_Y-48468	Serinetales	Opulente et al.
candida_orthopsilosis	Yeast	Candida_orthopsilosis_90-125	Serinetales	Opulente et al.
yHMPu5000038357_candida_theae_180604.haplomerger2	Yeast	Candida_theae	Serinetales	Opulente et al.
yHMPu5000034993_candida_metapsilosis_170307.haplomerger2	Yeast	Candida_metapsilosis	Serinetales	Opulente et al.
yHMPu5000034603_sporopachydermia_quercuum_190924	Yeast	Sporopachydermia_quercuum	Sporopachydermiales	Opulente et al.
yHMPu5000034604_sporopachydermia_lactativora_180604	Yeast	Sporopachydermia_lactativora	Sporopachydermiales	Opulente et al.
yHMPu5000035292_sporopachydermia_cereana_201018.haplomerger2	Yeast	Sporopachydermia_cereana	Sporopachydermiales	Opulente et al.
yHMPu5000035282_trigonopsis_vinaria_170307	Yeast	Trigonopsis_vinaria	Trigonopsidales	Opulente et al.
yHMPu5000035650_trigonopsis_variabilis_160613	Yeast	Trigonopsis_variabilis	Trigonopsidales	Opulente et al.
yHMPu5000035281_trigonopsis_cantarellii_170307	Yeast	Trigonopsis_cantarellii	Trigonopsidales	Opulente et al.
yHMPu5000035280_trigonopsis_californica_190924	Yeast	Trigonopsis_californica	Trigonopsidales	Opulente et al.
yHMPu5000034655_botryozyma_nematodophila_190924.haplomerger2	Yeast	Botryozyma_nematodophila	Trigonopsidales	Opulente et al.
yHDO584_brettanomyces_mucatilis_190924.haplomerger2	Yeast	Botryozyma_mucatilis	Trigonopsidales	Opulente et al.
yHMPu5000035711_botryozyma_cognata_160613	Yeast	Ascobotryozyma_cognata	Trigonopsidales	Opulente et al.
yHMPu5000035710_botryozyma_americana_190924	Yeast	Ascobotryozyma_americana	Trigonopsidales	Opulente et al.
yHMPu5000035279_tortispora_starmeri_170307	Yeast	Tortispora_starmeri	Trigonopsidales	Opulente et al.
yHMPu5000035278_tortispora_phaffii_170713	Yeast	Tortispora_phaffii	Trigonopsidales	Opulente et al.
yHMPu5000038317_tortispora_sangerardonensis_170713	Yeast	Tortispora_sangerardonensis	Trigonopsidales	Opulente et al.
yHDO602_tortispora_agaves_180604	Yeast	Tortispora_agaves	Trigonopsidales	Opulente et al.
yHMPu5000034572_tortispora_caseinolytica_180604	Yeast	Tortispora_caseinolytica	Trigonopsidales	Opulente et al.
yHMPu5000034571_tortispora_mauiana_190924	Yeast	Tortispora_mauiana	Trigonopsidales	Opulente et al.
yHMPu5000035654_tortispora_ganteri_160519.haplomerger2	Yeast	Tortispora_ganteri	Trigonopsidales	Opulente et al.
Ambtr_v1.0.27	Plant	Amborella trichopoda	ANA grade	GCF_000471905.2
[truncated: 1,177 more rows]
