# Supplementary material for: Unique trajectory of gene family evolution from genomic analysis of nearly all known species in an ancient yeast lineage
Source: Mol Syst Biol. 2025 May 27;21(8):1066–89. doi: 10.1038/s44320-025-00118-0 (PMC12322030; doi:10.1038/s44320-025-00118-0)
Supplement: Supplementary file 4 — Dataset EV2 [file 44320_2025_118_MOESM4_ESM.xlsx]

## Sheet: Legend
Dataset EV2. Enrichment results in fold change analyses.
Only results with p.adjust < 0.05 were included.
Columns
Order	Species order
Type	Gene family dynamic changes in the fold change analysis
Dataset	Functional annotation database (KEGG and InterPro)
ID	Functional terms
Description	Description of functional terms
Gene Ratio	Proportion of input gene families in this term
Bg Ratio	Proportion of background gene families in this term
pvalue	Fisher's exact test
p.adjust	BH correction
qvalue	Storey’s q-value (FDR)
Gene ID	IDs of input gene families matched to this term
Count	Number of input gene families matched to this term

## Sheet: Dataset EV2 - Enrichment result
Order	Type	Dataset	ID	Description	Gene Ratio	Bg Ratio	pvalue	p.adjust	qvalue	Gene ID	Count
Trigonopsidales	gain	KEGG	map00523	Polyketide sugar unit biosynthesis	2/32	3195-05-01	0.000953946	0.03466	0.0321329	OG0004120/OG0005734	2
Trigonopsidales	gain	KEGG	map00525	Acarbose and validamycin biosynthesis	2/32	3195-05-01	0.000953946	0.03466	0.0321329	OG0004120/OG0005734	2
Trigonopsidales	gain	KEGG	map01055	Biosynthesis of vancomycin group antibiotics	2/32	3195-05-01	0.000953946	0.03466	0.0321329	OG0004120/OG0005734	2
Trigonopsidales	gain	KEGG	map00040	Pentose and glucuronate interconversions	3/32	24/3195	0.00160183	0.0394125	0.0365389	OG0000677/OG0000738/OG0007203	3
Trigonopsidales	gain	KEGG	map00350	Tyrosine metabolism	3/32	25/3195	0.00180791	0.0394125	0.0365389	OG0004208/OG0005582/OG0006396	3
Dipodascales	gain	InterPro	IPR003718	OsmC/Ohr family	2024-01-15	5065-01-01	0.0029615	0.0378252	0.0182938	OG0007313	1
Dipodascales	gain	InterPro	IPR008693	Transport accessory protein MmpS	2024-01-15	5065-01-01	0.0029615	0.0378252	0.0182938	OG0004051	1
Dipodascales	gain	InterPro	IPR016477	Fructosamine/Ketosamine-3-kinase	2024-01-15	5065-01-01	0.0029615	0.0378252	0.0182938	OG0007229	1
Dipodascales	gain	InterPro	IPR026713	CRACD-like	2024-01-15	5065-01-01	0.0029615	0.0378252	0.0182938	OG0001061	1
Dipodascales	gain	InterPro	IPR036102	OsmC/Ohr superfamily	2024-01-15	5065-01-01	0.0029615	0.0378252	0.0182938	OG0007313	1
Dipodascales	gain	InterPro	IPR037460	Streptomyces scabies esterase-like	2024-01-15	5065-01-01	0.0029615	0.0378252	0.0182938	OG0005344	1
Dipodascales	gain	InterPro	IPR040588	Argonaute, N domain	2024-01-15	5065-01-01	0.0029615	0.0378252	0.0182938	OG0004865	1
Dipodascales	gain	InterPro	IPR040937	Argonaute, N-terminal	2024-01-15	5065-01-01	0.0029615	0.0378252	0.0182938	OG0004865	1
Dipodascales	gain	InterPro	IPR026195	P-selectin glycoprotein ligand 1	2024-01-15	5065-02-01	0.00591481	0.0378252	0.0182938	OG0001061	1
Dipodascales	gain	InterPro	IPR027007	C2 DOCK-type domain	2024-01-15	5065-02-01	0.00591481	0.0378252	0.0182938	OG0001061	1
Dipodascales	gain	InterPro	IPR029479	Nitroreductase	2024-01-15	5065-02-01	0.00591481	0.0378252	0.0182938	OG0004400	1
Dipodascales	gain	InterPro	IPR032472	Argonaute linker 2 domain	2024-01-15	5065-02-01	0.00591481	0.0378252	0.0182938	OG0004865	1
Dipodascales	gain	InterPro	IPR032473	Protein argonaute, Mid domain	2024-01-15	5065-02-01	0.00591481	0.0378252	0.0182938	OG0004865	1
Dipodascales	gain	InterPro	IPR032474	Protein argonaute, N-terminal	2024-01-15	5065-02-01	0.00591481	0.0378252	0.0182938	OG0004865	1
Dipodascales	gain	InterPro	IPR033877	Nitroreductase Frm2/Hbn1-like	2024-01-15	5065-02-01	0.00591481	0.0378252	0.0182938	OG0004400	1
Dipodascales	gain	InterPro	IPR000184	Bacterial surface antigen (D15)	2024-01-15	5065-03-01	0.00885996	0.0378252	0.0182938	OG0004051	1
Dipodascales	gain	InterPro	IPR000415	Nitroreductase-like	2024-01-15	5065-03-01	0.00885996	0.0378252	0.0182938	OG0004400	1
Dipodascales	gain	InterPro	IPR003165	Piwi domain	2024-01-15	5065-03-01	0.00885996	0.0378252	0.0182938	OG0004865	1
Dipodascales	gain	InterPro	IPR005097	Saccharopine dehydrogenase, NADP binding domain	2024-01-15	5065-03-01	0.00885996	0.0378252	0.0182938	OG0005527	1
Dipodascales	gain	InterPro	IPR008794	Proline racemase family	2024-01-15	5065-03-01	0.00885996	0.0378252	0.0182938	OG0005402	1
Dipodascales	gain	InterPro	IPR014811	Argonaute, linker 1 domain	2024-01-15	5065-03-01	0.00885996	0.0378252	0.0182938	OG0004865	1
Dipodascales	gain	InterPro	IPR015672	The Golgi pH regulator/GPCR-type G protein	2024-01-15	5065-03-01	0.00885996	0.0378252	0.0182938	OG0004234	1
Dipodascales	gain	InterPro	IPR015946	K homology domain-like, alpha/beta	2024-01-15	5065-03-01	0.00885996	0.0378252	0.0182938	OG0007313	1
Dipodascales	gain	InterPro	IPR039910	Surface antigen D15-like	2024-01-15	5065-03-01	0.00885996	0.0378252	0.0182938	OG0004051	1
Dipodascales	gain	InterPro	IPR040181	Pleckstrin homology domain-containing family G member 5/7	2024-01-15	5065-03-01	0.00885996	0.0378252	0.0182938	OG0001061	1
Dipodascales	gain	InterPro	IPR044659	Protein PELPK1/2	2024-01-15	5065-03-01	0.00885996	0.0378252	0.0182938	OG0001061	1
Dipodascales	gain	InterPro	IPR028883	tRNA-specific adenosine deaminase	2024-01-15	5065-04-01	0.011797	0.0467665	0.0226182	OG0005992	1
Dipodascales	gain	InterPro	IPR036085	PAZ domain superfamily	2024-01-15	5065-04-01	0.011797	0.0467665	0.0226182	OG0004865	1
Dipodascales	gain	InterPro	IPR000120	Amidase	2024-01-15	5065-05-01	0.0147258	0.0495324	0.0239559	OG0005344	1
Dipodascales	gain	InterPro	IPR013830	SGNH hydrolase-type esterase domain	2024-01-15	5065-05-01	0.0147258	0.0495324	0.0239559	OG0005344	1
Dipodascales	gain	InterPro	IPR019542	Enhancer of polycomb-like, N-terminal	2024-01-15	5065-05-01	0.0147258	0.0495324	0.0239559	OG0004373	1
Dipodascales	gain	InterPro	IPR032922	Protein SON	2024-01-15	5065-05-01	0.0147258	0.0495324	0.0239559	OG0001061	1
Dipodascales	gain	InterPro	IPR043443	FYN-binding protein 1/2-like	2024-01-15	5065-05-01	0.0147258	0.0495324	0.0239559	OG0001061	1
Saccharomycodales	gain	InterPro	IPR000440	NADH:ubiquinone/plastoquinone oxidoreductase, chain 3	2024-01-06	4013-01-01	0.00149514	0.0159283	0.00506492	OG0005718	1
Saccharomycodales	gain	InterPro	IPR002765	Uncharacterised protein family UPF0145, YbjQ-like	2024-01-06	4013-01-01	0.00149514	0.0159283	0.00506492	OG0000746	1
Saccharomycodales	gain	InterPro	IPR003855	Potassium transporter	2024-01-06	4013-01-01	0.00149514	0.0159283	0.00506492	OG0004279	1
Saccharomycodales	gain	InterPro	IPR004868	DNA-directed DNA polymerase, family B, mitochondria/virus	2024-01-06	4013-01-01	0.00149514	0.0159283	0.00506492	OG0005718	1
Saccharomycodales	gain	InterPro	IPR010895	CHRD	2024-01-06	4013-01-01	0.00149514	0.0159283	0.00506492	OG0000471	1
Saccharomycodales	gain	InterPro	IPR032354	FOXP, coiled-coil domain	2024-01-06	4013-01-01	0.00149514	0.0159283	0.00506492	OG0003885	1
Saccharomycodales	gain	InterPro	IPR035439	UPF0145 domain superfamily	2024-01-06	4013-01-01	0.00149514	0.0159283	0.00506492	OG0000746	1
Saccharomycodales	gain	InterPro	IPR002359	Large ribosomal subunit protein uL6, conserved site-2	2024-01-06	4013-02-01	0.00298842	0.0159283	0.00506492	OG0003885	1
Saccharomycodales	gain	InterPro	IPR003647	Intron encoded nuclease repeat	2024-01-06	4013-02-01	0.00298842	0.0159283	0.00506492	OG0005718	1
Saccharomycodales	gain	InterPro	IPR010896	Nuclease-associated modular DNA-binding 1	2024-01-06	4013-02-01	0.00298842	0.0159283	0.00506492	OG0005718	1
Saccharomycodales	gain	InterPro	IPR019522	Phosphoinositide 3-kinase regulatory subunit 5/6	2024-01-06	4013-02-01	0.00298842	0.0159283	0.00506492	OG0003885	1
Saccharomycodales	gain	InterPro	IPR038662	F1F0 ATP synthase subunit C superfamily	2024-01-06	4013-02-01	0.00298842	0.0159283	0.00506492	OG0005718	1
Saccharomycodales	gain	InterPro	IPR000305	GIY-YIG endonuclease	2024-01-06	4013-03-01	0.00447983	0.0159283	0.00506492	OG0005718	1
Saccharomycodales	gain	InterPro	IPR000702	Large ribosomal subunit protein uL6-like	2024-01-06	4013-03-01	0.00447983	0.0159283	0.00506492	OG0003885	1
Saccharomycodales	gain	InterPro	IPR000883	Cytochrome c oxidase subunit I	2024-01-06	4013-03-01	0.00447983	0.0159283	0.00506492	OG0005718	1
Saccharomycodales	gain	InterPro	IPR007177	16S/18S rRNA aminocarboxypropyltransferase Tsr3, C-terminal	2024-01-06	4013-03-01	0.00447983	0.0159283	0.00506492	OG0000746	1
Saccharomycodales	gain	InterPro	IPR013830	SGNH hydrolase-type esterase domain	2024-01-06	4013-03-01	0.00447983	0.0159283	0.00506492	OG0004279	1
Saccharomycodales	gain	InterPro	IPR018808	Muniscin, C-terminal	2024-01-06	4013-03-01	0.00447983	0.0159283	0.00506492	OG0000588	1
Saccharomycodales	gain	InterPro	IPR019800	Glycoside hydrolase, family 3, active site	2024-01-06	4013-03-01	0.00447983	0.0159283	0.00506492	OG0000746	1
Saccharomycodales	gain	InterPro	IPR020040	Large ribosomal subunit protein uL6, alpha-beta domain	2024-01-06	4013-03-01	0.00447983	0.0159283	0.00506492	OG0003885	1
Saccharomycodales	gain	InterPro	IPR023616	Cytochrome c oxidase-like, subunit I domain	2024-01-06	4013-03-01	0.00447983	0.0159283	0.00506492	OG0005718	1
Saccharomycodales	gain	InterPro	IPR024134	Superoxide dismutase (Cu/Zn) / superoxide dismutase copper chaperone	2024-01-06	4013-03-01	0.00447983	0.0159283	0.00506492	OG0000471	1
Saccharomycodales	gain	InterPro	IPR024937	Domain X	2024-01-06	4013-03-01	0.00447983	0.0159283	0.00506492	OG0005718	1
Saccharomycodales	gain	InterPro	IPR035901	GIY-YIG endonuclease superfamily	2024-01-06	4013-03-01	0.00447983	0.0159283	0.00506492	OG0005718	1
Saccharomycodales	gain	InterPro	IPR036789	Large ribosomal subunit protein uL6-like, alpha-beta domain superfamily	2024-01-06	4013-03-01	0.00447983	0.0159283	0.00506492	OG0003885	1
Saccharomycodales	gain	InterPro	IPR037232	NADH:ubiquinone oxidoreductase, 30kDa subunit superfamily	2024-01-06	4013-03-01	0.00447983	0.0159283	0.00506492	OG0000588	1
Saccharomycodales	gain	InterPro	IPR040792	Zap1, zinc finger 2	2024-01-06	4013-03-01	0.00447983	0.0159283	0.00506492	OG0003885	1
Saccharomycodales	gain	InterPro	IPR002772	Glycoside hydrolase family 3 C-terminal domain	2024-01-06	4013-04-01	0.00596939	0.0179082	0.00569448	OG0000746	1
Saccharomycodales	gain	InterPro	IPR004860	Homing endonuclease, LAGLIDADG	2024-01-06	4013-04-01	0.00596939	0.0179082	0.00569448	OG0005718	1
Saccharomycodales	gain	InterPro	IPR006913	CENP-V/GFA domain	2024-01-06	4013-04-01	0.00596939	0.0179082	0.00569448	OG0000588	1
Saccharomycodales	gain	InterPro	IPR026891	Fibronectin type III-like domain	2024-01-06	4013-04-01	0.00596939	0.0179082	0.00569448	OG0000746	1
Saccharomycodales	gain	InterPro	IPR036514	SGNH hydrolase superfamily	2024-01-06	4013-04-01	0.00596939	0.0179082	0.00569448	OG0004279	1
Saccharomycodales	gain	InterPro	IPR000530	Small ribosomal subunit protein eS12	2024-01-06	4013-05-01	0.00745709	0.0204537	0.00650393	OG0000471	1
Saccharomycodales	gain	InterPro	IPR036927	Cytochrome c oxidase-like, subunit I superfamily	2024-01-06	4013-05-01	0.00745709	0.0204537	0.00650393	OG0005718	1
Saccharomycodales	gain	InterPro	IPR044066	TRIAD supradomain	2024-01-06	4013-05-01	0.00745709	0.0204537	0.00650393	OG0000588	1
Saccharomycodales	gain	InterPro	IPR001764	Glycoside hydrolase, family 3, N-terminal	2024-01-06	4013-06-01	0.00894293	0.0209395	0.00665841	OG0000746	1
Saccharomycodales	gain	InterPro	IPR002867	IBR domain	2024-01-06	4013-06-01	0.00894293	0.0209395	0.00665841	OG0000588	1
Saccharomycodales	gain	InterPro	IPR002909	IPT domain	2024-01-06	4013-06-01	0.00894293	0.0209395	0.00665841	OG0000746	1
Saccharomycodales	gain	InterPro	IPR018966	VTC domain	2024-01-06	4013-06-01	0.00894293	0.0209395	0.00665841	OG0004279	1
Saccharomycodales	gain	InterPro	IPR036881	Glycoside hydrolase family 3 C-terminal domain superfamily	2024-01-06	4013-06-01	0.00894293	0.0209395	0.00665841	OG0000746	1
Saccharomycodales	gain	InterPro	IPR036962	Glycoside hydrolase, family 3, N-terminal domain superfamily	2024-01-06	4013-06-01	0.00894293	0.0209395	0.00665841	OG0000746	1
Saccharomycodales	gain	InterPro	IPR001424	Superoxide dismutase, copper/zinc binding domain	2024-01-06	4013-07-01	0.0104269	0.0222441	0.00707323	OG0000471	1
Saccharomycodales	gain	InterPro	IPR013943	Mitochondrial protein Pet127	2024-01-06	4013-07-01	0.0104269	0.0222441	0.00707323	OG0004279	1
Saccharomycodales	gain	InterPro	IPR031968	VASt domain	2024-01-06	4013-07-01	0.0104269	0.0222441	0.00707323	OG0000746	1
Saccharomycodales	gain	InterPro	IPR042267	VTC domain superfamily	2024-01-06	4013-07-01	0.0104269	0.0222441	0.00707323	OG0004279	1
Saccharomycodales	gain	InterPro	IPR018287	Hap4 transcription factor, heteromerisation domain	2024-01-06	4013-08-01	0.0119091	0.0248537	0.00790304	OG0004279	1
Saccharomycodales	gain	InterPro	IPR002401	Cytochrome P450, E-class, group I	2024-01-06	4013-09-01	0.0133893	0.0273484	0.00869633	OG0000588	1
Saccharomycodales	gain	InterPro	IPR017868	Filamin/ABP280 repeat-like	2024-01-06	4013-10-01	0.0148678	0.0297356	0.00945539	OG0000471	1
Saccharomycodales	gain	InterPro	IPR001179	FKBP-type peptidyl-prolyl cis-trans isomerase domain	2024-01-06	4013-11-01	0.0163444	0.0307659	0.00978301	OG0000746	1
Saccharomycodales	gain	InterPro	IPR027434	Homing endonuclease	2024-01-06	4013-11-01	0.0163444	0.0307659	0.00978301	OG0005718	1
Saccharomycodales	gain	InterPro	IPR036423	Superoxide dismutase-like, copper/zinc binding domain superfamily	2024-01-06	4013-11-01	0.0163444	0.0307659	0.00978301	OG0000471	1
Saccharomycodales	gain	InterPro	IPR007274	Ctr copper transporter	2024-01-06	4013-12-01	0.0178191	0.0322761	0.0102632	OG0000588	1
Saccharomycodales	gain	InterPro	IPR036168	AP-2 complex subunit mu, C-terminal superfamily	2024-01-06	4013-12-01	0.0178191	0.0322761	0.0102632	OG0000588	1
Saccharomycodales	gain	InterPro	IPR003807	Domain of unknown function DUF202	2024-01-06	14/4013	0.0207631	0.0355939	0.0113182	OG0000471	1
Saccharomycodales	gain	InterPro	IPR006575	RWD domain	2024-01-06	14/4013	0.0207631	0.0355939	0.0113182	OG0000588	1
Saccharomycodales	gain	InterPro	IPR011057	Mss4-like superfamily	2024-01-06	14/4013	0.0207631	0.0355939	0.0113182	OG0000588	1
Saccharomycodales	gain	InterPro	IPR028565	Mu homology domain	2024-01-06	15/4013	0.0222323	0.0374439	0.0119065	OG0000588	1
Saccharomycodales	gain	InterPro	IPR004331	SPX domain	2024-01-06	16/4013	0.0236997	0.0392271	0.0124735	OG0004279	1
Saccharomycodales	gain	InterPro	IPR025875	Leucine rich repeat 4	2024-01-06	17/4013	0.0251652	0.0409468	0.0130204	OG0000746	1
Saccharomycodales	gain	InterPro	IPR017972	Cytochrome P450, conserved site	2024-01-06	20/4013	0.0295509	0.0472814	0.0150347	OG0000588	1
Trigonopsidales	expansion	InterPro	IPR021858	Fungal transcription factor	8/91	57/4674	1.1457e-05	0.00903955	0.0073204	OG0000013/OG0000082/OG0000263/OG0000298/OG0000401/OG0000554/OG0000654/OG0002079	8
Dipodascales	expansion	InterPro	IPR036291	NAD(P)-binding domain superfamily	13/61	287/5065	2.64887e-05	0.0101597	0.00658379	OG0000071/OG0000084/OG0000334/OG0000370/OG0000511/OG0000648/OG0001064/OG0003418/OG0003674/OG0004285/OG0004766/OG0005224/OG0005734	13
Dipodascales	expansion	InterPro	IPR002195	Dihydroorotase, conserved site	3/61	5065-06-01	3.24072e-05	0.0101597	0.00658379	OG0000071/OG0000299/OG0001335	3
Dipodascales	expansion	InterPro	IPR018871	GLEYA adhesin domain	5/61	42/5065	0.000129644	0.0223674	0.0144948	OG0000015/OG0000084/OG0000130/OG0004176/OG0004741	5
Dipodascales	expansion	InterPro	IPR010505	Molybdenum cofactor biosynthesis protein A-like, twitch domain	2/61	5065-02-01	0.000142695	0.0223674	0.0144948	OG0004740/OG0004906	2
Dipodascales	expansion	InterPro	IPR002820	Molybdopterin cofactor biosynthesis C (MoaC) domain	2/61	5065-03-01	0.000424759	0.0380462	0.0246552	OG0004740/OG0004906	2
Dipodascales	expansion	InterPro	IPR023045	Molybdenum cofactor biosynthesis C	2/61	5065-03-01	0.000424759	0.0380462	0.0246552	OG0004740/OG0004906	2
Dipodascales	expansion	InterPro	IPR036522	Molybdopterin cofactor biosynthesis C (MoaC) domain superfamily	2/61	5065-03-01	0.000424759	0.0380462	0.0246552	OG0004740/OG0004906	2
Dipodascales	expansion	KEGG	map00790	Folate biosynthesis	6/48	26/3497	9.07865e-07	0.000156153	0.000141436	OG0001480/OG0004337/OG0004740/OG0004741/OG0004799/OG0004906	6
Dipodascales	expansion	KEGG	map00930	Caprolactam degradation	4/48	18/3497	8.30785e-05	0.00714475	0.00647138	OG0000015/OG0000084/OG0000299/OG0004766	4
Dipodascales	expansion	KEGG	map00910	Nitrogen metabolism	4/48	28/3497	0.000502535	0.028812	0.0260965	OG0004284/OG0005189/OG0005208/OG0005365	4
Dipodascales	expansion	KEGG	map04122	Sulfur relay system	3/48	14/3497	0.00079472	0.034173	0.0309523	OG0004740/OG0004799/OG0004906	3
Dipodascales	expansion	KEGG	map00362	Benzoate degradation	3/48	16/3497	0.00119926	0.0412544	0.0373663	OG0000015/OG0000042/OG0004766	3
Saccharomycodales	expansion	InterPro	IPR030456	Fork head domain conserved site 2	2024-03-29	4013-07-01	1.1653e-05	0.00426501	0.00242873	OG0000109/OG0000169/OG0000888	3
Saccharomycodales	expansion	InterPro	IPR022357	Major intrinsic protein, conserved site	2024-04-29	25/4013	2.50695e-05	0.00458772	0.00261251	OG0000169/OG0000774/OG0003217/OG0004278	4
Saccharomycodales	expansion	InterPro	IPR000425	Major intrinsic protein	2024-02-29	4013-03-01	0.000150624	0.0183761	0.0104644	OG0003217/OG0004278	2
Saccharomycodales	expansion	InterPro	IPR001251	CRAL-TRIO lipid binding domain	2024-03-29	23/4013	0.000545465	0.0499101	0.0284216	OG0000020/OG0000774/OG0003971	3
Trigonopsidales	contraction	InterPro	IPR036397	Ribonuclease H superfamily	14/136	122/4674	9.3039e-06	0.00620226	0.00523952	OG0000001/OG0000006/OG0000011/OG0000015/OG0000035/OG0000107/OG0000219/OG0000378/OG0000813/OG0003350/OG0003377/OG0003826/OG0004567/OG0005079	14
Trigonopsidales	contraction	InterPro	IPR044666	Cyclophilin-type peptidyl-prolyl cis-trans isomerase, cyclophilin A-like	4/136	4674-06-01	9.83705e-06	0.00620226	0.00523952	OG0000016/OG0003628/OG0003887/OG0004235	4
Trigonopsidales	contraction	InterPro	IPR020892	Cyclophilin-type peptidyl-prolyl cis-trans isomerase, conserved site	5/136	15/4674	4.60187e-05	0.0193432	0.0163407	OG0000016/OG0000564/OG0003628/OG0003887/OG0004235	5
Trigonopsidales	contraction	InterPro	IPR041588	Integrase zinc-binding domain	4/136	4674-10-01	0.000125711	0.0264713	0.0223623	OG0000001/OG0000011/OG0000219/OG0005035	4
Trigonopsidales	contraction	InterPro	IPR001584	Integrase, catalytic core	7/136	41/4674	0.000148741	0.0264713	0.0223623	OG0000001/OG0000006/OG0000011/OG0000035/OG0000219/OG0000813/OG0003377	7
Trigonopsidales	contraction	InterPro	IPR023631	Amidase signature domain	5/136	19/4674	0.000162194	0.0264713	0.0223623	OG0000001/OG0000012/OG0000086/OG0000318/OG0000558	5
Trigonopsidales	contraction	InterPro	IPR011330	Glycoside hydrolase/deacetylase, beta/alpha-barrel	4/136	4674-11-01	0.0001931	0.0264713	0.0223623	OG0000011/OG0000096/OG0004974/OG0005295	4
Trigonopsidales	contraction	InterPro	IPR036928	Amidase signature (AS) superfamily	5/136	20/4674	0.000211239	0.0264713	0.0223623	OG0000001/OG0000012/OG0000086/OG0000318/OG0000558	5
Trigonopsidales	contraction	InterPro	IPR002130	Cyclophilin-type peptidyl-prolyl cis-trans isomerase domain	6/136	31/4674	0.000219665	0.0264713	0.0223623	OG0000000/OG0000016/OG0000564/OG0003628/OG0003887/OG0004235	6
Trigonopsidales	contraction	InterPro	IPR029000	Cyclophilin-like domain superfamily	6/136	31/4674	0.000219665	0.0264713	0.0223623	OG0000016/OG0000558/OG0000564/OG0003628/OG0003887/OG0004235	6
Trigonopsidales	contraction	InterPro	IPR024671	Autophagy-related protein 22-like	3/136	4674-05-01	0.000230915	0.0264713	0.0223623	OG0000015/OG0000086/OG0000721	3
Trigonopsidales	contraction	InterPro	IPR018823	Putative ER transporter, 6TM, N-terminal	3/136	4674-06-01	0.000451993	0.047497	0.0401243	OG0003557/OG0004524/OG0004627	3
Dipodascales	contraction	InterPro	IPR020846	Major facilitator superfamily domain	43/531	177/5065	6.4064e-08	0.000150963	0.000147962	OG0000007/OG0000014/OG0000018/OG0000019/OG0000026/OG0000038/OG0000047/OG0000048/OG0000060/OG0000063/OG0000067/OG0000078/OG0000095/OG0000107/OG0000119/OG0000160/OG0000177/OG0000242/OG0000253/OG0000261/OG0000265/OG0000300/OG0000324/OG0000401/OG0000421/OG0000505/OG0000527/OG0000536/OG0000619/OG0000686/OG0000733/OG0000758/OG0002828/OG0003155/OG0003473/OG0003516/OG0003984/OG0004055/OG0004136/OG0004143…	43
Dipodascales	contraction	InterPro	IPR007219	Transcription factor domain, fungi	43/531	180/5065	1.07753e-07	0.000150963	0.000147962	OG0000003/OG0000013/OG0000018/OG0000019/OG0000026/OG0000028/OG0000047/OG0000048/OG0000051/OG0000107/OG0000108/OG0000111/OG0000119/OG0000120/OG0000133/OG0000147/OG0000182/OG0000261/OG0000265/OG0000300/OG0000326/OG0000376/OG0000382/OG0000383/OG0000399/OG0000418/OG0000437/OG0000442/OG0000492/OG0000541/OG0000686/OG0000687/OG0000873/OG0001118/OG0001206/OG0001590/OG0002336/OG0002969/OG0003086/OG0003336…	43
Dipodascales	contraction	InterPro	IPR036864	Zn(2)-C6 fungal-type DNA-binding domain superfamily	62/531	314/5065	3.22898e-07	0.000286378	0.000280687	OG0000002/OG0000003/OG0000013/OG0000019/OG0000024/OG0000028/OG0000047/OG0000051/OG0000101/OG0000105/OG0000108/OG0000111/OG0000119/OG0000120/OG0000131/OG0000133/OG0000139/OG0000150/OG0000160/OG0000182/OG0000184/OG0000207/OG0000224/OG0000248/OG0000261/OG0000265/OG0000282/OG0000300/OG0000324/OG0000326/OG0000366/OG0000376/OG0000382/OG0000383/OG0000399/OG0000418/OG0000437/OG0000442/OG0000492/OG0000541…	62
Dipodascales	contraction	InterPro	IPR001138	Zn(2)Cys(6) fungal-type DNA-binding domain	62/531	316/5065	4.0882e-07	0.000286378	0.000280687	OG0000002/OG0000003/OG0000013/OG0000019/OG0000024/OG0000028/OG0000047/OG0000051/OG0000101/OG0000105/OG0000108/OG0000111/OG0000119/OG0000120/OG0000131/OG0000133/OG0000139/OG0000150/OG0000160/OG0000182/OG0000184/OG0000207/OG0000224/OG0000248/OG0000261/OG0000265/OG0000282/OG0000300/OG0000324/OG0000326/OG0000366/OG0000376/OG0000382/OG0000383/OG0000399/OG0000418/OG0000437/OG0000442/OG0000469/OG0000492…	62
Dipodascales	contraction	InterPro	IPR036259	MFS transporter superfamily	69/531	368/5065	5.20722e-07	0.000291812	0.000286013	OG0000002/OG0000007/OG0000012/OG0000014/OG0000018/OG0000019/OG0000026/OG0000038/OG0000047/OG0000048/OG0000060/OG0000063/OG0000067/OG0000078/OG0000095/OG0000107/OG0000119/OG0000154/OG0000160/OG0000177/OG0000207/OG0000239/OG0000242/OG0000253/OG0000261/OG0000265/OG0000268/OG0000300/OG0000324/OG0000401/OG0000418/OG0000421/OG0000505/OG0000527/OG0000536/OG0000569/OG0000587/OG0000599/OG0000619/OG0000647…	69
Dipodascales	contraction	InterPro	IPR005828	Major facilitator, sugar transporter-like	24/531	81/5065	1.37107e-06	0.000640292	0.000627567	OG0000002/OG0000014/OG0000018/OG0000026/OG0000038/OG0000047/OG0000048/OG0000060/OG0000067/OG0000107/OG0000119/OG0000160/OG0000253/OG0000261/OG0000401/OG0000418/OG0000421/OG0000505/OG0000527/OG0000536/OG0000619/OG0000686/OG0000754/OG0004517	24
Dipodascales	contraction	InterPro	IPR021858	Fungal transcription factor	20/531	67/5065	9.26008e-06	0.00370668	0.00363302	OG0000002/OG0000007/OG0000013/OG0000019/OG0000024/OG0000028/OG0000038/OG0000051/OG0000064/OG0000120/OG0000133/OG0000139/OG0000224/OG0000298/OG0000324/OG0000401/OG0000414/OG0000469/OG0001090/OG0003780	20
Dipodascales	contraction	InterPro	IPR037524	PA14/GLEYA domain	15/531	43/5065	1.55206e-05	0.00543611	0.00532807	OG0000012/OG0000013/OG0000067/OG0000261/OG0000317/OG0000366/OG0000401/OG0000488/OG0000538/OG0003318/OG0003407/OG0003463/OG0004528/OG0004611/OG0004815	15
Dipodascales	contraction	InterPro	IPR004035	Endonuclease III, iron-sulphur binding site	6/531	5065-09-01	8.22641e-05	0.0256116	0.0251026	OG0000002/OG0000003/OG0000139/OG0000418/OG0001012/OG0004213	6
Dipodascales	contraction	InterPro	IPR011701	Major facilitator superfamily	38/531	195/5065	9.43634e-05	0.0264406	0.0259152	OG0000007/OG0000014/OG0000018/OG0000019/OG0000026/OG0000038/OG0000060/OG0000063/OG0000067/OG0000095/OG0000107/OG0000154/OG0000160/OG0000177/OG0000239/OG0000253/OG0000265/OG0000324/OG0000421/OG0000505/OG0000527/OG0000569/OG0000686/OG0000733/OG0000758/OG0003155/OG0003407/OG0003441/OG0003473/OG0003516/OG0003669/OG0004055/OG0004136/OG0004143/OG0004250/OG0004376/OG0004463/OG0004851	38
Dipodascales	contraction	InterPro	IPR005829	Sugar transporter, conserved site	19/531	73/5065	0.000124946	0.031827	0.0311945	OG0000014/OG0000018/OG0000019/OG0000026/OG0000038/OG0000047/OG0000048/OG0000060/OG0000067/OG0000095/OG0000160/OG0000261/OG0000401/OG0000421/OG0000505/OG0000536/OG0000619/OG0000733/OG0004136	19
Dipodascales	contraction	InterPro	IPR006175	YjgF/YER057c/UK114 family	8/531	17/5065	0.000142619	0.0330339	0.0323774	OG0000012/OG0000014/OG0000024/OG0000108/OG0000177/OG0000568/OG0004181/OG0004779	8
Dipodascales	contraction	InterPro	IPR036291	NAD(P)-binding domain superfamily	50/531	287/5065	0.000158739	0.0330339	0.0323774	OG0000001/OG0000006/OG0000012/OG0000019/OG0000047/OG0000048/OG0000054/OG0000056/OG0000067/OG0000081/OG0000101/OG0000105/OG0000108/OG0000170/OG0000177/OG0000189/OG0000277/OG0000282/OG0000283/OG0000324/OG0000388/OG0000390/OG0000414/OG0000423/OG0000437/OG0000439/OG0000440/OG0000527/OG0000596/OG0000619/OG0000639/OG0000640/OG0000643/OG0000791/OG0000823/OG0000942/OG0001331/OG0001856/OG0003133/OG0003407…	50
Dipodascales	contraction	InterPro	IPR016162	Aldehyde dehydrogenase, N-terminal	10/531	26/5065	0.000165052	0.0330339	0.0323774	OG0000018/OG0000033/OG0000108/OG0000147/OG0000423/OG0000505/OG0000559/OG0004254/OG0005410/OG0005705	10
Dipodascales	contraction	InterPro	IPR005162	Retrotransposon gag domain	6/531	5065-10-01	0.000187471	0.0350196	0.0343236	OG0000001/OG0000011/OG0000106/OG0000366/OG0000538/OG0000653	6
Dipodascales	contraction	InterPro	IPR001497	Methylated-DNA-[protein]-cysteine S-methyltransferase, active site	5/531	5065-07-01	0.000218198	0.0350823	0.0343851	OG0000127/OG0000716/OG0000840/OG0003717/OG0004517	5
Dipodascales	contraction	InterPro	IPR018871	GLEYA adhesin domain	13/531	42/5065	0.000231073	0.0350823	0.0343851	OG0000013/OG0000067/OG0000317/OG0000366/OG0000401/OG0000488/OG0000538/OG0003318/OG0003407/OG0003463/OG0004528/OG0004611/OG0004815	13
Dipodascales	contraction	InterPro	IPR035959	RutC-like superfamily	8/531	18/5065	0.000233365	0.0350823	0.0343851	OG0000012/OG0000014/OG0000024/OG0000108/OG0000177/OG0000568/OG0004181/OG0004779	8
Dipodascales	contraction	InterPro	IPR015590	Aldehyde dehydrogenase domain	10/531	27/5065	0.000237889	0.0350823	0.0343851	OG0000018/OG0000033/OG0000108/OG0000147/OG0000423/OG0000505/OG0000559/OG0004254/OG0005410/OG0005705	10
Dipodascales	contraction	InterPro	IPR016163	Aldehyde dehydrogenase, C-terminal	9/531	23/5065	0.000302856	0.0424302	0.0415869	OG0000018/OG0000033/OG0000108/OG0000147/OG0000423/OG0000505/OG0004254/OG0005410/OG0005705	9
Dipodascales	contraction	KEGG	map00280	Valine, leucine and isoleucine degradation	23/386	65/3497	1.43528e-07	4.30585e-05	3.88282e-05	OG0000018/OG0000033/OG0000108/OG0000147/OG0000439/OG0000553/OG0000567/OG0000584/OG0000647/OG0000893/OG0002644/OG0003640/OG0004179/OG0004195/OG0004254/OG0004267/OG0004413/OG0004610/OG0005386/OG0005436/OG0005479/OG0005583/OG0005705	23
Dipodascales	contraction	KEGG	map01120	Microbial metabolism in diverse environments	62/386	348/3497	4.4216e-05	0.00650314	0.00586423	OG0000001/OG0000002/OG0000006/OG0000011/OG0000018/OG0000019/OG0000024/OG0000033/OG0000054/OG0000081/OG0000105/OG0000106/OG0000107/OG0000108/OG0000147/OG0000150/OG0000174/OG0000177/OG0000282/OG0000395/OG0000423/OG0000430/OG0000437/OG0000439/OG0000469/OG0000523/OG0000542/OG0000553/OG0000567/OG0000584/OG0000588/OG0000639/OG0000647/OG0000686/OG0000687/OG0000754/OG0000765/OG0000849/OG0000893/OG0000942…	62
Dipodascales	contraction	KEGG	map00625	Chloroalkane and chloroalkene degradation	9/386	19/3497	7.4588e-05	0.00650314	0.00586423	OG0000018/OG0000033/OG0000054/OG0000081/OG0000108/OG0000147/OG0004254/OG0004430/OG0004862	9
Dipodascales	contraction	KEGG	map00620	Pyruvate metabolism	25/386	103/3497	8.67085e-05	0.00650314	0.00586423	OG0000002/OG0000006/OG0000018/OG0000033/OG0000054/OG0000081/OG0000105/OG0000108/OG0000119/OG0000139/OG0000147/OG0000150/OG0000174/OG0000282/OG0000407/OG0000439/OG0000542/OG0000553/OG0000647/OG0003899/OG0004037/OG0004254/OG0004277/OG0004862/OG0005472	25
Dipodascales	contraction	KEGG	map00650	Butanoate metabolism	16/386	53/3497	0.000111673	0.00670038	0.00604209	OG0000150/OG0000423/OG0000430/OG0000553/OG0000567/OG0000584/OG0000791/OG0000893/OG0003441/OG0003460/OG0003554/OG0003640/OG0004179/OG0004254/OG0004413/OG0005479	16
Dipodascales	contraction	KEGG	map00330	Arginine and proline metabolism	16/386	54/3497	0.000142946	0.00714731	0.00644512	OG0000018/OG0000019/OG0000024/OG0000028/OG0000033/OG0000051/OG0000108/OG0000147/OG0000214/OG0000298/OG0000559/OG0000567/OG0000754/OG0003252/OG0004254/OG0004771	16
Dipodascales	contraction	KEGG	map00310	Lysine degradation	25/386	107/3497	0.000167672	0.00718593	0.00647995	OG0000001/OG0000011/OG0000018/OG0000033/OG0000108/OG0000111/OG0000147/OG0000177/OG0000366/OG0000423/OG0000553/OG0000584/OG0000633/OG0000893/OG0000911/OG0002876/OG0002969/OG0003452/OG0003638/OG0003640/OG0003884/OG0004179/OG0004181/OG0004254/OG0004812	25
Dipodascales	contraction	KEGG	map00071	Fatty acid degradation	14/386	45/3497	0.000210623	0.00724936	0.00653715	OG0000018/OG0000033/OG0000054/OG0000081/OG0000108/OG0000147/OG0000242/OG0000553/OG0000893/OG0003640/OG0004179/OG0004195/OG0004254/OG0004862	14
Dipodascales	contraction	KEGG	map00410	beta-Alanine metabolism	13/386	40/3497	0.000217481	0.00724936	0.00653715	OG0000018/OG0000033/OG0000108/OG0000147/OG0000242/OG0000584/OG0000893/OG0003441/OG0003728/OG0004179/OG0004254/OG0004267/OG0004610	13
Dipodascales	contraction	KEGG	map00627	Aminobenzoate degradation	8/386	19/3497	0.000515831	0.0154749	0.0139546	OG0000019/OG0000024/OG0000687/OG0000893/OG0004179/OG0004194/OG0004254/OG0004438	8
Dipodascales	contraction	KEGG	map00640	Propanoate metabolism	13/386	45/3497	0.00078708	0.0207585	0.0187191	OG0000006/OG0000242/OG0000430/OG0000439/OG0000584/OG0000893/OG0004037/OG0004179/OG0004267/OG0004437/OG0004610/OG0005386/OG0005436	13
Dipodascales	contraction	KEGG	map00903	Limonene degradation	6/386	3497-12-01	0.000899533	0.0207585	0.0187191	OG0000018/OG0000033/OG0000108/OG0000147/OG0000765/OG0004254	6
Dipodascales	contraction	KEGG	map01220	Degradation of aromatic compounds	9/386	25/3497	0.000899536	0.0207585	0.0187191	OG0000054/OG0000081/OG0000686/OG0000765/OG0000849/OG0004254/OG0004430/OG0004438/OG0004862	9
Dipodascales	contraction	KEGG	map04010	MAPK signaling pathway	30/386	154/3497	0.00111826	0.0239628	0.0216086	OG0000011/OG0000019/OG0000050/OG0000121/OG0000176/OG0000189/OG0000224/OG0000317/OG0000385/OG0000430/OG0000543/OG0000559/OG0000643/OG0000704/OG0000840/OG0000911/OG0001206/OG0003336/OG0003457/OG0003460/OG0003815/OG0003856/OG0003892/OG0003949/OG0004079/OG0004158/OG0004159/OG0004357/OG0005242/OG0005529	30
Dipodascales	contraction	KEGG	map04972	Pancreatic secretion	12/386	43/3497	0.00173875	0.034775	0.0313585	OG0000002/OG0000050/OG0000187/OG0000224/OG0000447/OG0000525/OG0000574/OG0000628/OG0000686/OG0003551/OG0003640/OG0004391	12
Dipodascales	contraction	KEGG	map00780	Biotin metabolism	6/386	14/3497	0.0024099	0.0418623	0.0377495	OG0000056/OG0000414/OG0000823/OG0003407/OG0003899/OG0004528	6
Dipodascales	contraction	KEGG	map00830	Retinol metabolism	6/386	14/3497	0.0024099	0.0418623	0.0377495	OG0000054/OG0000056/OG0000081/OG0000106/OG0000390/OG0000588	6
Dipodascales	contraction	KEGG	map00981	Insect hormone biosynthesis	5/386	3497-10-01	0.00251174	0.0418623	0.0377495	OG0000018/OG0000033/OG0000108/OG0000147/OG0004254	5
Dipodascales	lost	KEGG	map04814	Motor proteins	77/437	300/3497	4.82866e-11	1.40997e-08	1.18429e-08	OG0000128/OG0000673/OG0003056/OG0003070/OG0003246/OG0003358/OG0003415/OG0003490/OG0003510/OG0003521/OG0003537/OG0003548/OG0003574/OG0003593/OG0003597/OG0003624/OG0003643/OG0003650/OG0003668/OG0003678/OG0003700/OG0003704/OG0003720/OG0003736/OG0003745/OG0003786/OG0003806/OG0003834/OG0003909/OG0004012/OG0004054/OG0004145/OG0004154/OG0004155/OG0004173/OG0004197/OG0004222/OG0004227/OG0004241/OG0004269…	77
Dipodascales	lost	KEGG	map04530	Tight junction	57/437	202/3497	4.75748e-10	6.94592e-08	5.83417e-08	OG0003056/OG0003070/OG0003246/OG0003358/OG0003372/OG0003384/OG0003415/OG0003505/OG0003537/OG0003548/OG0003568/OG0003577/OG0003597/OG0003647/OG0003700/OG0003704/OG0003736/OG0003738/OG0003767/OG0003786/OG0003801/OG0003909/OG0003950/OG0004018/OG0004029/OG0004077/OG0004154/OG0004173/OG0004197/OG0004200/OG0004269/OG0004296/OG0004309/OG0004366/OG0004455/OG0004464/OG0004487/OG0004640/OG0004988/OG0005397…	57
Dipodascales	lost	KEGG	map04810	Regulation of actin cytoskeleton	60/437	246/3497	7.25274e-08	6.93582e-06	5.82569e-06	OG0000352/OG0000499/OG0000578/OG0000767/OG0000836/OG0003070/OG0003246/OG0003358/OG0003388/OG0003415/OG0003448/OG0003504/OG0003537/OG0003548/OG0003577/OG0003597/OG0003624/OG0003647/OG0003700/OG0003704/OG0003736/OG0003738/OG0003786/OG0003878/OG0003910/OG0003974/OG0003990/OG0004077/OG0004154/OG0004173/OG0004197/OG0004200/OG0004296/OG0004309/OG0004362/OG0004366/OG0004455/OG0004464/OG0004487/OG0004493…	60
Dipodascales	lost	KEGG	map04270	Vascular smooth muscle contraction	42/437	148/3497	9.50112e-08	6.93582e-06	5.82569e-06	OG0000352/OG0003070/OG0003246/OG0003358/OG0003415/OG0003537/OG0003548/OG0003597/OG0003700/OG0003704/OG0003736/OG0003786/OG0003822/OG0003910/OG0003978/OG0003990/OG0004012/OG0004039/OG0004148/OG0004154/OG0004173/OG0004197/OG0004309/OG0004366/OG0004456/OG0004464/OG0004487/OG0004804/OG0004821/OG0004988/OG0005342/OG0005555/OG0005579/OG0005826/OG0005838/OG0005914/OG0005948/OG0006036/OG0006189/OG0006207…	42
Dipodascales	lost	KEGG	map03015	mRNA surveillance pathway	42/437	159/3497	8.35755e-07	4.88081e-05	4.0996e-05	OG0000352/OG0003153/OG0003479/OG0003647/OG0003650/OG0003678/OG0003767/OG0003806/OG0003901/OG0003950/OG0004029/OG0004054/OG0004097/OG0004154/OG0004200/OG0004292/OG0004353/OG0004370/OG0004414/OG0004464/OG0004502/OG0004640/OG0004748/OG0004763/OG0004795/OG0004849/OG0004868/OG0004907/OG0004938/OG0004998/OG0005169/OG0005325/OG0005445/OG0005446/OG0005500/OG0005691/OG0005825/OG0005895/OG0005947/OG0006001…	42
Dipodascales	lost	KEGG	map03040	Spliceosome	57/437	247/3497	1.18357e-06	5.76005e-05	4.83811e-05	OG0000397/OG0000991/OG0003056/OG0003274/OG0003306/OG0003442/OG0003443/OG0003479/OG0003574/OG0003599/OG0003624/OG0003647/OG0003648/OG0003678/OG0003696/OG0003714/OG0003715/OG0003738/OG0003786/OG0003877/OG0003950/OG0003986/OG0004013/OG0004077/OG0004097/OG0004103/OG0004200/OG0004222/OG0004241/OG0004248/OG0004268/OG0004269/OG0004370/OG0004381/OG0004401/OG0004414/OG0004472/OG0004502/OG0004573/OG0004748…	57
Dipodascales	lost	KEGG	map03013	Nucleocytoplasmic transport	50/437	216/3497	5.24122e-06	0.000218634	0.00018364	OG0000352/OG0000612/OG0003153/OG0003246/OG0003450/OG0003521/OG0003568/OG0003620/OG0003645/OG0003647/OG0003650/OG0003678/OG0003700/OG0003739/OG0003767/OG0003806/OG0003845/OG0003901/OG0003910/OG0003950/OG0003957/OG0004018/OG0004154/OG0004227/OG0004309/OG0004353/OG0004362/OG0004366/OG0004370/OG0004414/OG0004502/OG0004543/OG0004544/OG0004745/OG0004748/OG0004795/OG0004849/OG0004868/OG0004938/OG0004965…	50
Dipodascales	lost	KEGG	map04022	cGMP-PKG signaling pathway	34/437	130/3497	1.24276e-05	0.000453607	0.000381004	OG0000352/OG0003246/OG0003358/OG0003384/OG0003548/OG0003700/OG0003745/OG0003848/OG0003910/OG0003978/OG0003990/OG0004039/OG0004089/OG0004148/OG0004154/OG0004173/OG0004269/OG0004366/OG0004804/OG0004821/OG0005204/OG0005317/OG0005342/OG0005500/OG0005691/OG0005825/OG0005838/OG0006036/OG0006207/OG0006415/OG0006430/OG0006687/OG0006790/OG0007816	34
Dipodascales	lost	KEGG	map04110	Cell cycle	44/437	198/3497	5.87912e-05	0.00173203	0.00145481	OG0000467/OG0002666/OG0002896/OG0002933/OG0003153/OG0003568/OG0003597/OG0003647/OG0003650/OG0003666/OG0003704/OG0003720/OG0003801/OG0003822/OG0003844/OG0003855/OG0003959/OG0004012/OG0004018/OG0004029/OG0004071/OG0004103/OG0004153/OG0004154/OG0004173/OG0004201/OG0004225/OG0004241/OG0004269/OG0004291/OG0004298/OG0004309/OG0004464/OG0004544/OG0004763/OG0004820/OG0004827/OG0004965/OG0004978/OG0004998…	44
Dipodascales	lost	KEGG	map04024	cAMP signaling pathway	35/437	145/3497	5.93162e-05	0.00173203	0.00145481	OG0000467/OG0003246/OG0003384/OG0003548/OG0003650/OG0003700/OG0003801/OG0003848/OG0003878/OG0003909/OG0003978/OG0003990/OG0004039/OG0004071/OG0004077/OG0004154/OG0004173/OG0004269/OG0004283/OG0004366/OG0004493/OG0004544/OG0004804/OG0004945/OG0005317/OG0005342/OG0005564/OG0005838/OG0006036/OG0006083/OG0006372/OG0006415/OG0006430/OG0006771/OG0007816	35
Dipodascales	lost	KEGG	map04512	ECM-receptor interaction	17/437	51/3497	8.20068e-05	0.00217691	0.00182848	OG0000128/OG0003201/OG0003332/OG0003518/OG0003624/OG0003700/OG0003822/OG0003910/OG0003990/OG0004071/OG0004268/OG0004455/OG0004456/OG0004464/OG0005602/OG0006083/OG0006282	17
Dipodascales	lost	KEGG	map04919	Thyroid hormone signaling pathway	33/437	143/3497	0.000243566	0.0058729	0.0049329	OG0000380/OG0000467/OG0000475/OG0002666/OG0003246/OG0003358/OG0003372/OG0003384/OG0003612/OG0003618/OG0003801/OG0003990/OG0004071/OG0004173/OG0004269/OG0004493/OG0004544/OG0004810/OG0004821/OG0004860/OG0005204/OG0005257/OG0005316/OG0005382/OG0005425/OG0005500/OG0005563/OG0005564/OG0005691/OG0006083/OG0006207/OG0006687/OG0006790	33
Dipodascales	lost	KEGG	map04670	Leukocyte transendothelial migration	21/437	76/3497	0.000261465	0.0058729	0.0049329	OG0000475/OG0003246/OG0003384/OG0003548/OG0003577/OG0003700/OG0003738/OG0003987/OG0004077/OG0004154/OG0004173/OG0004296/OG0004366/OG0004455/OG0004493/OG0005517/OG0005726/OG0005838/OG0006083/OG0006415/OG0006430	21
Dipodascales	lost	KEGG	map04064	NF-kappa B signaling pathway	16/437	51/3497	0.000295273	0.00591047	0.00496445	OG0000352/OG0000475/OG0003565/OG0003700/OG0003767/OG0004012/OG0004089/OG0004154/OG0004155/OG0004309/OG0004366/OG0004493/OG0006208/OG0006282/OG0006415/OG0006481	16
Dipodascales	lost	KEGG	map04015	Rap1 signaling pathway	30/437	127/3497	0.00030362	0.00591047	0.00496445	OG0000128/OG0000352/OG0000397/OG0000475/OG0000578/OG0000767/OG0000836/OG0003384/OG0003448/OG0003643/OG0003786/OG0003801/OG0003978/OG0003990/OG0004077/OG0004154/OG0004200/OG0004268/OG0004296/OG0004455/OG0004493/OG0004804/OG0004821/OG0005342/OG0005382/OG0005399/OG0006036/OG0006083/OG0006189/OG0006449	30
Dipodascales	lost	KEGG	map04062	Chemokine signaling pathway	26/437	108/3497	0.000559912	0.00963696	0.00809449	OG0000475/OG0003054/OG0003246/OG0003548/OG0003682/OG0003700/OG0003978/OG0003987/OG0003990/OG0004012/OG0004077/OG0004154/OG0004173/OG0004296/OG0004366/OG0004456/OG0004493/OG0004763/OG0004821/OG0005342/OG0005382/OG0005517/OG0005838/OG0006083/OG0006415/OG0006430	26
Dipodascales	lost	KEGG	map04350	TGF-beta signaling pathway	21/437	80/3497	0.000561056	0.00963696	0.00809449	OG0000467/OG0002666/OG0003548/OG0003612/OG0003704/OG0003713/OG0003801/OG0003957/OG0003966/OG0004029/OG0004071/OG0004154/OG0004269/OG0004353/OG0004366/OG0004544/OG0004735/OG0004827/OG0005564/OG0006430/OG0006791	21
Dipodascales	lost	KEGG	map00040	Pentose and glucuronate interconversions	10/437	26/3497	0.000690706	0.0112048	0.00941138	OG0000673/OG0000677/OG0000738/OG0003201/OG0003347/OG0003612/OG0004931/OG0005032/OG0006065/OG0007203	10
Dipodascales	lost	KEGG	map04916	Melanogenesis	16/437	55/3497	0.000759508	0.01128	0.00947454	OG0000467/OG0003801/OG0003909/OG0003910/OG0003978/OG0003990/OG0004071/OG0004269/OG0004544/OG0004804/OG0004821/OG0005342/OG0005382/OG0005511/OG0005564/OG0006036	16
Dipodascales	lost	KEGG	map04740	Olfactory transduction	14/437	45/3497	0.000772602	0.01128	0.00947454	OG0003384/OG0003624/OG0003650/OG0003682/OG0003745/OG0004029/OG0004498/OG0004750/OG0004763/OG0004775/OG0004840/OG0005342/OG0006036/OG0007816	14
Dipodascales	lost	KEGG	map04520	Adherens junction	24/437	99/3497	0.000816585	0.0113544	0.00953706	OG0000467/OG0003246/OG0003384/OG0003548/OG0003577/OG0003700/OG0003801/OG0003909/OG0003910/OG0003974/OG0004071/OG0004120/OG0004154/OG0004173/OG0004269/OG0004296/OG0004366/OG0004472/OG0004544/OG0005500/OG0005564/OG0005838/OG0006415/OG0006430	24
Dipodascales	lost	KEGG	map04510	Focal adhesion	33/437	154/3497	0.00100726	0.0133691	0.0112293	OG0000128/OG0000578/OG0003246/OG0003332/OG0003388/OG0003446/OG0003518/OG0003548/OG0003577/OG0003624/OG0003700/OG0003822/OG0003910/OG0003987/OG0003990/OG0004077/OG0004154/OG0004173/OG0004200/OG0004296/OG0004366/OG0004455/OG0004464/OG0004493/OG0005469/OG0005517/OG0005563/OG0005602/OG0005838/OG0006083/OG0006372/OG0006415/OG0006430	33
Dipodascales	lost	KEGG	map03250	Viral life cycle - HIV-1	22/437	90/3497	0.00118862	0.0145787	0.0122453	OG0000467/OG0003479/OG0003686/OG0003801/OG0003806/OG0003822/OG0003855/OG0004039/OG0004071/OG0004154/OG0004200/OG0004269/OG0004464/OG0004544/OG0004748/OG0005257/OG0005451/OG0005564/OG0005726/OG0005838/OG0005895/OG0006809	22
Dipodascales	lost	KEGG	map00562	Inositol phosphate metabolism	20/437	79/3497	0.00123972	0.0145787	0.0122453	OG0000380/OG0000471/OG0000475/OG0000557/OG0000848/OG0003388/OG0003637/OG0003822/OG0004044/OG0004122/OG0004147/OG0004225/OG0004362/OG0004821/OG0005316/OG0005451/OG0005469/OG0006034/OG0006283/OG0006371	20
Dipodascales	lost	KEGG	map04330	Notch signaling pathway	14/437	47/3497	0.00124818	0.0145787	0.0122453	OG0000467/OG0002666/OG0003372/OG0003577/OG0003618/OG0003794/OG0003801/OG0003855/OG0004071/OG0004269/OG0004544/OG0004810/OG0005257/OG0005564	14
Dipodascales	lost	KEGG	map04360	Axon guidance	27/437	121/3497	0.00153337	0.0172209	0.0144646	OG0000475/OG0000836/OG0003246/OG0003448/OG0003504/OG0003548/OG0003700/OG0003713/OG0003786/OG0003990/OG0004154/OG0004173/OG0004200/OG0004296/OG0004366/OG0004401/OG0004455/OG0004493/OG0005382/OG0005383/OG0005563/OG0005838/OG0006083/OG0006415/OG0006430/OG0006449/OG0006791	27
Dipodascales	lost	KEGG	map00601	Glycosphingolipid biosynthesis - lacto and neolacto series	3/437	3497-03-01	0.00193974	0.0209779	0.0176202	OG0003702/OG0004029/OG0004033	3
Dipodascales	lost	KEGG	map04071	Sphingolipid signaling pathway	25/437	113/3497	0.0025725	0.0268275	0.0225336	OG0003246/OG0003548/OG0003650/OG0003700/OG0003990/OG0004029/OG0004154/OG0004173/OG0004366/OG0004464/OG0004493/OG0004640/OG0004735/OG0004821/OG0005382/OG0005540/OG0005563/OG0005691/OG0005838/OG0005915/OG0006083/OG0006372/OG0006415/OG0006430/OG0006771	25
Saccharomycodales	lost	KEGG	map04814	Motor proteins	79/434	206/2765	1.23189e-16	3.23986e-14	2.78795e-14	OG0000128/OG0000315/OG0000410/OG0001130/OG0001197/OG0001381/OG0001548/OG0001682/OG0001785/OG0002043/OG0002175/OG0002585/OG0002711/OG0002742/OG0002808/OG0002902/OG0002921/OG0002923/OG0002926/OG0002941/OG0003132/OG0003154/OG0003199/OG0003221/OG0003246/OG0003315/OG0003329/OG0003340/OG0003354/OG0003363/OG0003415/OG0003431/OG0003456/OG0003490/OG0003510/OG0003521/OG0003525/OG0003551/OG0003562/OG0003574…	79
Saccharomycodales	lost	KEGG	map03040	Spliceosome	63/434	186/2765	1.48032e-10	1.94662e-08	1.6751e-08	OG0000168/OG0000283/OG0000309/OG0000332/OG0000584/OG0001300/OG0001682/OG0001771/OG0001833/OG0002043/OG0002107/OG0002109/OG0002141/OG0002175/OG0002480/OG0002556/OG0002767/OG0002786/OG0002912/OG0002949/OG0002967/OG0002980/OG0003034/OG0003199/OG0003221/OG0003226/OG0003232/OG0003233/OG0003234/OG0003249/OG0003253/OG0003311/OG0003315/OG0003342/OG0003354/OG0003376/OG0003400/OG0003405/OG0003442/OG0003494…	63
Saccharomycodales	lost	KEGG	map03013	Nucleocytoplasmic transport	49/434	151/2765	9.96979e-08	8.74018e-06	7.52107e-06	OG0000315/OG0001623/OG0001682/OG0002043/OG0002118/OG0002141/OG0002556/OG0002653/OG0002710/OG0002729/OG0002751/OG0002857/OG0002960/OG0003043/OG0003103/OG0003153/OG0003154/OG0003192/OG0003199/OG0003218/OG0003221/OG0003233/OG0003246/OG0003354/OG0003386/OG0003450/OG0003521/OG0003568/OG0003620/OG0003629/OG0003647/OG0003659/OG0003674/OG0003678/OG0003700/OG0003716/OG0003767/OG0003806/OG0003901/OG0003943…	49
Saccharomycodales	lost	KEGG	map04270	Vascular smooth muscle contraction	37/434	102/2765	1.761e-07	1.15786e-05	9.96354e-06	OG0000168/OG0000803/OG0001785/OG0002276/OG0002711/OG0002923/OG0003118/OG0003199/OG0003221/OG0003233/OG0003246/OG0003340/OG0003363/OG0003400/OG0003415/OG0003456/OG0003469/OG0003525/OG0003551/OG0003597/OG0003700/OG0003704/OG0003736/OG0003849/OG0003954/OG0004007/OG0004154/OG0004173/OG0004309/OG0004329/OG0004346/OG0004366/OG0004478/OG0004530/OG0004986/OG0004996/OG0005740	37
Saccharomycodales	lost	KEGG	map04810	Regulation of actin cytoskeleton	52/434	171/2765	4.2078e-07	2.2133e-05	1.90458e-05	OG0000315/OG0000797/OG0000833/OG0001130/OG0001785/OG0002276/OG0002480/OG0002711/OG0002923/OG0003005/OG0003066/OG0003199/OG0003203/OG0003221/OG0003246/OG0003320/OG0003335/OG0003340/OG0003363/OG0003400/OG0003410/OG0003415/OG0003419/OG0003448/OG0003456/OG0003457/OG0003525/OG0003551/OG0003562/OG0003563/OG0003577/OG0003597/OG0003647/OG0003700/OG0003704/OG0003707/OG0003736/OG0003954/OG0004007/OG0004034…	52
Saccharomycodales	lost	KEGG	map04530	Tight junction	43/434	145/2765	9.50419e-06	0.0004166	0.000358491	OG0001785/OG0002710/OG0002711/OG0002729/OG0002923/OG0002941/OG0003199/OG0003203/OG0003221/OG0003222/OG0003233/OG0003246/OG0003340/OG0003363/OG0003384/OG0003415/OG0003456/OG0003505/OG0003525/OG0003551/OG0003568/OG0003577/OG0003597/OG0003647/OG0003700/OG0003704/OG0003736/OG0003767/OG0003909/OG0003954/OG0004007/OG0004034/OG0004141/OG0004154/OG0004173/OG0004309/OG0004329/OG0004346/OG0004366/OG0004530…	43
Saccharomycodales	lost	KEGG	map03060	Protein export	16/434	39/2765	0.000117412	0.00441132	0.00379601	OG0001764/OG0002023/OG0002583/OG0002670/OG0002754/OG0002936/OG0002964/OG0003118/OG0003218/OG0003221/OG0003297/OG0003322/OG0003386/OG0004173/OG0004505/OG0004810	16
Saccharomycodales	lost	KEGG	map04144	Endocytosis	53/434	214/2765	0.000224592	0.00738347	0.00635359	OG0000528/OG0000797/OG0000927/OG0000937/OG0001130/OG0001197/OG0001483/OG0001548/OG0001686/OG0002534/OG0002614/OG0002742/OG0002808/OG0002921/OG0002926/OG0003125/OG0003155/OG0003210/OG0003246/OG0003328/OG0003354/OG0003363/OG0003400/OG0003456/OG0003469/OG0003491/OG0003551/OG0003562/OG0003574/OG0003597/OG0003620/OG0003629/OG0003643/OG0003647/OG0003716/OG0003736/OG0003815/OG0003944/OG0003951/OG0003954…	53
Saccharomycodales	lost	KEGG	map04919	Thyroid hormone signaling pathway	30/434	104/2765	0.000385548	0.0112666	0.00969506	OG0000168/OG0000315/OG0001497/OG0001861/OG0002095/OG0002175/OG0002276/OG0002480/OG0002870/OG0003029/OG0003042/OG0003154/OG0003246/OG0003287/OG0003315/OG0003340/OG0003354/OG0003363/OG0003384/OG0003400/OG0003469/OG0003618/OG0003752/OG0003823/OG0003951/OG0004173/OG0004346/OG0004810/OG0005097/OG0005776	30
Saccharomycodales	lost	KEGG	map03440	Homologous recombination	16/434	43/2765	0.000447956	0.0117812	0.010138	OG0002304/OG0002923/OG0003156/OG0003189/OG0003292/OG0003354/OG0003469/OG0003490/OG0003700/OG0003761/OG0003849/OG0004293/OG0004460/OG0004478/OG0005833/OG0005952	16
Saccharomycodales	lost	KEGG	map04510	Focal adhesion	29/434	106/2765	0.00124041	0.0296571	0.0255204	OG0000128/OG0001130/OG0001809/OG0002276/OG0002480/OG0003005/OG0003038/OG0003203/OG0003246/OG0003320/OG0003332/OG0003363/OG0003400/OG0003457/OG0003518/OG0003551/OG0003562/OG0003563/OG0003577/OG0003700/OG0003707/OG0003943/OG0003970/OG0004154/OG0004173/OG0004306/OG0004366/OG0004530/OG0004996	29
Saccharomycodales	lost	KEGG	map04261	Adrenergic signaling in cardiomyocytes	22/434	74/2765	0.00149587	0.0303225	0.026093	OG0000168/OG0000315/OG0002175/OG0002902/OG0003118/OG0003154/OG0003246/OG0003287/OG0003340/OG0003354/OG0003363/OG0003469/OG0003490/OG0003856/OG0003951/OG0004173/OG0004346/OG0004478/OG0004640/OG0005097/OG0005320/OG0005740	22
Saccharomycodales	lost	KEGG	map03450	Non-homologous end-joining	11/434	27/2765	0.00149883	0.0303225	0.026093	OG0001637/OG0002815/OG0002923/OG0003292/OG0003469/OG0003563/OG0003700/OG0003716/OG0004313/OG0005776/OG0005952	11
Saccharomycodales	lost	KEGG	map04022	cGMP-PKG signaling pathway	25/434	89/2765	0.00178484	0.0335295	0.0288527	OG0000315/OG0002175/OG0003118/OG0003154/OG0003158/OG0003246/OG0003340/OG0003354/OG0003363/OG0003384/OG0003469/OG0003551/OG0003700/OG0003848/OG0003951/OG0004154/OG0004173/OG0004346/OG0004366/OG0004478/OG0004530/OG0004996/OG0005097/OG0005320/OG0005740	25
Saccharomycodales	lost	KEGG	map04014	Ras signaling pathway	28/434	107/2765	0.00308807	0.0449087	0.0386446	OG0000803/OG0001130/OG0002043/OG0002276/OG0002480/OG0002870/OG0003158/OG0003203/OG0003222/OG0003234/OG0003304/OG0003362/OG0003384/OG0003457/OG0003491/OG0003551/OG0003562/OG0003643/OG0003707/OG0003926/OG0003944/OG0004064/OG0004141/OG0004258/OG0004379/OG0005075/OG0005829/OG0005881	28
Saccharomycodales	lost	KEGG	map04218	Cellular senescence	30/434	117/2765	0.00310856	0.0449087	0.0386446	OG0001497/OG0001563/OG0001861/OG0002276/OG0002480/OG0002798/OG0002799/OG0002857/OG0002870/OG0002884/OG0002923/OG0003005/OG0003029/OG0003066/OG0003292/OG0003363/OG0003469/OG0003478/OG0003551/OG0003568/OG0003618/OG0003700/OG0003815/OG0003823/OG0003959/OG0004309/OG0004478/OG0005004/OG0005776/OG0005952	30
Saccharomycodales	lost	KEGG	map04260	Cardiac muscle contraction	17/434	55/2765	0.00322924	0.0449087	0.0386446	OG0000315/OG0002175/OG0002902/OG0003118/OG0003154/OG0003246/OG0003340/OG0003354/OG0003363/OG0003490/OG0003856/OG0003926/OG0003951/OG0004170/OG0004173/OG0004346/OG0005097	17
Saccharomycodales	lost	KEGG	map04913	Ovarian steroidogenesis	6/434	2765-11-01	0.00330258	0.0449087	0.0386446	OG0000158/OG0000168/OG0000803/OG0002276/OG0003158/OG0005740	6
Saccharomycodales	lost	KEGG	map04520	Adherens junction	20/434	69/2765	0.00338305	0.0449087	0.0386446	OG0000528/OG0002569/OG0003158/OG0003203/OG0003246/OG0003315/OG0003384/OG0003419/OG0003551/OG0003577/OG0003700/OG0003815/OG0003909/OG0004141/OG0004154/OG0004173/OG0004366/OG0004472/OG0004530/OG0004996	20
Saccharomycodales	lost	KEGG	map04110	Cell cycle	38/434	159/2765	0.00357771	0.0449087	0.0386446	OG0001324/OG0001497/OG0001563/OG0001892/OG0002208/OG0002849/OG0002857/OG0002884/OG0002913/OG0003043/OG0003066/OG0003153/OG0003172/OG0003280/OG0003315/OG0003328/OG0003354/OG0003363/OG0003400/OG0003467/OG0003568/OG0003597/OG0003647/OG0003704/OG0003716/OG0003844/OG0003959/OG0003970/OG0004109/OG0004153/OG0004154/OG0004173/OG0004225/OG0004309/OG0005776/OG0005811/OG0005813/OG0005861	38
Saccharomycodales	lost	KEGG	map04670	Leukocyte transendothelial migration	16/434	51/2765	0.00358586	0.0449087	0.0386446	OG0002276/OG0002480/OG0003203/OG0003246/OG0003320/OG0003384/OG0003551/OG0003562/OG0003577/OG0003700/OG0004141/OG0004154/OG0004173/OG0004366/OG0004530/OG0004996	16
