# Supplementary material for: Unique trajectory of gene family evolution from genomic analysis of nearly all known species in an ancient yeast lineage
Source: Mol Syst Biol. 2025 May 27;21(8):1066–89. doi: 10.1038/s44320-025-00118-0 (PMC12322030; doi:10.1038/s44320-025-00118-0)
Supplement: Supplementary file 5 — Dataset EV3 [file 44320_2025_118_MOESM5_ESM.xlsx]

## Sheet: Legend
Dataset EV3. Enrichment results of the top 610 gene families representing principal component 1.
Only results with p.adjust < 0.05 were included.
Columns
Order	Species order
Type	Gene family dynamic changes in the fold change analysis
Dataset	Functional annotation database (KEGG and InterPro)
ID	Functional terms
Description	Description of functional terms
Gene Ratio	Proportion of input gene families in this term
Bg Ratio	Proportion of background gene families in this term
pvalue	Fisher's exact test
p.adjust	BH correction
qvalue	Storey’s q-value (FDR)
Gene ID	IDs of input gene families matched to this term
Count	Number of input gene families matched to this term

## Sheet: Dataset EV3 - Enrichment result
Database	ID	Description	Gene Ratio	Bg Ratio	pvalue	p.adjust	qvalue	Gene ID	Count
KEGG	map04814	Motor proteins	68/425	227/2948	2.45836e-10	7.42424e-08	6.26234e-08	OG0004281/OG0004054/OG0003953/OG0003992/OG0004205/OG0004237/OG0004191/OG0004012/OG0003786/OG0004214/OG0004145/OG0004222/OG0004227/OG0004037/OG0003853/OG0003578/OG0000643/OG0003799/OG0003842/OG0003976/OG0004142/OG0003831/OG0003895/OG0003670/OG0004023/OG0003940/OG0004161/OG0003993/OG0003833/OG0003850/OG0000351/OG0004401/OG0004093/OG0000048/OG0003237/OG0003548/OG0003614/OG0003509/OG0003537/OG0003716…	68
KEGG	map04723	Retrograde endocannabinoid signaling	27/425	64/2948	4.30798e-08	6.50505e-06	5.487e-06	OG0004039/OG0004099/OG0003762/OG0003777/OG0003800/OG0003675/OG0003660/OG0003705/OG0003765/OG0003735/OG0003710/OG0003742/OG0003842/OG0003744/OG0003782/OG0003723/OG0003764/OG0003783/OG0000776/OG0004283/OG0003824/OG0003795/OG0003790/OG0004116/OG0003888/OG0003843/OG0004063	27
KEGG	map04714	Thermogenesis	50/425	173/2948	2.80013e-07	2.24221e-05	1.8913e-05	OG0004281/OG0004205/OG0004188/OG0003499/OG0004159/OG0004099/OG0003762/OG0003777/OG0003800/OG0003675/OG0003660/OG0003705/OG0003719/OG0003765/OG0003735/OG0003710/OG0003742/OG0003842/OG0003744/OG0003782/OG0003816/OG0003723/OG0003764/OG0003798/OG0003783/OG0003729/OG0003779/OG0000776/OG0003824/OG0003828/OG0003795/OG0003790/OG0003653/OG0004116/OG0003888/OG0003489/OG0003843/OG0003993/OG0003833/OG0003823…	50
KEGG	map00190	Oxidative phosphorylation	37/425	112/2948	2.96981e-07	2.24221e-05	1.8913e-05	OG0004281/OG0004103/OG0004199/OG0004099/OG0003997/OG0003913/OG0003762/OG0003777/OG0003800/OG0003675/OG0003660/OG0003705/OG0003765/OG0003735/OG0003710/OG0003742/OG0003842/OG0003744/OG0003782/OG0003723/OG0003764/OG0003783/OG0000776/OG0003824/OG0003795/OG0003790/OG0004116/OG0003888/OG0003843/OG0004358/OG0004194/OG0000579/OG0004063/OG0003926/OG0000499/OG0003716/OG0004111	37
KEGG	map04810	Regulation of actin cytoskeleton	49/425	190/2948	1.39615e-05	0.000843273	0.0007113	OG0004281/OG0004200/OG0004205/OG0004237/OG0003786/OG0003990/OG0004214/OG0003974/OG0000440/OG0004158/OG0003875/OG0003927/OG0003976/OG0003831/OG0000669/OG0004160/OG0004077/OG0004134/OG0004261/OG0003833/OG0004194/OG0000579/OG0003548/OG0003410/OG0003509/OG0003313/OG0003537/OG0000499/OG0003700/OG0003597/OG0003923/OG0004034/OG0003910/OG0003937/OG0000836/OG0003647/OG0003563/OG0003577/OG0003246/OG0004007…	49
KEGG	map04530	Tight junction	41/425	157/2948	5.41508e-05	0.00272559	0.00229903	OG0004281/OG0004200/OG0004029/OG0003953/OG0004237/OG0004219/OG0003786/OG0003950/OG0004214/OG0004018/OG0004199/OG0003976/OG0003831/OG0003653/OG0004077/OG0004134/OG0003833/OG0000399/OG0004194/OG0000579/OG0003548/OG0003801/OG0003509/OG0003537/OG0003700/OG0003597/OG0004034/OG0003937/OG0003384/OG0003647/OG0003568/OG0003577/OG0003246/OG0004007/OG0003704/OG0003415/OG0003954/OG0003551/OG0003456/OG0003505…	41
KEGG	map00254	Aflatoxin biosynthesis	5/425	2948-06-01	0.000322619	0.0139187	0.0117404	OG0000749/OG0003513/OG0004037/OG0003997/OG0000765	5
KEGG	map01212	Fatty acid metabolism	19/425	60/2948	0.000468298	0.0176783	0.0149116	OG0004148/OG0002501/OG0003827/OG0004037/OG0003997/OG0003927/OG0001971/OG0003895/OG0000823/OG0003863/OG0004195/OG0000493/OG0004161/OG0003859/OG0003534/OG0003407/OG0003640/OG0003568/OG0000151	19
KEGG	map04145	Phagosome	23/425	86/2948	0.00174505	0.0493518	0.0416282	OG0004281/OG0004039/OG0003953/OG0003992/OG0004214/OG0004199/OG0003913/OG0003853/OG0003811/OG0004178/OG0003940/OG0004261/OG0003548/OG0003131/OG0003716/OG0004111/OG0003855/OG0003597/OG0003264/OG0003246/OG0000907/OG0003620/OG0003456	23
KEGG	map04510	Focal adhesion	30/425	123/2948	0.00186935	0.0493518	0.0416282	OG0004200/OG0004205/OG0003990/OG0000440/OG0004158/OG0003875/OG0004079/OG0003651/OG0004161/OG0003993/OG0004077/OG0004134/OG0003548/OG0003313/OG0003609/OG0003822/OG0003700/OG0003923/OG0003910/OG0003937/OG0003943/OG0003563/OG0003577/OG0003246/OG0003332/OG0004385/OG0000769/OG0000128/OG0003970/OG0003551	30
KEGG	map04974	Protein digestion and absorption	11/425	30/2948	0.00201436	0.0493518	0.0416282	OG0004148/OG0004120/OG0003863/OG0003651/OG0003670/OG0000413/OG0004178/OG0004161/OG0000351/OG0003609/OG0003822	11
KEGG	map04621	NOD-like receptor signaling pathway	19/425	67/2948	0.00207944	0.0493518	0.0416282	OG0004103/OG0002501/OG0003992/OG0003830/OG0004219/OG0004012/OG0003950/OG0003959/OG0004212/OG0003881/OG0004113/OG0003776/OG0003855/OG0003574/OG0003650/OG0003460/OG0000147/OG0003640/OG0003551	19
KEGG	map00360	Phenylalanine metabolism	10/425	26/2948	0.00212442	0.0493518	0.0416282	OG0003819/OG0004048/OG0000588/OG0003664/OG0000351/OG0003776/OG0000735/OG0000713/OG0000980/OG0000024	10
InterPro	IPR001138	Zn(2)Cys(6) fungal-type DNA-binding domain	39/264	238/3791	1.98398e-07	0.000302756	0.000302756	OG0000397/OG0002997/OG0003848/OG0000047/OG0000726/OG0000261/OG0004045/OG0000526/OG0003709/OG0000433/OG0000399/OG0000139/OG0003774/OG0000101/OG0003780/OG0003591/OG0003202/OG0003728/OG0003839/OG0004121/OG0004133/OG0003880/OG0000383/OG0000160/OG0003749/OG0000751/OG0001090/OG0003353/OG0003510/OG0003369/OG0003894/OG0000051/OG0000082/OG0000024/OG0003448/OG0000128/OG0003551/OG0003289/OG0003336	39
InterPro	IPR036864	Zn(2)-C6 fungal-type DNA-binding domain superfamily	38/264	236/3791	4.63892e-07	0.00035395	0.00035395	OG0000397/OG0002997/OG0003848/OG0000047/OG0000726/OG0000261/OG0004045/OG0000526/OG0003709/OG0000433/OG0000399/OG0000139/OG0003774/OG0000101/OG0003780/OG0003591/OG0003202/OG0003728/OG0003839/OG0004121/OG0004133/OG0003880/OG0000383/OG0000160/OG0003749/OG0000751/OG0001090/OG0003353/OG0003510/OG0003369/OG0000051/OG0000082/OG0000024/OG0003448/OG0000128/OG0003551/OG0003289/OG0003336	38
InterPro	IPR007219	Transcription factor domain, fungi	25/264	129/3791	1.6771e-06	0.000826938	0.000826938	OG0002997/OG0003848/OG0000618/OG0000047/OG0000726/OG0000261/OG0004045/OG0003709/OG0000399/OG0003591/OG0004121/OG0000107/OG0004133/OG0000048/OG0003880/OG0000383/OG0003749/OG0000026/OG0003369/OG0000051/OG0003677/OG0003836/OG0000082/OG0003448/OG0003336	25
InterPro	IPR005829	Sugar transporter, conserved site	15/264	54/3791	2.1676e-06	0.000826938	0.000826938	OG0000413/OG0000047/OG0000261/OG0000038/OG0004136/OG0000433/OG0001663/OG0000796/OG0002944/OG0000048/OG0000160/OG0000095/OG0000026/OG0000401/OG0000082	15
InterPro	IPR041667	Cupin-like domain 8	5/264	3791-07-01	2.95207e-05	0.00900971	0.00900971	OG0003484/OG0003514/OG0003557/OG0000980/OG0003727	5
InterPro	IPR005828	Major facilitator, sugar transporter-like	13/264	58/3791	0.000124207	0.0315899	0.0315899	OG0000413/OG0000047/OG0000261/OG0000038/OG0000433/OG0002944/OG0000107/OG0000048/OG0000160/OG0000026/OG0000401/OG0000082/OG0000907	13
InterPro	IPR021858	Fungal transcription factor	12/264	53/3791	0.000204702	0.0446251	0.0446251	OG0000397/OG0000038/OG0000526/OG0000139/OG0003780/OG0000298/OG0001090/OG0000401/OG0000051/OG0000082/OG0000024/OG0000128	12
