# Supplementary material for: Unique trajectory of gene family evolution from genomic analysis of nearly all known species in an ancient yeast lineage
Source: Mol Syst Biol. 2025 May 27;21(8):1066–89. doi: 10.1038/s44320-025-00118-0 (PMC12322030; doi:10.1038/s44320-025-00118-0)
Supplement: Supplementary file 6 — Dataset EV4 [file 44320_2025_118_MOESM6_ESM.xlsx]

## Sheet: Legend
Dataset EV4. Enrichment results in gene families experiencing significant dynamic changes.
Only results with p.adjust < 0.05 were included.
Columns
MRCA Node	The MRCA node of yeasts
Type	Gene family dynamic changes in the CAFE analysis
Dataset	Functional annotation database (KEGG and InterPro)
ID	Functional terms
Description	Description of functional terms
Gene Ratio	Proportion of input gene families in this term
Bg Ratio	Proportion of background gene families in this term
pvalue	Fisher's exact test
p.adjust	BH correction
qvalue	Storey’s q-value (FDR)
Gene ID	IDs of input gene families matched to this term
Count	Number of input gene families matched to this term

## Sheet: Dataset EV4 - Enrichment result
MRCA Node	Type	Database	ID	Description	Gene Ratio	Bg Ratio	pvalue	p.adjust	qvalue	Gene ID	Count
16	Significant contraction	InterPro	IPR001948	Peptidase M18	2024-01-01	4013-04-01	0.000996761	0.0049838	0.00104922	OG0000524	1
16	Significant contraction	InterPro	IPR023358	Peptidase M18, domain 2	2024-01-01	4013-04-01	0.000996761	0.0049838	0.00104922	OG0000524	1
16	Significant contraction	InterPro	IPR009071	High mobility group box domain	2024-01-01	32/4013	0.00797408	0.0205582	0.00432804	OG0000524	1
16	Significant contraction	InterPro	IPR036910	High mobility group box domain superfamily	2024-01-01	33/4013	0.00822327	0.0205582	0.00432804	OG0000524	1
16	Significant contraction	InterPro	IPR000182	GNAT domain	2024-01-01	58/4013	0.014453	0.0289061	0.00608549	OG0000524	1
16	Significant contraction	InterPro	IPR036047	F-box-like domain superfamily	2024-01-01	78/4013	0.0194368	0.0306148	0.00644522	OG0000524	1
16	Significant contraction	InterPro	IPR016181	Acyl-CoA N-acyltransferase	2024-01-01	86/4013	0.0214304	0.0306148	0.00644522	OG0000524	1
14	Significant contraction	InterPro	IPR021858	Fungal transcription factor	2024-06-17	53/4013	4.39919e-08	1.56171e-05	6.01994e-06	OG0000002/OG0000007/OG0000024/OG0000038/OG0000082/OG0000263	6
14	Significant contraction	InterPro	IPR005828	Major facilitator, sugar transporter-like	2024-06-17	62/4013	1.15307e-07	2.0467e-05	7.88942e-06	OG0000002/OG0000010/OG0000026/OG0000035/OG0000038/OG0000082	6
14	Significant contraction	InterPro	IPR036259	MFS transporter superfamily	2024-09-17	297/4013	8.47241e-07	0.000100257	3.86461e-05	OG0000002/OG0000007/OG0000010/OG0000026/OG0000035/OG0000038/OG0000082/OG0000086/OG0000300	9
14	Significant contraction	InterPro	IPR020846	Major facilitator superfamily domain	2024-06-17	136/4013	1.23481e-05	0.00109589	0.000422435	OG0000007/OG0000026/OG0000035/OG0000038/OG0000082/OG0000300	6
14	Significant contraction	InterPro	IPR023631	Amidase signature domain	2024-03-17	15/4013	2.78563e-05	0.00159942	0.000616529	OG0000007/OG0000024/OG0000086	3
14	Significant contraction	InterPro	IPR036928	Amidase signature (AS) superfamily	2024-03-17	15/4013	2.78563e-05	0.00159942	0.000616529	OG0000007/OG0000024/OG0000086	3
14	Significant contraction	InterPro	IPR036864	Zn(2)-C6 fungal-type DNA-binding domain superfamily	2024-07-17	246/4013	3.41893e-05	0.00159942	0.000616529	OG0000002/OG0000024/OG0000035/OG0000082/OG0000182/OG0000263/OG0000300	7
14	Significant contraction	InterPro	IPR001138	Zn(2)Cys(6) fungal-type DNA-binding domain	2024-07-17	248/4013	3.60432e-05	0.00159942	0.000616529	OG0000002/OG0000024/OG0000035/OG0000082/OG0000182/OG0000263/OG0000300	7
14	Significant contraction	InterPro	IPR005829	Sugar transporter, conserved site	2024-04-17	57/4013	7.58976e-05	0.00299374	0.001154	OG0000026/OG0000035/OG0000038/OG0000082	4
14	Significant contraction	InterPro	IPR006218	DAHP synthetase I/KDSA	2024-02-17	4013-04-01	0.000100861	0.00358055	0.0013802	OG0000011/OG0000024	2
14	Significant contraction	InterPro	IPR020556	Amidase, conserved site	2024-02-17	4013-05-01	0.000167682	0.00541156	0.002086	OG0000024/OG0000086	2
14	Significant contraction	InterPro	IPR007219	Transcription factor domain, fungi	2024-05-17	136/4013	0.000185037	0.00547402	0.00211007	OG0000026/OG0000035/OG0000082/OG0000182/OG0000300	5
14	Significant contraction	InterPro	IPR011701	Major facilitator superfamily	2024-05-17	152/4013	0.000312262	0.00807943	0.00311438	OG0000007/OG0000026/OG0000035/OG0000038/OG0000082	5
14	Significant contraction	InterPro	IPR000637	HMG-I/HMG-Y, DNA-binding, conserved site	2024-03-17	33/4013	0.000318625	0.00807943	0.00311438	OG0000002/OG0000011/OG0000233	3
14	Significant contraction	InterPro	IPR041373	Reverse transcriptase, RNase H-like domain	2024-02-17	4013-08-01	0.000466009	0.0110289	0.00425131	OG0000011/OG0000300	2
14	Significant contraction	InterPro	IPR002710	Dilute domain	2024-02-17	4013-09-01	0.000597662	0.0132606	0.00511158	OG0000002/OG0000300	2
14	Significant contraction	InterPro	IPR001955	Pancreatic hormone-like	2024-02-17	4013-10-01	0.000745216	0.0155619	0.00599864	OG0000002/OG0000233	2
14	Significant contraction	InterPro	IPR005152	Lipase, secreted	2024-02-17	4013-11-01	0.000908551	0.0179187	0.00690712	OG0000086/OG0000263	2
14	Significant contraction	InterPro	IPR007568	RTA-like protein	2024-02-17	4013-12-01	0.00108755	0.0203199	0.00783274	OG0000233/OG0000263	2
14	Significant contraction	InterPro	IPR035959	RutC-like superfamily	2024-02-17	14/4013	0.00149204	0.0264837	0.0102087	OG0000024/OG0000086	2
14	Significant contraction	InterPro	IPR036236	Zinc finger C2H2 superfamily	2024-04-17	150/4013	0.0030505	0.0366796	0.0141389	OG0000002/OG0000026/OG0000034/OG0000300	4
14	Significant contraction	InterPro	IPR025662	Sigma-54 interaction domain, ATP-binding site 1	2024-02-17	21/4013	0.00338364	0.0366796	0.0141389	OG0000034/OG0000263	2
14	Significant contraction	InterPro	IPR000588	Peptidase A3A, cauliflower mosaic virus-type	2024-01-17	4013-01-01	0.00423623	0.0366796	0.0141389	OG0000011	1
14	Significant contraction	InterPro	IPR000835	MarR-type HTH domain	2024-01-17	4013-01-01	0.00423623	0.0366796	0.0141389	OG0000007	1
14	Significant contraction	InterPro	IPR001985	S-adenosylmethionine decarboxylase, eukaryotes	2024-01-17	4013-01-01	0.00423623	0.0366796	0.0141389	OG0000233	1
14	Significant contraction	InterPro	IPR002213	UDP-glucuronosyl/UDP-glucosyltransferase	2024-01-17	4013-01-01	0.00423623	0.0366796	0.0141389	OG0000263	1
14	Significant contraction	InterPro	IPR004734	Multidrug resistance protein	2024-01-17	4013-01-01	0.00423623	0.0366796	0.0141389	OG0000035	1
14	Significant contraction	InterPro	IPR007016	O-antigen ligase-related	2024-01-17	4013-01-01	0.00423623	0.0366796	0.0141389	OG0000026	1
14	Significant contraction	InterPro	IPR008042	Retrotransposon, Pao	2024-01-17	4013-01-01	0.00423623	0.0366796	0.0141389	OG0000011	1
14	Significant contraction	InterPro	IPR008442	Propeptide, carboxypeptidase Y	2024-01-17	4013-01-01	0.00423623	0.0366796	0.0141389	OG0000086	1
14	Significant contraction	InterPro	IPR013055	Tachykinin/Neurokinin-like, conserved site	2024-01-17	4013-01-01	0.00423623	0.0366796	0.0141389	OG0000010	1
14	Significant contraction	InterPro	IPR014007	Acetoin reductase	2024-01-17	4013-01-01	0.00423623	0.0366796	0.0141389	OG0000010	1
14	Significant contraction	InterPro	IPR014911	Type 4 secretion system, PilS, N-terminal	2024-01-17	4013-01-01	0.00423623	0.0366796	0.0141389	OG0000010	1
14	Significant contraction	InterPro	IPR016067	S-adenosylmethionine decarboxylase, core	2024-01-17	4013-01-01	0.00423623	0.0366796	0.0141389	OG0000233	1
14	Significant contraction	InterPro	IPR016274	Histidine acid phosphatase, eukaryotic	2024-01-17	4013-01-01	0.00423623	0.0366796	0.0141389	OG0000109	1
14	Significant contraction	InterPro	IPR017984	Chromo domain subgroup	2024-01-17	4013-01-01	0.00423623	0.0366796	0.0141389	OG0000011	1
14	Significant contraction	InterPro	IPR019428	7TM GPCR, serpentine receptor class r (Str)	2024-01-17	4013-01-01	0.00423623	0.0366796	0.0141389	OG0000007	1
14	Significant contraction	InterPro	IPR024648	Peptidase A2E, retrotransposon	2024-01-17	4013-01-01	0.00423623	0.0366796	0.0141389	OG0000011	1
14	Significant contraction	InterPro	IPR029790	EFG1/Phd1/StuA family	2024-01-17	4013-01-01	0.00423623	0.0366796	0.0141389	OG0000233	1
14	Significant contraction	InterPro	IPR034122	Retropepsin-like domain, bacterial	2024-01-17	4013-01-01	0.00423623	0.0366796	0.0141389	OG0000011	1
14	Significant contraction	InterPro	IPR040643	Murine leukemia virus integrase, C-terminal	2024-01-17	4013-01-01	0.00423623	0.0366796	0.0141389	OG0000011	1
14	Significant contraction	InterPro	IPR029058	Alpha/Beta hydrolase fold	2024-04-17	166/4013	0.00440385	0.0372231	0.0143484	OG0000024/OG0000035/OG0000086/OG0000263	4
14	Significant contraction	InterPro	IPR013785	Aldolase-type TIM barrel	2024-03-17	82/4013	0.00454771	0.037545	0.0144725	OG0000011/OG0000024/OG0000300	3
14	Significant contraction	InterPro	IPR003663	Sugar/inositol transporter	2024-02-17	25/4013	0.00478587	0.0377552	0.0145535	OG0000038/OG0000082	2
14	Significant contraction	InterPro	IPR032640	AMP-activated protein kinase, glycogen-binding domain	2024-02-17	25/4013	0.00478587	0.0377552	0.0145535	OG0000007/OG0000034	2
14	Significant contraction	InterPro	IPR006603	PQ-loop repeat	2024-02-17	29/4013	0.00641273	0.0461804	0.0178012	OG0000082/OG0000263	2
14	Significant contraction	InterPro	IPR003157	Acyl transferase, LuxD	2024-01-17	4013-02-01	0.00845557	0.0461804	0.0178012	OG0000034	1
14	Significant contraction	InterPro	IPR003450	Replication origin-binding protein	2024-01-17	4013-02-01	0.00845557	0.0461804	0.0178012	OG0000011	1
14	Significant contraction	InterPro	IPR004396	Ribosome-binding ATPase YchF/Obg-like ATPase 1	2024-01-17	4013-02-01	0.00845557	0.0461804	0.0178012	OG0000035	1
14	Significant contraction	InterPro	IPR005823	Large ribosomal subunit protein uL13, bacterial-type	2024-01-17	4013-02-01	0.00845557	0.0461804	0.0178012	OG0000086	1
14	Significant contraction	InterPro	IPR012542	DTHCT	2024-01-17	4013-02-01	0.00845557	0.0461804	0.0178012	OG0000002	1
14	Significant contraction	InterPro	IPR012762	Ubiquinone biosynthesis protein COQ9	2024-01-17	4013-02-01	0.00845557	0.0461804	0.0178012	OG0000026	1
14	Significant contraction	InterPro	IPR013929	RNA polymerase II-associated protein 1, C-terminal	2024-01-17	4013-02-01	0.00845557	0.0461804	0.0178012	OG0000233	1
14	Significant contraction	InterPro	IPR013930	RNA polymerase II-associated protein 1, N-terminal	2024-01-17	4013-02-01	0.00845557	0.0461804	0.0178012	OG0000233	1
14	Significant contraction	InterPro	IPR016624	Uncharacterised conserved protein UCP014753	2024-01-17	4013-02-01	0.00845557	0.0461804	0.0178012	OG0000038	1
14	Significant contraction	InterPro	IPR018061	Retropepsins	2024-01-17	4013-02-01	0.00845557	0.0461804	0.0178012	OG0000011	1
14	Significant contraction	InterPro	IPR018117	DNA methylase, C-5 cytosine-specific, active site	2024-01-17	4013-02-01	0.00845557	0.0461804	0.0178012	OG0000002	1
14	Significant contraction	InterPro	IPR019103	Aspartic peptidase, DDI1-type	2024-01-17	4013-02-01	0.00845557	0.0461804	0.0178012	OG0000011	1
14	Significant contraction	InterPro	IPR023833	SipW-dependent-type signal peptide	2024-01-17	4013-02-01	0.00845557	0.0461804	0.0178012	OG0000026	1
14	Significant contraction	InterPro	IPR027806	Harbinger transposase-derived nuclease domain	2024-01-17	4013-02-01	0.00845557	0.0461804	0.0178012	OG0000011	1
14	Significant contraction	InterPro	IPR031391	Nucleolar protein Swm2	2024-01-17	4013-02-01	0.00845557	0.0461804	0.0178012	OG0000082	1
14	Significant contraction	InterPro	IPR032567	LDOC1-related	2024-01-17	4013-02-01	0.00845557	0.0461804	0.0178012	OG0000011	1
14	Significant contraction	InterPro	IPR040770	Rtt106, pleckstrin homology domain	2024-01-17	4013-02-01	0.00845557	0.0461804	0.0178012	OG0000086	1
14	Significant contraction	InterPro	IPR041706	YchF, N-terminal	2024-01-17	4013-02-01	0.00845557	0.0461804	0.0178012	OG0000035	1
14	Significant contraction	InterPro	IPR044738	Autophagy-related protein 22	2024-01-17	4013-02-01	0.00845557	0.0461804	0.0178012	OG0000086	1
14	Significant contraction	InterPro	IPR036397	Ribonuclease H superfamily	2024-03-17	108/4013	0.00979198	0.0478044	0.0184272	OG0000011/OG0000035/OG0000038	3
14	Significant contraction	InterPro	IPR001584	Integrase, catalytic core	2024-02-17	38/4013	0.0108581	0.0478044	0.0184272	OG0000011/OG0000035	2
14	Significant contraction	InterPro	IPR036875	Zinc finger, CCHC-type superfamily	2024-02-17	39/4013	0.0114167	0.0478044	0.0184272	OG0000011/OG0000035	2
14	Significant contraction	InterPro	IPR001878	Zinc finger, CCHC-type	2024-02-17	40/4013	0.0119877	0.0478044	0.0184272	OG0000011/OG0000035	2
14	Significant contraction	InterPro	IPR020904	Short-chain dehydrogenase/reductase, conserved site	2024-02-17	40/4013	0.0119877	0.0478044	0.0184272	OG0000010/OG0000086	2
14	Significant contraction	InterPro	IPR001309	Peptidase C14, p20 domain	2024-01-17	4013-03-01	0.0126581	0.0478044	0.0184272	OG0000263	1
14	Significant contraction	InterPro	IPR002041	Ran GTPase	2024-01-17	4013-03-01	0.0126581	0.0478044	0.0184272	OG0000034	1
14	Significant contraction	InterPro	IPR002791	Damage-control phosphatase ARMT1-like, metal-binding domain	2024-01-17	4013-03-01	0.0126581	0.0478044	0.0184272	OG0000086	1
14	Significant contraction	InterPro	IPR002995	Surfeit locus 4	2024-01-17	4013-03-01	0.0126581	0.0478044	0.0184272	OG0000038	1
14	Significant contraction	InterPro	IPR005037	Pre-mRNA-splicing factor 38	2024-01-17	4013-03-01	0.0126581	0.0478044	0.0184272	OG0000002	1
14	Significant contraction	InterPro	IPR005043	Exportin-2, C-terminal	2024-01-17	4013-03-01	0.0126581	0.0478044	0.0184272	OG0000011	1
14	Significant contraction	InterPro	IPR005822	Large ribosomal subunit protein uL13	2024-01-17	4013-03-01	0.0126581	0.0478044	0.0184272	OG0000086	1
14	Significant contraction	InterPro	IPR008631	Glycogen synthase	2024-01-17	4013-03-01	0.0126581	0.0478044	0.0184272	OG0000010	1
14	Significant contraction	InterPro	IPR013029	YchF, C-terminal domain	2024-01-17	4013-03-01	0.0126581	0.0478044	0.0184272	OG0000035	1
14	Significant contraction	InterPro	IPR013718	COQ9, C-terminal domain	2024-01-17	4013-03-01	0.0126581	0.0478044	0.0184272	OG0000026	1
14	Significant contraction	InterPro	IPR015310	Activator of Hsp90 ATPase AHSA1-like, N-terminal	2024-01-17	4013-03-01	0.0126581	0.0478044	0.0184272	OG0000035	1
14	Significant contraction	InterPro	IPR015416	Zinc finger, H2C2-type, histone UAS binding	2024-01-17	4013-03-01	0.0126581	0.0478044	0.0184272	OG0000011	1
14	Significant contraction	InterPro	IPR018791	UV radiation resistance protein/autophagy-related protein 14	2024-01-17	4013-03-01	0.0126581	0.0478044	0.0184272	OG0000034	1
14	Significant contraction	InterPro	IPR018810	Uncharacterised protein family UPF0662	2024-01-17	4013-03-01	0.0126581	0.0478044	0.0184272	OG0000082	1
14	Significant contraction	InterPro	IPR021027	Transposase, putative, helix-turn-helix domain	2024-01-17	4013-03-01	0.0126581	0.0478044	0.0184272	OG0000011	1
14	Significant contraction	InterPro	IPR022592	Nucleolar protein 19	2024-01-17	4013-03-01	0.0126581	0.0478044	0.0184272	OG0000011	1
14	Significant contraction	InterPro	IPR023192	TGS-like domain superfamily	2024-01-17	4013-03-01	0.0126581	0.0478044	0.0184272	OG0000035	1
14	Significant contraction	InterPro	IPR023779	Chromo domain, conserved site	2024-01-17	4013-03-01	0.0126581	0.0478044	0.0184272	OG0000011	1
14	Significant contraction	InterPro	IPR024771	SUZ domain	2024-01-17	4013-03-01	0.0126581	0.0478044	0.0184272	OG0000002	1
14	Significant contraction	InterPro	IPR035503	IOC4-like, PWWP domain	2024-01-17	4013-03-01	0.0126581	0.0478044	0.0184272	OG0000038	1
14	Significant contraction	InterPro	IPR036338	Activator of Hsp90 ATPase, Aha1	2024-01-17	4013-03-01	0.0126581	0.0478044	0.0184272	OG0000035	1
14	Significant contraction	InterPro	IPR036899	Large ribosomal subunit protein uL13 superfamily	2024-01-17	4013-03-01	0.0126581	0.0478044	0.0184272	OG0000086	1
14	Significant contraction	InterPro	IPR037986	Dilute domain-containing protein, fungi, CBD domain	2024-01-17	4013-03-01	0.0126581	0.0478044	0.0184272	OG0000300	1
14	Significant contraction	InterPro	IPR041602	Quercetin 2,3-dioxygenase, C-terminal cupin domain	2024-01-17	4013-03-01	0.0126581	0.0478044	0.0184272	OG0000010	1
11	Significant contraction	InterPro	IPR002925	Dienelactone hydrolase	2024-02-07	4013-07-01	5.45548e-05	0.00791044	0.00212477	OG0000075/OG0000441	2
11	Significant contraction	InterPro	IPR008440	Agglutinin-like protein repeat	2024-02-07	4013-10-01	0.000116612	0.00845435	0.00227086	OG0000093/OG0000441	2
11	Significant contraction	InterPro	IPR001614	Myelin proteolipid protein PLP	2024-01-07	4013-01-01	0.00174433	0.0240344	0.0064557	OG0000093	1
11	Significant contraction	InterPro	IPR003500	Sugar-phosphate isomerase, RpiB/LacA/LacB family	2024-01-07	4013-01-01	0.00174433	0.0240344	0.0064557	OG0000048	1
11	Significant contraction	InterPro	IPR007915	Oligosaccharyltransferase complex subunit	2024-01-07	4013-01-01	0.00174433	0.0240344	0.0064557	OG0000021	1
11	Significant contraction	InterPro	IPR011860	Ribose 5-phosphate isomerase B, Actinobacteria-type	2024-01-07	4013-01-01	0.00174433	0.0240344	0.0064557	OG0000048	1
11	Significant contraction	InterPro	IPR011872	Homocitrate synthase	2024-01-07	4013-01-01	0.00174433	0.0240344	0.0064557	OG0000411	1
11	Significant contraction	InterPro	IPR013636	Armadillo-like helical domain-containing protein 3, C-terminal	2024-01-07	4013-01-01	0.00174433	0.0240344	0.0064557	OG0000021	1
11	Significant contraction	InterPro	IPR021256	Protein of unknown function DUF2808	2024-01-07	4013-01-01	0.00174433	0.0240344	0.0064557	OG0000075	1
11	Significant contraction	InterPro	IPR036569	Sugar-phosphate isomerase, RpiB/LacA/LacB superfamily	2024-01-07	4013-01-01	0.00174433	0.0240344	0.0064557	OG0000048	1
11	Significant contraction	InterPro	IPR000587	Creatinase, N-terminal	2024-01-07	4013-02-01	0.00348605	0.0240344	0.0064557	OG0000093	1
11	Significant contraction	InterPro	IPR002034	Alpha-isopropylmalate/homocitrate synthase, conserved site	2024-01-07	4013-02-01	0.00348605	0.0240344	0.0064557	OG0000411	1
11	Significant contraction	InterPro	IPR002229	Blood group Rhesus C/E/D polypeptide	2024-01-07	4013-02-01	0.00348605	0.0240344	0.0064557	OG0000093	1
11	Significant contraction	InterPro	IPR006165	Ku70	2024-01-07	4013-02-01	0.00348605	0.0240344	0.0064557	OG0000337	1
11	Significant contraction	InterPro	IPR023058	Peptidyl-prolyl cis-trans isomerase, PpiC-type, conserved site	2024-01-07	4013-02-01	0.00348605	0.0240344	0.0064557	OG0000075	1
11	Significant contraction	InterPro	IPR023139	PBDC1-like domain superfamily	2024-01-07	4013-02-01	0.00348605	0.0240344	0.0064557	OG0000337	1
11	Significant contraction	InterPro	IPR027388	Ku70, bridge and pillars domain superfamily	2024-01-07	4013-02-01	0.00348605	0.0240344	0.0064557	OG0000337	1
11	Significant contraction	InterPro	IPR033740	Aminopeptidase P	2024-01-07	4013-02-01	0.00348605	0.0240344	0.0064557	OG0000093	1
11	Significant contraction	InterPro	IPR034016	Aminopeptidase N-type	2024-01-07	4013-02-01	0.00348605	0.0240344	0.0064557	OG0000075	1
11	Significant contraction	InterPro	IPR042403	Spt21/Ams2	2024-01-07	4013-02-01	0.00348605	0.0240344	0.0064557	OG0000021	1
11	Significant contraction	InterPro	IPR000891	Pyruvate carboxyltransferase	2024-01-07	4013-03-01	0.00522517	0.0240344	0.0064557	OG0000411	1
11	Significant contraction	InterPro	IPR001905	Ammonium transporter	2024-01-07	4013-03-01	0.00522517	0.0240344	0.0064557	OG0000093	1
11	Significant contraction	InterPro	IPR001912	Small ribosomal subunit protein uS4, N-terminal	2024-01-07	4013-03-01	0.00522517	0.0240344	0.0064557	OG0000411	1
11	Significant contraction	InterPro	IPR007241	Autophagy-related protein 9	2024-01-07	4013-03-01	0.00522517	0.0240344	0.0064557	OG0000337	1
11	Significant contraction	InterPro	IPR024571	ERAP1-like C-terminal domain	2024-01-07	4013-03-01	0.00522517	0.0240344	0.0064557	OG0000075	1
11	Significant contraction	InterPro	IPR032416	Peptidase M24, C-terminal domain	2024-01-07	4013-03-01	0.00522517	0.0240344	0.0064557	OG0000093	1
11	Significant contraction	InterPro	IPR040456	Ribonuclease H2 subunit B	2024-01-07	4013-03-01	0.00522517	0.0240344	0.0064557	OG0000075	1
11	Significant contraction	InterPro	IPR041195	Rnh202, triple barrel domain	2024-01-07	4013-03-01	0.00522517	0.0240344	0.0064557	OG0000075	1
11	Significant contraction	InterPro	IPR001930	Peptidase M1, alanine aminopeptidase/leukotriene A4 hydrolase	2024-01-07	4013-04-01	0.00696168	0.0240344	0.0064557	OG0000075	1
11	Significant contraction	InterPro	IPR002745	Phosphotransferase KptA/Tpt1	2024-01-07	4013-04-01	0.00696168	0.0240344	0.0064557	OG0000411	1
11	Significant contraction	InterPro	IPR005160	Ku70/Ku80 C-terminal arm	2024-01-07	4013-04-01	0.00696168	0.0240344	0.0064557	OG0000337	1
11	Significant contraction	InterPro	IPR005161	Ku70/Ku80, N-terminal alpha/beta	2024-01-07	4013-04-01	0.00696168	0.0240344	0.0064557	OG0000337	1
11	Significant contraction	InterPro	IPR005710	Small ribosomal subunit protein uS4, eukaryotic/archaeal	2024-01-07	4013-04-01	0.00696168	0.0240344	0.0064557	OG0000411	1
11	Significant contraction	InterPro	IPR014807	Cytochrome c oxidase assembly factor 1	2024-01-07	4013-04-01	0.00696168	0.0240344	0.0064557	OG0000075	1
11	Significant contraction	InterPro	IPR014840	Hpc2-related domain	2024-01-07	4013-04-01	0.00696168	0.0240344	0.0064557	OG0000021	1
11	Significant contraction	InterPro	IPR018047	Ammonium transporter, conserved site	2024-01-07	4013-04-01	0.00696168	0.0240344	0.0064557	OG0000093	1
11	Significant contraction	InterPro	IPR019024	Ribonuclease H2 subunit B, wHTH domain	2024-01-07	4013-04-01	0.00696168	0.0240344	0.0064557	OG0000075	1
11	Significant contraction	InterPro	IPR024041	Ammonium transporter AmtB-like domain	2024-01-07	4013-04-01	0.00696168	0.0240344	0.0064557	OG0000093	1
11	Significant contraction	InterPro	IPR029020	Ammonium/urea transporter	2024-01-07	4013-04-01	0.00696168	0.0240344	0.0064557	OG0000093	1
11	Significant contraction	InterPro	IPR039355	Transcription factor GATA	2024-01-07	4013-04-01	0.00696168	0.0240344	0.0064557	OG0000021	1
11	Significant contraction	InterPro	IPR042080	RNA 2'-phosphotransferase, N-terminal domain	2024-01-07	4013-04-01	0.00696168	0.0240344	0.0064557	OG0000411	1
11	Significant contraction	InterPro	IPR042081	RNA 2'-phosphotransferase, C-terminal domain	2024-01-07	4013-04-01	0.00696168	0.0240344	0.0064557	OG0000411	1
11	Significant contraction	InterPro	IPR036188	FAD/NAD(P)-binding domain superfamily	2024-02-07	80/4013	0.00772421	0.0252172	0.00677342	OG0000048/OG0000337	2
11	Significant contraction	InterPro	IPR000164	Histone H3/CENP-A	2024-01-07	4013-05-01	0.0086956	0.0252172	0.00677342	OG0000093	1
11	Significant contraction	InterPro	IPR006164	Ku70/Ku80 beta-barrel domain	2024-01-07	4013-05-01	0.0086956	0.0252172	0.00677342	OG0000337	1
11	Significant contraction	InterPro	IPR013258	Striatin, N-terminal	2024-01-07	4013-05-01	0.0086956	0.0252172	0.00677342	OG0000337	1
11	Significant contraction	InterPro	IPR014810	Fcf2 pre-rRNA processing, C-terminal	2024-01-07	4013-05-01	0.0086956	0.0252172	0.00677342	OG0000021	1
11	Significant contraction	InterPro	IPR018079	Small ribosomal subunit protein uS4, conserved site	2024-01-07	4013-05-01	0.0086956	0.0252172	0.00677342	OG0000411	1
11	Significant contraction	InterPro	IPR018552	Centromere protein X	2024-01-07	4013-05-01	0.0086956	0.0252172	0.00677342	OG0000093	1
11	Significant contraction	InterPro	IPR029149	Creatinase/Aminopeptidase P/Spt16, N-terminal	2024-01-07	4013-05-01	0.0086956	0.0252172	0.00677342	OG0000093	1
11	Significant contraction	InterPro	IPR001613	Flavin amine oxidase	2024-01-07	4013-06-01	0.0104269	0.0279773	0.00751477	OG0000337	1
11	Significant contraction	InterPro	IPR003734	Domain of unknown function DUF155	2024-01-07	4013-06-01	0.0104269	0.0279773	0.00751477	OG0000093	1
11	Significant contraction	InterPro	IPR006650	Adenosine/AMP deaminase active site	2024-01-07	4013-06-01	0.0104269	0.0279773	0.00751477	OG0000021	1
11	Significant contraction	InterPro	IPR003150	DNA-binding RFX-type winged-helix domain	2024-01-07	4013-07-01	0.0121556	0.0279773	0.00751477	OG0000337	1
11	Significant contraction	InterPro	IPR006068	Cation-transporting P-type ATPase, C-terminal	2024-01-07	4013-07-01	0.0121556	0.0279773	0.00751477	OG0000441	1
11	Significant contraction	InterPro	IPR009003	Peptidase S1, PA clan	2024-01-07	4013-07-01	0.0121556	0.0279773	0.00751477	OG0000021	1
11	Significant contraction	InterPro	IPR011252	Fibrogen-binding domain 1	2024-01-07	4013-07-01	0.0121556	0.0279773	0.00751477	OG0000093	1
11	Significant contraction	InterPro	IPR014782	Peptidase M1, membrane alanine aminopeptidase	2024-01-07	4013-07-01	0.0121556	0.0279773	0.00751477	OG0000075	1
11	Significant contraction	InterPro	IPR016194	SPOC-like, C-terminal domain superfamily	2024-01-07	4013-07-01	0.0121556	0.0279773	0.00751477	OG0000337	1
11	Significant contraction	InterPro	IPR024672	Agglutinin-like protein, N-terminal	2024-01-07	4013-07-01	0.0121556	0.0279773	0.00751477	OG0000093	1
11	Significant contraction	InterPro	IPR027268	Peptidase M4/M1, CTD superfamily	2024-01-07	4013-07-01	0.0121556	0.0279773	0.00751477	OG0000075	1
11	Significant contraction	InterPro	IPR042097	Aminopeptidase N-like , N-terminal domain superfamliy	2024-01-07	4013-07-01	0.0121556	0.0279773	0.00751477	OG0000075	1
11	Significant contraction	InterPro	IPR043063	Agglutinin-like protein, N-terminal, N2 subdomain	2024-01-07	4013-07-01	0.0121556	0.0279773	0.00751477	OG0000093	1
11	Significant contraction	InterPro	IPR000297	Peptidyl-prolyl cis-trans isomerase, PpiC-type	2024-01-07	4013-08-01	0.0138818	0.0296009	0.00795087	OG0000075	1
11	Significant contraction	InterPro	IPR000533	Tropomyosin	2024-01-07	4013-08-01	0.0138818	0.0296009	0.00795087	OG0000075	1
11	Significant contraction	InterPro	IPR004254	AdipoR/Haemolysin-III-related	2024-01-07	4013-08-01	0.0138818	0.0296009	0.00795087	OG0000048	1
11	Significant contraction	InterPro	IPR004328	BRO1 domain	2024-01-07	4013-08-01	0.0138818	0.0296009	0.00795087	OG0000093	1
11	Significant contraction	InterPro	IPR019559	Cullin protein, neddylation domain	2024-01-07	4013-08-01	0.0138818	0.0296009	0.00795087	OG0000411	1
11	Significant contraction	InterPro	IPR013715	Domain of unknown function DUF1746	2024-01-07	4013-09-01	0.0156053	0.032769	0.00880184	OG0000048	1
11	Significant contraction	InterPro	IPR036390	Winged helix DNA-binding domain superfamily	2024-02-07	116/4013	0.0158195	0.032769	0.00880184	OG0000337/OG0000411	2
11	Significant contraction	InterPro	IPR001373	Cullin, N-terminal	2024-01-07	4013-10-01	0.0173263	0.0348933	0.00937242	OG0000411	1
11	Significant contraction	InterPro	IPR002642	Lysophospholipase, catalytic domain	2024-01-07	4013-10-01	0.0173263	0.0348933	0.00937242	OG0000093	1
11	Significant contraction	InterPro	IPR000994	Peptidase M24	2024-01-07	4013-11-01	0.0190447	0.0363353	0.00975975	OG0000093	1
11	Significant contraction	InterPro	IPR002937	Amine oxidase	2024-01-07	4013-11-01	0.0190447	0.0363353	0.00975975	OG0000337	1
11	Significant contraction	InterPro	IPR002942	RNA-binding S4 domain	2024-01-07	4013-11-01	0.0190447	0.0363353	0.00975975	OG0000411	1
11	Significant contraction	InterPro	IPR038499	BRO1 domain superfamily	2024-01-07	4013-11-01	0.0190447	0.0363353	0.00975975	OG0000093	1
11	Significant contraction	InterPro	IPR036005	Creatinase/aminopeptidase-like	2024-01-07	4013-12-01	0.0207605	0.0385933	0.0103662	OG0000093	1
11	Significant contraction	InterPro	IPR036986	RNA-binding S4 domain superfamily	2024-01-07	4013-12-01	0.0207605	0.0385933	0.0103662	OG0000411	1
11	Significant contraction	InterPro	IPR007219	Transcription factor domain, fungi	2024-02-07	136/4013	0.02141	0.0392969	0.0105552	OG0000048/OG0000093	2
11	Significant contraction	InterPro	IPR036388	Winged helix-like DNA-binding domain superfamily	2024-02-07	138/4013	0.0220097	0.0398926	0.0107152	OG0000337/OG0000411	2
11	Significant contraction	InterPro	IPR006175	YjgF/YER057c/UK114 family	2024-01-07	13/4013	0.0224738	0.0402308	0.0108061	OG0000337	1
11	Significant contraction	InterPro	IPR004861	Atypical dual-specificity phosphatase Siw14-like	2024-01-07	14/4013	0.0241844	0.0412558	0.0110814	OG0000093	1
11	Significant contraction	InterPro	IPR013860	Nitrogen regulatory protein areA, GATA-like domain	2024-01-07	14/4013	0.0241844	0.0412558	0.0110814	OG0000021	1
11	Significant contraction	InterPro	IPR035959	RutC-like superfamily	2024-01-07	14/4013	0.0241844	0.0412558	0.0110814	OG0000337	1
11	Significant contraction	InterPro	IPR036317	Cullin homology domain superfamily	2024-01-07	14/4013	0.0241844	0.0412558	0.0110814	OG0000411	1
11	Significant contraction	InterPro	IPR036236	Zinc finger C2H2 superfamily	2024-02-07	150/4013	0.0257579	0.0431542	0.0115913	OG0000021/OG0000337	2
11	Significant contraction	InterPro	IPR003653	Ulp1 protease family, C-terminal catalytic domain	2024-01-07	15/4013	0.0258925	0.0431542	0.0115913	OG0000337	1
11	Significant contraction	InterPro	IPR007250	Heat shock protein 9/12	2024-01-07	16/4013	0.0275981	0.0449631	0.0120772	OG0000021	1
11	Significant contraction	InterPro	IPR036020	WW domain superfamily	2024-01-07	16/4013	0.0275981	0.0449631	0.0120772	OG0000075	1
11	Significant contraction	InterPro	IPR007125	Histone H2A/H2B/H3	2024-01-07	17/4013	0.0293011	0.0466885	0.0125406	OG0000093	1
11	Significant contraction	InterPro	IPR036865	CRAL-TRIO lipid binding domain superfamily	2024-01-07	17/4013	0.0293011	0.0466885	0.0125406	OG0000093	1
11	Significant contraction	InterPro	IPR029058	Alpha/Beta hydrolase fold	2024-02-07	166/4013	0.0311441	0.0490857	0.0131846	OG0000075/OG0000441	2
8	Significant contraction	InterPro	IPR001199	Cytochrome b5-like heme/steroid binding domain	2024-02-05	40/4013	0.000950702	0.0125012	0.00222168	OG0000407/OG0000630	2
8	Significant contraction	InterPro	IPR036400	Cytochrome b5-like heme/steroid binding domain superfamily	2024-02-05	41/4013	0.000998955	0.0125012	0.00222168	OG0000407/OG0000630	2
8	Significant contraction	InterPro	IPR005677	Fumarate hydratase, class II	2024-01-05	4013-01-01	0.00124595	0.0125012	0.00222168	OG0000638	1
8	Significant contraction	InterPro	IPR008263	Glycoside hydrolase, family 16, active site	2024-01-05	4013-01-01	0.00124595	0.0125012	0.00222168	OG0000407	1
8	Significant contraction	InterPro	IPR008854	TPMT family	2024-01-05	4013-01-01	0.00124595	0.0125012	0.00222168	OG0000630	1
8	Significant contraction	InterPro	IPR010960	Flavocytochrome c	2024-01-05	4013-01-01	0.00124595	0.0125012	0.00222168	OG0000630	1
8	Significant contraction	InterPro	IPR025835	Thiopurine S-methyltransferase	2024-01-05	4013-01-01	0.00124595	0.0125012	0.00222168	OG0000630	1
8	Significant contraction	InterPro	IPR000587	Creatinase, N-terminal	2024-01-05	4013-02-01	0.00249066	0.0125012	0.00222168	OG0000415	1
8	Significant contraction	InterPro	IPR006020	PTB/PI domain	2024-01-05	4013-02-01	0.00249066	0.0125012	0.00222168	OG0000407	1
8	Significant contraction	InterPro	IPR008264	Beta-glucanase	2024-01-05	4013-02-01	0.00249066	0.0125012	0.00222168	OG0000407	1
8	Significant contraction	InterPro	IPR017168	Glycoside hydrolase, family 16, CRH1, predicted	2024-01-05	4013-02-01	0.00249066	0.0125012	0.00222168	OG0000407	1
8	Significant contraction	InterPro	IPR018951	Fumarase C, C-terminal	2024-01-05	4013-02-01	0.00249066	0.0125012	0.00222168	OG0000638	1
8	Significant contraction	InterPro	IPR033740	Aminopeptidase P	2024-01-05	4013-02-01	0.00249066	0.0125012	0.00222168	OG0000415	1
8	Significant contraction	InterPro	IPR000362	Fumarate lyase family	2024-01-05	4013-03-01	0.00373413	0.0125012	0.00222168	OG0000638	1
8	Significant contraction	InterPro	IPR001020	Phosphotransferase system, HPr histidine phosphorylation site	2024-01-05	4013-03-01	0.00373413	0.0125012	0.00222168	OG0000407	1
8	Significant contraction	InterPro	IPR001131	Peptidase M24B, X-Pro dipeptidase/aminopeptidase P, conserved site	2024-01-05	4013-03-01	0.00373413	0.0125012	0.00222168	OG0000415	1
8	Significant contraction	InterPro	IPR017870	FeS cluster insertion, C-terminal, conserved site	2024-01-05	4013-03-01	0.00373413	0.0125012	0.00222168	OG0000415	1
8	Significant contraction	InterPro	IPR018203	GDP dissociation inhibitor	2024-01-05	4013-03-01	0.00373413	0.0125012	0.00222168	OG0000630	1
8	Significant contraction	InterPro	IPR020557	Fumarate lyase, conserved site	2024-01-05	4013-03-01	0.00373413	0.0125012	0.00222168	OG0000638	1
8	Significant contraction	InterPro	IPR022761	Fumarate lyase, N-terminal	2024-01-05	4013-03-01	0.00373413	0.0125012	0.00222168	OG0000638	1
8	Significant contraction	InterPro	IPR024083	Fumarase/histidase, N-terminal	2024-01-05	4013-03-01	0.00373413	0.0125012	0.00222168	OG0000638	1
8	Significant contraction	InterPro	IPR032416	Peptidase M24, C-terminal domain	2024-01-05	4013-03-01	0.00373413	0.0125012	0.00222168	OG0000415	1
8	Significant contraction	InterPro	IPR032880	CSC1/OSCA1-like, N-terminal transmembrane domain	2024-01-05	4013-03-01	0.00373413	0.0125012	0.00222168	OG0000407	1
8	Significant contraction	InterPro	IPR003864	CSC1/OSCA1-like, 7TM region	2024-01-05	4013-04-01	0.00497635	0.0132131	0.00234819	OG0000407	1
8	Significant contraction	InterPro	IPR008948	L-Aspartase-like	2024-01-05	4013-04-01	0.00497635	0.0132131	0.00234819	OG0000638	1
8	Significant contraction	InterPro	IPR013256	Chromatin SPT2	2024-01-05	4013-04-01	0.00497635	0.0132131	0.00234819	OG0000638	1
8	Significant contraction	InterPro	IPR022257	10TM putative phosphate transporter, extracellular tail	2024-01-05	4013-04-01	0.00497635	0.0132131	0.00234819	OG0000407	1
8	Significant contraction	InterPro	IPR027477	Succinate dehydrogenase/fumarate reductase flavoprotein, catalytic domain superfamily	2024-01-05	4013-04-01	0.00497635	0.0132131	0.00234819	OG0000630	1
8	Significant contraction	InterPro	IPR027815	CSC1/OSCA1-like, cytosolic domain	2024-01-05	4013-04-01	0.00497635	0.0132131	0.00234819	OG0000407	1
8	Significant contraction	InterPro	IPR001040	Translation Initiation factor eIF- 4e	2024-01-05	4013-05-01	0.00621734	0.0140804	0.00250234	OG0000415	1
8	Significant contraction	InterPro	IPR003953	FAD-dependent oxidoreductase 2, FAD binding domain	2024-01-05	4013-05-01	0.00621734	0.0140804	0.00250234	OG0000630	1
8	Significant contraction	InterPro	IPR019770	Eukaryotic translation initiation factor 4E (eIF-4E), conserved site	2024-01-05	4013-05-01	0.00621734	0.0140804	0.00250234	OG0000415	1
8	Significant contraction	InterPro	IPR029149	Creatinase/Aminopeptidase P/Spt16, N-terminal	2024-01-05	4013-05-01	0.00621734	0.0140804	0.00250234	OG0000415	1
8	Significant contraction	InterPro	IPR045122	Calcium permeable stress-gated cation channel 1-like	2024-01-05	4013-05-01	0.00621734	0.0140804	0.00250234	OG0000407	1
8	Significant contraction	InterPro	IPR001613	Flavin amine oxidase	2024-01-05	4013-06-01	0.00745709	0.0151104	0.00268538	OG0000630	1
8	Significant contraction	InterPro	IPR013262	Outer membrane protein, MIM1/TOM13, mitochondrial	2024-01-05	4013-06-01	0.00745709	0.0151104	0.00268538	OG0000638	1
8	Significant contraction	InterPro	IPR023398	Translation Initiation factor eIF- 4e-like	2024-01-05	4013-06-01	0.00745709	0.0151104	0.00268538	OG0000415	1
8	Significant contraction	InterPro	IPR024645	Mitochondrial export protein Som1	2024-01-05	4013-06-01	0.00745709	0.0151104	0.00268538	OG0000638	1
8	Significant contraction	InterPro	IPR000361	FeS cluster biogenesis	2024-01-05	4013-07-01	0.0086956	0.0163308	0.00290225	OG0000415	1
8	Significant contraction	InterPro	IPR016092	FeS cluster insertion protein	2024-01-05	4013-07-01	0.0086956	0.0163308	0.00290225	OG0000415	1
8	Significant contraction	InterPro	IPR035903	HesB-like domain superfamily	2024-01-05	4013-07-01	0.0086956	0.0163308	0.00290225	OG0000415	1
8	Significant contraction	InterPro	IPR008259	FMN-dependent alpha-hydroxy acid dehydrogenase, active site	2024-01-05	4013-08-01	0.00993288	0.0182103	0.00323628	OG0000407	1
8	Significant contraction	InterPro	IPR008027	Cytochrome b-c1 complex subunit 9	2024-01-05	4013-09-01	0.0111689	0.0191113	0.00339639	OG0000407	1
8	Significant contraction	InterPro	IPR023231	GSKIP domain superfamily	2024-01-05	4013-09-01	0.0111689	0.0191113	0.00339639	OG0000415	1
8	Significant contraction	InterPro	IPR036656	Cytochrome b-c1 complex subunit 9 superfamily	2024-01-05	4013-09-01	0.0111689	0.0191113	0.00339639	OG0000407	1
8	Significant contraction	InterPro	IPR000262	FMN-dependent dehydrogenase	2024-01-05	4013-10-01	0.0124037	0.0198976	0.00353615	OG0000407	1
8	Significant contraction	InterPro	IPR008847	Suppressor of forked	2024-01-05	4013-10-01	0.0124037	0.0198976	0.00353615	OG0000638	1
8	Significant contraction	InterPro	IPR037396	FMN hydroxy acid dehydrogenase domain	2024-01-05	4013-10-01	0.0124037	0.0198976	0.00353615	OG0000407	1
8	Significant contraction	InterPro	IPR000994	Peptidase M24	2024-01-05	4013-11-01	0.0136373	0.02143	0.00380848	OG0000415	1
8	Significant contraction	InterPro	IPR000757	Glycoside hydrolase family 16	2024-01-05	4013-12-01	0.0148696	0.0220185	0.00391306	OG0000407	1
8	Significant contraction	InterPro	IPR009306	Protein of unknown function DUF963	2024-01-05	4013-12-01	0.0148696	0.0220185	0.00391306	OG0000407	1
8	Significant contraction	InterPro	IPR036005	Creatinase/aminopeptidase-like	2024-01-05	4013-12-01	0.0148696	0.0220185	0.00391306	OG0000415	1
8	Significant contraction	InterPro	IPR036865	CRAL-TRIO lipid binding domain superfamily	2024-01-05	17/4013	0.0210128	0.0305281	0.00542536	OG0000407	1
8	Significant contraction	InterPro	IPR003107	HAT (Half-A-TPR) repeat	2024-01-05	21/4013	0.0259053	0.0369391	0.0065647	OG0000638	1
8	Significant contraction	InterPro	IPR001611	Leucine-rich repeat	2024-02-05	223/4013	0.0274977	0.0382896	0.00680471	OG0000415/OG0000630	2
8	Significant contraction	InterPro	IPR001251	CRAL-TRIO lipid binding domain	2024-01-05	23/4013	0.0283442	0.0382896	0.00680471	OG0000407	1
8	Significant contraction	InterPro	IPR018506	Cytochrome b5, heme-binding site	2024-01-05	23/4013	0.0283442	0.0382896	0.00680471	OG0000630	1
4	Significant contraction	InterPro	IPR036864	Zn(2)-C6 fungal-type DNA-binding domain superfamily	18/50	246/4013	2.49723e-10	8.28868e-08	5.50573e-08	OG0000108/OG0000116/OG0000133/OG0000139/OG0000141/OG0000150/OG0000160/OG0000173/OG0000184/OG0000201/OG0000314/OG0000378/OG0000382/OG0000383/OG0000397/OG0000399/OG0000433/OG0000726	18
4	Significant contraction	InterPro	IPR001138	Zn(2)Cys(6) fungal-type DNA-binding domain	18/50	248/4013	2.85816e-10	8.28868e-08	5.50573e-08	OG0000108/OG0000116/OG0000133/OG0000139/OG0000141/OG0000150/OG0000160/OG0000173/OG0000184/OG0000201/OG0000314/OG0000378/OG0000382/OG0000383/OG0000397/OG0000399/OG0000433/OG0000726	18
4	Significant contraction	InterPro	IPR007219	Transcription factor domain, fungi	10/50	136/4013	4.63511e-06	0.000896122	0.000595246	OG0000107/OG0000108/OG0000114/OG0000116/OG0000133/OG0000378/OG0000382/OG0000383/OG0000399/OG0000726	10
4	Significant contraction	InterPro	IPR004841	Amino acid permease/ SLC12A domain	5/50	36/4013	6.90073e-05	0.0100061	0.00664649	OG0000022/OG0000114/OG0000160/OG0000184/OG0000383	5
4	Significant contraction	InterPro	IPR001806	Small GTPase	6/50	70/4013	0.000196795	0.0228282	0.0151635	OG0000133/OG0000160/OG0000201/OG0000314/OG0000574/OG0000722	6
4	Significant contraction	InterPro	IPR004855	Transcription factor IIA, alpha/beta subunit	4/50	29/4013	0.000402775	0.0324732	0.0215702	OG0000021/OG0000233/OG0000314/OG0000375	4
4	Significant contraction	InterPro	IPR023828	Peptidase S8, subtilisin, Ser-active site	4/50	29/4013	0.000402775	0.0324732	0.0215702	OG0000116/OG0000375/OG0000452/OG0000456	4
4	Significant contraction	InterPro	IPR021858	Fungal transcription factor	5/50	53/4013	0.000447906	0.0324732	0.0215702	OG0000064/OG0000133/OG0000139/OG0000201/OG0000397	5
4	Significant contraction	KEGG	map00071	Fatty acid degradation	11/163	61/5415	1.49121e-06	0.000369821	0.000346903	OG0000018/OG0000052/OG0000108/OG0000147/OG0000151/OG0000242/OG0000351/OG0003447/OG0004179/OG0006630/OG0024176	11
4	Significant contraction	KEGG	map00410	beta-Alanine metabolism	8/163	52/5415	0.000138186	0.0171351	0.0160732	OG0000018/OG0000108/OG0000147/OG0000242/OG0000351/OG0004147/OG0004179/OG0005217	8
4	Significant contraction	KEGG	map00280	Valine, leucine and isoleucine degradation	10/163	87/5415	0.00025126	0.0207708	0.0194837	OG0000018/OG0000108/OG0000147/OG0000351/OG0003447/OG0004147/OG0004179/OG0004527/OG0006755/OG0024176	10
4	Significant contraction	KEGG	map00400	Phenylalanine, tyrosine and tryptophan biosynthesis	7/163	48/5415	0.000512265	0.0310275	0.0291048	OG0000351/OG0004117/OG0004480/OG0004509/OG0005215/OG0016630/OG0028443	7
4	Significant contraction	KEGG	map00981	Insect hormone biosynthesis	4/163	14/5415	0.000625555	0.0310275	0.0291048	OG0000018/OG0000108/OG0000147/OG0000351	4
4	Significant contraction	KEGG	map00903	Limonene degradation	4/163	17/5415	0.00138586	0.0476735	0.0447192	OG0000018/OG0000108/OG0000147/OG0000351	4
4	Significant contraction	KEGG	map04340	Hedgehog signaling pathway	8/163	73/5415	0.00144437	0.0476735	0.0447192	OG0000021/OG0000022/OG0000108/OG0000539/OG0000581/OG0000672/OG0003740/OG0009690	8
4	Significant contraction	KEGG	map00380	Tryptophan metabolism	9/163	91/5415	0.00153786	0.0476735	0.0447192	OG0000018/OG0000052/OG0000108/OG0000147/OG0000351/OG0003447/OG0004179/OG0011387/OG0048657	9
15	Significant contraction	InterPro	IPR008966	Adhesion domain superfamily	2024-03-24	4013-08-01	1.03258e-05	0.00178636	0.000869539	OG0000123/OG0001061/OG0004386	3
15	Significant contraction	InterPro	IPR025928	Flocculin type 3 repeat	2024-04-24	37/4013	5.69962e-05	0.00493017	0.00239984	OG0000123/OG0001061/OG0004386/OG0005580	4
15	Significant contraction	InterPro	IPR001389	Flocculin	2024-03-24	19/4013	0.000171108	0.00883212	0.00429918	OG0000123/OG0001061/OG0004386	3
15	Significant contraction	InterPro	IPR008119	Dense granule Gra6 protein	2024-02-24	4013-04-01	0.000204211	0.00883212	0.00429918	OG0000123/OG0003696	2
15	Significant contraction	InterPro	IPR036280	Multiheme cytochrome superfamily	2024-03-24	24/4013	0.000350446	0.0121254	0.00590226	OG0000123/OG0002653/OG0005750	3
15	Significant contraction	InterPro	IPR038843	Cell wall protein Sed1/Spi1	2024-02-24	4013-06-01	0.000506803	0.0122299	0.00595311	OG0001061/OG0004386	2
15	Significant contraction	InterPro	IPR011252	Fibrogen-binding domain 1	2024-02-24	4013-07-01	0.000706932	0.0122299	0.00595311	OG0000123/OG0004386	2
15	Significant contraction	InterPro	IPR024672	Agglutinin-like protein, N-terminal	2024-02-24	4013-07-01	0.000706932	0.0122299	0.00595311	OG0000123/OG0004386	2
15	Significant contraction	InterPro	IPR033504	Agglutinin-like protein	2024-02-24	4013-07-01	0.000706932	0.0122299	0.00595311	OG0000123/OG0001061	2
15	Significant contraction	InterPro	IPR043063	Agglutinin-like protein, N-terminal, N2 subdomain	2024-02-24	4013-07-01	0.000706932	0.0122299	0.00595311	OG0000123/OG0004386	2
15	Significant contraction	InterPro	IPR027856	Protein of unknown function DUF4573	2024-02-24	4013-08-01	0.000939135	0.0135392	0.00659042	OG0000123/OG0001061	2
15	Significant contraction	InterPro	IPR035971	Cellulose-binding domain superfamily	2024-02-24	4013-08-01	0.000939135	0.0135392	0.00659042	OG0000123/OG0001061	2
15	Significant contraction	InterPro	IPR007219	Transcription factor domain, fungi	2024-05-24	136/4013	0.00104951	0.0139665	0.00679844	OG0003739/OG0004086/OG0004904/OG0005170/OG0005268	5
15	Significant contraction	InterPro	IPR000254	Cellulose-binding domain, fungal	2024-02-24	4013-10-01	0.00149833	0.018515	0.00901248	OG0000123/OG0001061	2
15	Significant contraction	InterPro	IPR002219	Protein kinase C-like, phorbol ester/diacylglycerol-binding domain	2024-02-24	4013-11-01	0.0018246	0.0210438	0.0102434	OG0005750/OG0005929	2
15	Significant contraction	InterPro	IPR009306	Protein of unknown function DUF963	2024-02-24	4013-12-01	0.00218154	0.0235879	0.0114818	OG0000123/OG0001061	2
15	Significant contraction	InterPro	IPR034164	Pepsin-like domain	2024-02-24	14/4013	0.00298599	0.0303868	0.0147913	OG0001061/OG0005580	2
15	Significant contraction	InterPro	IPR021031	Hyphally-regulated cell wall protein, N-terminal	2024-02-24	16/4013	0.00390892	0.0313526	0.0152614	OG0000123/OG0000567	2
15	Significant contraction	InterPro	IPR011004	Trimeric LpxA-like superfamily	2024-03-24	60/4013	0.00514438	0.0313526	0.0152614	OG0000123/OG0001061/OG0003739	3
15	Significant contraction	InterPro	IPR007110	Immunoglobulin-like domain	2024-03-24	63/4013	0.0059001	0.0313526	0.0152614	OG0000123/OG0001061/OG0004386	3
15	Significant contraction	InterPro	IPR005887	Glycosyl hydrolase family 92, alpha-1,2-mannosidase, putative	2024-01-24	4013-01-01	0.00598056	0.0313526	0.0152614	OG0004879	1
15	Significant contraction	InterPro	IPR011513	Non-structural maintenance of chromosomes element 1	2024-01-24	4013-01-01	0.00598056	0.0313526	0.0152614	OG0005750	1
15	Significant contraction	InterPro	IPR012939	Glycosyl hydrolase family 92	2024-01-24	4013-01-01	0.00598056	0.0313526	0.0152614	OG0004879	1
15	Significant contraction	InterPro	IPR014857	Non-structural maintenance of chromosomes element 1, RING C4HC3-type	2024-01-24	4013-01-01	0.00598056	0.0313526	0.0152614	OG0005750	1
15	Significant contraction	InterPro	IPR016694	Protein of unknown function UCP017292, zinc finger, CHY-type	2024-01-24	4013-01-01	0.00598056	0.0313526	0.0152614	OG0005183	1
15	Significant contraction	InterPro	IPR017771	Cyanamide hydratase	2024-01-24	4013-01-01	0.00598056	0.0313526	0.0152614	OG0004562	1
15	Significant contraction	InterPro	IPR026195	P-selectin glycoprotein ligand 1	2024-01-24	4013-01-01	0.00598056	0.0313526	0.0152614	OG0001061	1
15	Significant contraction	InterPro	IPR026713	CRACD-like	2024-01-24	4013-01-01	0.00598056	0.0313526	0.0152614	OG0001061	1
15	Significant contraction	InterPro	IPR027007	C2 DOCK-type domain	2024-01-24	4013-01-01	0.00598056	0.0313526	0.0152614	OG0001061	1
15	Significant contraction	InterPro	IPR028988	Hemolytic lectin CEL-III, C-terminal domain superfamily	2024-01-24	4013-01-01	0.00598056	0.0313526	0.0152614	OG0004476	1
15	Significant contraction	InterPro	IPR029467	Cytochrome c7-like	2024-01-24	4013-01-01	0.00598056	0.0313526	0.0152614	OG0005183	1
15	Significant contraction	InterPro	IPR039567	Glycine zipper domain	2024-01-24	4013-01-01	0.00598056	0.0313526	0.0152614	OG0003696	1
15	Significant contraction	InterPro	IPR041371	Glycosyl hydrolase family 92 N-terminal domain	2024-01-24	4013-01-01	0.00598056	0.0313526	0.0152614	OG0004879	1
15	Significant contraction	InterPro	IPR008928	Six-hairpin glycosidase superfamily	2024-02-24	21/4013	0.006717	0.0341777	0.0166365	OG0004476/OG0004879	2
15	Significant contraction	InterPro	IPR021934	Sox, C-terminal	2024-02-24	23/4013	0.00803363	0.0397091	0.019329	OG0000123/OG0001061	2
15	Significant contraction	InterPro	IPR008160	Collagen triple helix repeat	2024-03-24	77/4013	0.0102887	0.0429863	0.0209243	OG0000123/OG0001061/OG0003696	3
15	Significant contraction	InterPro	IPR036047	F-box-like domain superfamily	2024-03-24	78/4013	0.0106584	0.0429863	0.0209243	OG0004537/OG0004879/OG0004904	3
15	Significant contraction	InterPro	IPR000132	Nitrilase/cyanide hydratase, conserved site	2024-01-24	4013-02-01	0.0119268	0.0429863	0.0209243	OG0000567	1
15	Significant contraction	InterPro	IPR006449	Squalene synthase-like	2024-01-24	4013-02-01	0.0119268	0.0429863	0.0209243	OG0004879	1
15	Significant contraction	InterPro	IPR019797	Glutamate 5-kinase, conserved site	2024-01-24	4013-02-01	0.0119268	0.0429863	0.0209243	OG0005170	1
15	Significant contraction	InterPro	IPR019845	Squalene/phytoene synthase, conserved site	2024-01-24	4013-02-01	0.0119268	0.0429863	0.0209243	OG0004879	1
15	Significant contraction	InterPro	IPR022235	Protein of unknown function DUF3760	2024-01-24	4013-02-01	0.0119268	0.0429863	0.0209243	OG0004537	1
15	Significant contraction	InterPro	IPR026314	YLP motif-containing protein 1	2024-01-24	4013-02-01	0.0119268	0.0429863	0.0209243	OG0003739	1
15	Significant contraction	InterPro	IPR031161	Peptidase family M60 domain	2024-01-24	4013-02-01	0.0119268	0.0429863	0.0209243	OG0000123	1
15	Significant contraction	InterPro	IPR033904	Trans-isoprenyl diphosphate synthases, head-to-head	2024-01-24	4013-02-01	0.0119268	0.0429863	0.0209243	OG0004879	1
15	Significant contraction	InterPro	IPR036226	Lipoxigenase, C-terminal domain superfamily	2024-01-24	4013-02-01	0.0119268	0.0429863	0.0209243	OG0004537	1
15	Significant contraction	InterPro	IPR041336	DNA mitochondrial polymerase, exonuclease domain	2024-01-24	4013-02-01	0.0119268	0.0429863	0.0209243	OG0002653	1
15	Significant contraction	InterPro	IPR043443	FYN-binding protein 1/2-like	2024-01-24	4013-02-01	0.0119268	0.0429863	0.0209243	OG0001061	1
15	Significant contraction	InterPro	IPR018871	GLEYA adhesin domain	2024-02-24	29/4013	0.0126135	0.0445333	0.0216773	OG0000123/OG0001061	2
15	Significant contraction	InterPro	IPR037524	PA14/GLEYA domain	2024-02-24	30/4013	0.0134654	0.0457969	0.0222924	OG0000123/OG0001061	2
15	Significant contraction	InterPro	IPR036864	Zn(2)-C6 fungal-type DNA-binding domain superfamily	2024-05-24	246/4013	0.0135008	0.0457969	0.0222924	OG0003739/OG0004086/OG0004904/OG0005170/OG0005268	5
15	Significant contraction	InterPro	IPR001138	Zn(2)Cys(6) fungal-type DNA-binding domain	2024-05-24	248/4013	0.0139502	0.0464113	0.0225914	OG0003739/OG0004086/OG0004904/OG0005170/OG0005268	5
10	Significant contraction	InterPro	IPR036908	RlpA-like domain superfamily	2024-02-12	4013-07-01	0.000170746	0.040274	0.0164201	OG0000014/OG0000135	2
10	Significant contraction	InterPro	IPR023298	P-type ATPase, transmembrane domain superfamily	2024-03-12	53/4013	0.000440078	0.040274	0.0164201	OG0000008/OG0000012/OG0000014	3
10	Significant contraction	InterPro	IPR017853	Glycoside hydrolase superfamily	2024-03-12	58/4013	0.000574773	0.040274	0.0164201	OG0000008/OG0000012/OG0000135	3
10	Significant contraction	InterPro	IPR006175	YjgF/YER057c/UK114 family	2024-02-12	13/4013	0.000627903	0.040274	0.0164201	OG0000012/OG0000014	2
10	Significant contraction	InterPro	IPR035959	RutC-like superfamily	2024-02-12	14/4013	0.000731336	0.040274	0.0164201	OG0000012/OG0000014	2
10	Significant contraction	InterPro	IPR003474	Gluconate transporter	2024-01-12	4013-01-01	0.00299028	0.040274	0.0164201	OG0000043	1
10	Significant contraction	InterPro	IPR005285	Pleiotropic drug resistance protein PDR/CDR	2024-01-12	4013-01-01	0.00299028	0.040274	0.0164201	OG0000012	1
10	Significant contraction	InterPro	IPR006424	Glyceraldehyde-3-phosphate dehydrogenase, type I	2024-01-12	4013-01-01	0.00299028	0.040274	0.0164201	OG0000437	1
10	Significant contraction	InterPro	IPR008886	Uncharacterised protein family UPF0227/Esterase YqiA	2024-01-12	4013-01-01	0.00299028	0.040274	0.0164201	OG0000181	1
10	Significant contraction	InterPro	IPR008990	Electron transport accessory-like domain superfamily	2024-01-12	4013-01-01	0.00299028	0.040274	0.0164201	OG0000012	1
10	Significant contraction	InterPro	IPR011513	Non-structural maintenance of chromosomes element 1	2024-01-12	4013-01-01	0.00299028	0.040274	0.0164201	OG0005750	1
10	Significant contraction	InterPro	IPR014857	Non-structural maintenance of chromosomes element 1, RING C4HC3-type	2024-01-12	4013-01-01	0.00299028	0.040274	0.0164201	OG0005750	1
10	Significant contraction	InterPro	IPR018056	Kringle, conserved site	2024-01-12	4013-01-01	0.00299028	0.040274	0.0164201	OG0000008	1
10	Significant contraction	InterPro	IPR018663	Protein of unknown function DUF2101, membrane	2024-01-12	4013-01-01	0.00299028	0.040274	0.0164201	OG0000008	1
10	Significant contraction	InterPro	IPR021264	YDR124W-like	2024-01-12	4013-01-01	0.00299028	0.040274	0.0164201	OG0000008	1
10	Significant contraction	InterPro	IPR036377	Gp120 core superfamily	2024-01-12	4013-01-01	0.00299028	0.040274	0.0164201	OG0000008	1
10	Significant contraction	InterPro	IPR040234	Glutaminyl-peptide cyclotransferase-like	2024-01-12	4013-01-01	0.00299028	0.040274	0.0164201	OG0004446	1
10	Significant contraction	InterPro	IPR044626	NADPH-dependent oxidoreductase AOR-like	2024-01-12	4013-01-01	0.00299028	0.040274	0.0164201	OG0000181	1
10	Significant contraction	InterPro	IPR037524	PA14/GLEYA domain	2024-02-12	30/4013	0.00340417	0.040274	0.0164201	OG0000012/OG0000043	2
10	Significant contraction	InterPro	IPR000705	Galactokinase	2024-01-12	4013-02-01	0.00597236	0.040274	0.0164201	OG0000012	1
10	Significant contraction	InterPro	IPR000778	Cytochrome b245, heavy chain	2024-01-12	4013-02-01	0.00597236	0.040274	0.0164201	OG0000008	1
10	Significant contraction	InterPro	IPR001910	Inosine/uridine-preferring nucleoside hydrolase domain	2024-01-12	4013-02-01	0.00597236	0.040274	0.0164201	OG0000012	1
10	Significant contraction	InterPro	IPR005089	Carbohydrate-binding module family 19	2024-01-12	4013-02-01	0.00597236	0.040274	0.0164201	OG0000135	1
10	Significant contraction	InterPro	IPR006654	Tryptophan synthase, beta chain	2024-01-12	4013-02-01	0.00597236	0.040274	0.0164201	OG0000008	1
10	Significant contraction	InterPro	IPR007889	DNA binding HTH domain, Psq-type	2024-01-12	4013-02-01	0.00597236	0.040274	0.0164201	OG0000043	1
10	Significant contraction	InterPro	IPR008675	Mating factor alpha precursor, N-terminal	2024-01-12	4013-02-01	0.00597236	0.040274	0.0164201	OG0000012	1
10	Significant contraction	InterPro	IPR014189	Quinone oxidoreductase PIG3	2024-01-12	4013-02-01	0.00597236	0.040274	0.0164201	OG0000181	1
10	Significant contraction	InterPro	IPR015194	ISWI, HAND domain	2024-01-12	4013-02-01	0.00597236	0.040274	0.0164201	OG0000043	1
10	Significant contraction	InterPro	IPR019741	Galactokinase, conserved site	2024-01-12	4013-02-01	0.00597236	0.040274	0.0164201	OG0000012	1
10	Significant contraction	InterPro	IPR020829	Glyceraldehyde 3-phosphate dehydrogenase, catalytic domain	2024-01-12	4013-02-01	0.00597236	0.040274	0.0164201	OG0000437	1
10	Significant contraction	InterPro	IPR020830	Glyceraldehyde 3-phosphate dehydrogenase, active site	2024-01-12	4013-02-01	0.00597236	0.040274	0.0164201	OG0000437	1
10	Significant contraction	InterPro	IPR020831	Glyceraldehyde/Erythrose phosphate dehydrogenase family	2024-01-12	4013-02-01	0.00597236	0.040274	0.0164201	OG0000437	1
10	Significant contraction	InterPro	IPR023026	Tryptophan synthase beta chain/beta chain-like	2024-01-12	4013-02-01	0.00597236	0.040274	0.0164201	OG0000008	1
10	Significant contraction	InterPro	IPR036257	Cytochrome C oxidase subunit II, transmembrane domain superfamily	2024-01-12	4013-02-01	0.00597236	0.040274	0.0164201	OG0000043	1
10	Significant contraction	InterPro	IPR036306	ISWI, HAND domain superfamily	2024-01-12	4013-02-01	0.00597236	0.040274	0.0164201	OG0000043	1
10	Significant contraction	InterPro	IPR036452	Ribonucleoside hydrolase-like	2024-01-12	4013-02-01	0.00597236	0.040274	0.0164201	OG0000012	1
10	Significant contraction	InterPro	IPR037457	M28 Zn-Peptidase Glutaminyl Cyclase	2024-01-12	4013-02-01	0.00597236	0.040274	0.0164201	OG0004446	1
10	Significant contraction	InterPro	IPR043701	Splicing factor Yju2	2024-01-12	4013-02-01	0.00597236	0.040274	0.0164201	OG0000014	1
10	Significant contraction	InterPro	IPR010916	TonB box, conserved site	2024-02-12	41/4013	0.00630079	0.040274	0.0164201	OG0000014/OG0000581	2
10	Significant contraction	InterPro	IPR004140	Exocyst complex component Exo70	2024-01-12	4013-03-01	0.00894627	0.040274	0.0164201	OG0000012	1
10	Significant contraction	InterPro	IPR004412	Glutamyl-tRNA(Gln) amidotransferase A subunit	2024-01-12	4013-03-01	0.00894627	0.040274	0.0164201	OG0000012	1
10	Significant contraction	InterPro	IPR005818	Linker histone H1/H5, domain H15	2024-01-12	4013-03-01	0.00894627	0.040274	0.0164201	OG0000043	1
10	Significant contraction	InterPro	IPR006653	Tryptophan synthase, beta chain, conserved site	2024-01-12	4013-03-01	0.00894627	0.040274	0.0164201	OG0000008	1
10	Significant contraction	InterPro	IPR007023	Ribosomal biogenesis regulatory protein	2024-01-12	4013-03-01	0.00894627	0.040274	0.0164201	OG0000012	1
10	Significant contraction	InterPro	IPR007192	Cdc23	2024-01-12	4013-03-01	0.00894627	0.040274	0.0164201	OG0000012	1
10	Significant contraction	InterPro	IPR013025	Large ribosomal subunit protein uL23-like	2024-01-12	4013-03-01	0.00894627	0.040274	0.0164201	OG0000012	1
10	Significant contraction	InterPro	IPR017974	Claudin, conserved site	2024-01-12	4013-03-01	0.00894627	0.040274	0.0164201	OG0000581	1
10	Significant contraction	InterPro	IPR019539	Galactokinase, N-terminal domain	2024-01-12	4013-03-01	0.00894627	0.040274	0.0164201	OG0000012	1
10	Significant contraction	InterPro	IPR020828	Glyceraldehyde 3-phosphate dehydrogenase, NAD(P) binding domain	2024-01-12	4013-03-01	0.00894627	0.040274	0.0164201	OG0000437	1
10	Significant contraction	InterPro	IPR023378	YheA/YmcA-like domain superfamily	2024-01-12	4013-03-01	0.00894627	0.040274	0.0164201	OG0000012	1
10	Significant contraction	InterPro	IPR024435	Histidyl tRNA synthetase-related domain	2024-01-12	4013-03-01	0.00894627	0.040274	0.0164201	OG0000012	1
10	Significant contraction	InterPro	IPR027756	Ovo-like	2024-01-12	4013-03-01	0.00894627	0.040274	0.0164201	OG0000581	1
10	Significant contraction	InterPro	IPR028939	Pyrroline-5-carboxylate reductase, catalytic, N-terminal	2024-01-12	4013-03-01	0.00894627	0.040274	0.0164201	OG0000012	1
10	Significant contraction	InterPro	IPR029036	Pyrroline-5-carboxylate reductase, dimerisation domain	2024-01-12	4013-03-01	0.00894627	0.040274	0.0164201	OG0000012	1
10	Significant contraction	InterPro	IPR031342	Meiotically up-regulated gene 163 protein-like	2024-01-12	4013-03-01	0.00894627	0.040274	0.0164201	OG0000043	1
10	Significant contraction	InterPro	IPR037944	Peroxiredoxin-5-like	2024-01-12	4013-03-01	0.00894627	0.040274	0.0164201	OG0000014	1
10	Significant contraction	InterPro	IPR044764	DDX52/Rok1, DEAD-box helicase domain	2024-01-12	4013-03-01	0.00894627	0.040274	0.0164201	OG0000012	1
10	Significant contraction	InterPro	IPR000304	Pyrroline-5-carboxylate reductase	2024-01-12	4013-04-01	0.011912	0.040274	0.0164201	OG0000012	1
10	Significant contraction	InterPro	IPR001667	DDH domain	2024-01-12	4013-04-01	0.011912	0.040274	0.0164201	OG0000012	1
10	Significant contraction	InterPro	IPR002772	Glycoside hydrolase family 3 C-terminal domain	2024-01-12	4013-04-01	0.011912	0.040274	0.0164201	OG0000012	1
10	Significant contraction	InterPro	IPR003462	Ornithine cyclodeaminase/mu-crystallin	2024-01-12	4013-04-01	0.011912	0.040274	0.0164201	OG0000012	1
10	Significant contraction	InterPro	IPR003492	Batten's disease protein Cln3	2024-01-12	4013-04-01	0.011912	0.040274	0.0164201	OG0000014	1
10	Significant contraction	InterPro	IPR004097	DHHA2 domain	2024-01-12	4013-04-01	0.011912	0.040274	0.0164201	OG0000012	1
10	Significant contraction	InterPro	IPR004585	DNA recombination/repair protein Rad52	2024-01-12	4013-04-01	0.011912	0.040274	0.0164201	OG0000008	1
10	Significant contraction	InterPro	IPR007265	Conserved oligomeric Golgi complex, subunit 3	2024-01-12	4013-04-01	0.011912	0.040274	0.0164201	OG0000008	1
10	Significant contraction	InterPro	IPR008427	Extracellular membrane protein, CFEM domain	2024-01-12	4013-04-01	0.011912	0.040274	0.0164201	OG0000008	1
10	Significant contraction	InterPro	IPR011687	Ribosome biogenesis protein Nop53/GLTSCR2	2024-01-12	4013-04-01	0.011912	0.040274	0.0164201	OG0000012	1
10	Significant contraction	InterPro	IPR012947	Threonyl/alanyl tRNA synthetase, SAD	2024-01-12	4013-04-01	0.011912	0.040274	0.0164201	OG0000012	1
10	Significant contraction	InterPro	IPR013740	Redoxin	2024-01-12	4013-04-01	0.011912	0.040274	0.0164201	OG0000014	1
10	Significant contraction	InterPro	IPR014030	Beta-ketoacyl synthase, N-terminal	2024-01-12	4013-04-01	0.011912	0.040274	0.0164201	OG0000014	1
10	Significant contraction	InterPro	IPR014876	DEK, C-terminal	2024-01-12	4013-04-01	0.011912	0.040274	0.0164201	OG0000014	1
10	Significant contraction	InterPro	IPR019451	RNA polymerase II assembly factor Rtp1, C-terminal	2024-01-12	4013-04-01	0.011912	0.040274	0.0164201	OG0000014	1
10	Significant contraction	InterPro	IPR020631	Tetrahydrofolate dehydrogenase/cyclohydrolase, NAD(P)-binding domain	2024-01-12	4013-04-01	0.011912	0.040274	0.0164201	OG0000181	1
10	Significant contraction	InterPro	IPR022657	Orn/DAP/Arg decarboxylase 2, conserved site	2024-01-12	4013-04-01	0.011912	0.040274	0.0164201	OG0000135	1
10	Significant contraction	InterPro	IPR025784	Protein N-terminal and lysine N-methyltransferase EFM7	2024-01-12	4013-04-01	0.011912	0.040274	0.0164201	OG0000135	1
10	Significant contraction	InterPro	IPR026822	Spp2/MOS2, G-patch domain	2024-01-12	4013-04-01	0.011912	0.040274	0.0164201	OG0000014	1
10	Significant contraction	InterPro	IPR026859	Myosin-binding domain	2024-01-12	4013-04-01	0.011912	0.040274	0.0164201	OG0000012	1
10	Significant contraction	InterPro	IPR026891	Fibronectin type III-like domain	2024-01-12	4013-04-01	0.011912	0.040274	0.0164201	OG0000012	1
10	Significant contraction	InterPro	IPR029458	Ras-binding domain of Byr2	2024-01-12	4013-04-01	0.011912	0.040274	0.0164201	OG0000012	1
10	Significant contraction	InterPro	IPR029787	Nucleotide cyclase	2024-01-12	4013-04-01	0.011912	0.040274	0.0164201	OG0000043	1
10	Significant contraction	InterPro	IPR034001	ATP-binding cassette transporter, PDR-like subfamily G, domain 1	2024-01-12	4013-04-01	0.011912	0.040274	0.0164201	OG0000012	1
10	Significant contraction	InterPro	IPR035283	Protein Fmp23	2024-01-12	4013-04-01	0.011912	0.040274	0.0164201	OG0000014	1
10	Significant contraction	InterPro	IPR038222	DHHA2 domain superfamily	2024-01-12	4013-04-01	0.011912	0.040274	0.0164201	OG0000012	1
10	Significant contraction	InterPro	IPR041715	Class II Histidinyl-tRNA synthetase (HisRS)-like catalytic core domain	2024-01-12	4013-04-01	0.011912	0.040274	0.0164201	OG0000012	1
10	Significant contraction	InterPro	IPR000169	Cysteine peptidase, cysteine active site	2024-01-12	4013-05-01	0.0148696	0.0414017	0.0168799	OG0000012	1
10	Significant contraction	InterPro	IPR002364	Quinone oxidoreductase/zeta-crystallin, conserved site	2024-01-12	4013-05-01	0.0148696	0.0414017	0.0168799	OG0000181	1
10	Significant contraction	InterPro	IPR003495	CobW/HypB/UreG, nucleotide-binding domain	2024-01-12	4013-05-01	0.0148696	0.0414017	0.0168799	OG0000012	1
10	Significant contraction	InterPro	IPR004104	Gfo/Idh/MocA-like oxidoreductase, C-terminal	2024-01-12	4013-05-01	0.0148696	0.0414017	0.0168799	OG0000012	1
10	Significant contraction	InterPro	IPR004134	Peptidase C1B, bleomycin hydrolase	2024-01-12	4013-05-01	0.0148696	0.0414017	0.0168799	OG0000012	1
10	Significant contraction	InterPro	IPR006056	RidA family	2024-01-12	4013-05-01	0.0148696	0.0414017	0.0168799	OG0000014	1
10	Significant contraction	InterPro	IPR007590	Saf4/Yju2 protein	2024-01-12	4013-05-01	0.0148696	0.0414017	0.0168799	OG0000014	1
10	Significant contraction	InterPro	IPR010929	CDR ABC transporter	2024-01-12	4013-05-01	0.0148696	0.0414017	0.0168799	OG0000012	1
10	Significant contraction	InterPro	IPR013861	TMEM115/Pdh1/Rbl19	2024-01-12	4013-05-01	0.0148696	0.0414017	0.0168799	OG0000008	1
10	Significant contraction	InterPro	IPR013961	RAI1-like	2024-01-12	4013-05-01	0.0148696	0.0414017	0.0168799	OG0000014	1
10	Significant contraction	InterPro	IPR021013	ATPase, vacuolar ER assembly factor, Vma12	2024-01-12	4013-05-01	0.0148696	0.0414017	0.0168799	OG0000012	1
10	Significant contraction	InterPro	IPR021861	THO complex, subunit THOC1	2024-01-12	4013-05-01	0.0148696	0.0414017	0.0168799	OG0005313	1
10	Significant contraction	InterPro	IPR025660	Cysteine peptidase, histidine active site	2024-01-12	4013-05-01	0.0148696	0.0414017	0.0168799	OG0000012	1
10	Significant contraction	InterPro	IPR029481	ABC-transporter, N-terminal domain	2024-01-12	4013-05-01	0.0148696	0.0414017	0.0168799	OG0000012	1
10	Significant contraction	InterPro	IPR030374	Polyamine biosynthesis domain	2024-01-12	4013-05-01	0.0148696	0.0414017	0.0168799	OG0000014	1
10	Significant contraction	InterPro	IPR034003	ATP-binding cassette transporter, PDR-like subfamily G, domain 2	2024-01-12	4013-05-01	0.0148696	0.0414017	0.0168799	OG0000012	1
10	Significant contraction	InterPro	IPR036395	Copper fist DNA-binding domain superfamily	2024-01-12	4013-05-01	0.0148696	0.0414017	0.0168799	OG0000008	1
10	Significant contraction	InterPro	IPR038763	DHH phosphoesterase superfamily	2024-01-12	4013-05-01	0.0148696	0.0414017	0.0168799	OG0000012	1
10	Significant contraction	InterPro	IPR001763	Rhodanese-like domain	2024-02-12	70/4013	0.0176838	0.0447843	0.018259	OG0000008/OG0000014	2
10	Significant contraction	InterPro	IPR000905	Gcp-like domain	2024-01-12	4013-06-01	0.0178191	0.0447843	0.018259	OG0000012	1
10	Significant contraction	InterPro	IPR001764	Glycoside hydrolase, family 3, N-terminal	2024-01-12	4013-06-01	0.0178191	0.0447843	0.018259	OG0000012	1
10	Significant contraction	InterPro	IPR010580	Stress-associated endoplasmic reticulum protein	2024-01-12	4013-06-01	0.0178191	0.0447843	0.018259	OG0000012	1
10	Significant contraction	InterPro	IPR017860	Peptidase M22, conserved site	2024-01-12	4013-06-01	0.0178191	0.0447843	0.018259	OG0000012	1
10	Significant contraction	InterPro	IPR017861	Kae1/TsaD family	2024-01-12	4013-06-01	0.0178191	0.0447843	0.018259	OG0000012	1
10	Significant contraction	InterPro	IPR019166	MICOS complex subunit MIC26/MIC27	2024-01-12	4013-06-01	0.0178191	0.0447843	0.018259	OG0000014	1
10	Significant contraction	InterPro	IPR019835	SWIB domain	2024-01-12	4013-06-01	0.0178191	0.0447843	0.018259	OG0000014	1
10	Significant contraction	InterPro	IPR036881	Glycoside hydrolase family 3 C-terminal domain superfamily	2024-01-12	4013-06-01	0.0178191	0.0447843	0.018259	OG0000012	1
10	Significant contraction	InterPro	IPR036962	Glycoside hydrolase, family 3, N-terminal domain superfamily	2024-01-12	4013-06-01	0.0178191	0.0447843	0.018259	OG0000012	1
10	Significant contraction	InterPro	IPR037545	Tripartite DENN domain, FNIP1/2-type	2024-01-12	4013-06-01	0.0178191	0.0447843	0.018259	OG0000043	1
10	Significant contraction	InterPro	IPR004871	Cleavage/polyadenylation specificity factor, A subunit, C-terminal	2024-01-12	4013-07-01	0.0207605	0.049966	0.0203716	OG0000014	1
10	Significant contraction	InterPro	IPR018163	Threonyl/alanyl tRNA synthetase, class II-like, putative editing domain superfamily	2024-01-12	4013-07-01	0.0207605	0.049966	0.0203716	OG0000012	1
10	Significant contraction	InterPro	IPR019133	MICOS complex subunit MIC60	2024-01-12	4013-07-01	0.0207605	0.049966	0.0203716	OG0004446	1
10	Significant contraction	InterPro	IPR019793	Peroxidases heam-ligand binding site	2024-01-12	4013-07-01	0.0207605	0.049966	0.0203716	OG0000181	1
10	Significant contraction	InterPro	IPR036517	FF domain superfamily	2024-01-12	4013-07-01	0.0207605	0.049966	0.0203716	OG0000014	1
6	Significant contraction	InterPro	IPR003308	Integrase, N-terminal zinc-binding domain	2024-01-11	4013-01-01	0.00274109	0.0476117	0.0225529	OG0000265	1
6	Significant contraction	InterPro	IPR007817	Isocyanide synthase/Spore wall maturation protein DIT1	2024-01-11	4013-01-01	0.00274109	0.0476117	0.0225529	OG0004168	1
6	Significant contraction	InterPro	IPR036864	Zn(2)-C6 fungal-type DNA-binding domain superfamily	2024-04-11	246/4013	0.00322712	0.0476117	0.0225529	OG0000265/OG0000397/OG0000399/OG0004221	4
6	Significant contraction	InterPro	IPR001138	Zn(2)Cys(6) fungal-type DNA-binding domain	2024-04-11	248/4013	0.00332437	0.0476117	0.0225529	OG0000265/OG0000397/OG0000399/OG0004221	4
6	Significant contraction	InterPro	IPR022235	Protein of unknown function DUF3760	2024-01-11	4013-02-01	0.00547535	0.0476117	0.0225529	OG0004537	1
6	Significant contraction	InterPro	IPR036226	Lipoxigenase, C-terminal domain superfamily	2024-01-11	4013-02-01	0.00547535	0.0476117	0.0225529	OG0004537	1
6	Significant contraction	InterPro	IPR002818	DJ-1/PfpI	2024-01-11	4013-03-01	0.00820279	0.0476117	0.0225529	OG0004168	1
6	Significant contraction	InterPro	IPR008598	Drought induced 19 protein type, zinc-binding domain	2024-01-11	4013-03-01	0.00820279	0.0476117	0.0225529	OG0000474	1
6	Significant contraction	InterPro	IPR018466	Yeast cell wall synthesis Kre9/Knh1-like, N-terminal	2024-01-11	4013-03-01	0.00820279	0.0476117	0.0225529	OG0004221	1
6	Significant contraction	InterPro	IPR040497	Glucosyltransferase 24, catalytic domain	2024-01-11	4013-03-01	0.00820279	0.0476117	0.0225529	OG0000265	1
6	Significant contraction	InterPro	IPR040692	UGGT, thioredoxin-like domain 3	2024-01-11	4013-03-01	0.00820279	0.0476117	0.0225529	OG0000265	1
6	Significant contraction	InterPro	IPR004226	Tubulin binding cofactor A	2024-01-11	4013-04-01	0.0109234	0.0476117	0.0225529	OG0004168	1
6	Significant contraction	InterPro	IPR005404	Potassium channel, voltage dependent, Kv3.3	2024-01-11	4013-04-01	0.0109234	0.0476117	0.0225529	OG0000474	1
6	Significant contraction	InterPro	IPR007034	Ribosome biogenesis protein BMS1/TSR1, C-terminal	2024-01-11	4013-04-01	0.0109234	0.0476117	0.0225529	OG0000397	1
6	Significant contraction	InterPro	IPR008659	Yeast cell wall synthesis Kre9/Knh1, C-terminal	2024-01-11	4013-04-01	0.0109234	0.0476117	0.0225529	OG0004221	1
6	Significant contraction	InterPro	IPR020448	Maltose fermentation regulatory protein, DNA-binding domain	2024-01-11	4013-04-01	0.0109234	0.0476117	0.0225529	OG0000399	1
6	Significant contraction	InterPro	IPR039761	Ribosome biogenesis protein Bms1/Tsr1	2024-01-11	4013-04-01	0.0109234	0.0476117	0.0225529	OG0000397	1
6	Significant contraction	InterPro	IPR008554	Glutaredoxin-like	2024-01-11	4013-05-01	0.0136373	0.0476117	0.0225529	OG0000530	1
6	Significant contraction	InterPro	IPR008685	Centromere protein Mis12	2024-01-11	4013-05-01	0.0136373	0.0476117	0.0225529	OG0000265	1
6	Significant contraction	InterPro	IPR014804	Mitochondrial protein Pet20-like	2024-01-11	4013-05-01	0.0136373	0.0476117	0.0225529	OG0004424	1
6	Significant contraction	InterPro	IPR036661	Luciferase-like domain superfamily	2024-01-11	4013-05-01	0.0136373	0.0476117	0.0225529	OG0000265	1
6	Significant contraction	InterPro	IPR002495	Glycosyl transferase, family 8	2024-01-11	4013-06-01	0.0163444	0.0476117	0.0225529	OG0000530	1
6	Significant contraction	InterPro	IPR002713	FF domain	2024-01-11	4013-06-01	0.0163444	0.0476117	0.0225529	OG0004424	1
6	Significant contraction	InterPro	IPR012576	NADH dehydrogenase [ubiquinone] 1 beta subcomplex subunit 3	2024-01-11	4013-06-01	0.0163444	0.0476117	0.0225529	OG0000474	1
6	Significant contraction	InterPro	IPR036126	Tubulin binding cofactor A superfamily	2024-01-11	4013-06-01	0.0163444	0.0476117	0.0225529	OG0004168	1
6	Significant contraction	InterPro	IPR038407	Vesicle transport v-SNARE, N-terminal domain superfamily	2024-01-11	4013-06-01	0.0163444	0.0476117	0.0225529	OG0005483	1
6	Significant contraction	InterPro	IPR038843	Cell wall protein Sed1/Spi1	2024-01-11	4013-06-01	0.0163444	0.0476117	0.0225529	OG0004386	1
6	Significant contraction	InterPro	IPR011252	Fibrogen-binding domain 1	2024-01-11	4013-07-01	0.0190447	0.0476117	0.0225529	OG0004386	1
6	Significant contraction	InterPro	IPR024672	Agglutinin-like protein, N-terminal	2024-01-11	4013-07-01	0.0190447	0.0476117	0.0225529	OG0004386	1
6	Significant contraction	InterPro	IPR036026	Seven-hairpin glycosidases	2024-01-11	4013-07-01	0.0190447	0.0476117	0.0225529	OG0000397	1
6	Significant contraction	InterPro	IPR036517	FF domain superfamily	2024-01-11	4013-07-01	0.0190447	0.0476117	0.0225529	OG0004424	1
6	Significant contraction	InterPro	IPR043063	Agglutinin-like protein, N-terminal, N2 subdomain	2024-01-11	4013-07-01	0.0190447	0.0476117	0.0225529	OG0004386	1
Lipomycetales	Significant contraction	KEGG	map00280	Valine, leucine and isoleucine degradation	11/187	87/5415	0.000175592	0.0414396	0.0414396	OG0000567/OG0004147/OG0004527/OG0004918/OG0005386/OG0005436/OG0005479/OG0005583/OG0006858/OG0020435/OG0024176	11
Trigonopsidales	Significant contraction	InterPro	IPR020846	Major facilitator superfamily domain	18/78	136/4013	4.2795e-11	3.47068e-08	2.71636e-08	OG0000007/OG0000014/OG0000019/OG0000030/OG0000038/OG0000048/OG0000082/OG0000095/OG0000098/OG0000107/OG0000112/OG0000138/OG0000141/OG0000261/OG0000273/OG0000300/OG0004221/OG0004775	18
Trigonopsidales	Significant contraction	InterPro	IPR007219	Transcription factor domain, fungi	17/78	136/4013	4.08623e-10	1.15976e-07	9.07693e-08	OG0000019/OG0000028/OG0000048/OG0000082/OG0000107/OG0000116/OG0000133/OG0000182/OG0000261/OG0000300/OG0000326/OG0000378/OG0000399/OG0003079/OG0004086/OG0005170/OG0005268	17
Trigonopsidales	Significant contraction	InterPro	IPR005829	Sugar transporter, conserved site	12/78	57/4013	4.29009e-10	1.15976e-07	9.07693e-08	OG0000014/OG0000019/OG0000030/OG0000038/OG0000048/OG0000082/OG0000095/OG0000112/OG0000138/OG0000261/OG0000273/OG0004221	12
Trigonopsidales	Significant contraction	InterPro	IPR036864	Zn(2)-C6 fungal-type DNA-binding domain superfamily	21/78	246/4013	3.48887e-09	6.56521e-07	5.13832e-07	OG0000019/OG0000028/OG0000082/OG0000112/OG0000116/OG0000128/OG0000133/OG0000141/OG0000182/OG0000261/OG0000263/OG0000300/OG0000326/OG0000378/OG0000399/OG0003079/OG0004086/OG0004221/OG0004641/OG0005170/OG0005268	21
Trigonopsidales	Significant contraction	InterPro	IPR001138	Zn(2)Cys(6) fungal-type DNA-binding domain	21/78	248/4013	4.0476e-09	6.56521e-07	5.13832e-07	OG0000019/OG0000028/OG0000082/OG0000112/OG0000116/OG0000128/OG0000133/OG0000141/OG0000182/OG0000261/OG0000263/OG0000300/OG0000326/OG0000378/OG0000399/OG0003079/OG0004086/OG0004221/OG0004641/OG0005170/OG0005268	21
Trigonopsidales	Significant contraction	InterPro	IPR005828	Major facilitator, sugar transporter-like	10/78	62/4013	2.03665e-07	2.75287e-05	2.15456e-05	OG0000014/OG0000030/OG0000038/OG0000048/OG0000082/OG0000098/OG0000107/OG0000112/OG0000261/OG0000273	10
Trigonopsidales	Significant contraction	InterPro	IPR036259	MFS transporter superfamily	20/78	297/4013	4.94804e-07	5.73265e-05	4.48672e-05	OG0000007/OG0000012/OG0000014/OG0000019/OG0000030/OG0000038/OG0000048/OG0000082/OG0000095/OG0000098/OG0000107/OG0000112/OG0000117/OG0000138/OG0000141/OG0000261/OG0000273/OG0000300/OG0004221/OG0004775	20
Trigonopsidales	Significant contraction	InterPro	IPR011701	Major facilitator superfamily	13/78	152/4013	5.17908e-06	0.000525029	0.000410919	OG0000007/OG0000014/OG0000019/OG0000038/OG0000082/OG0000095/OG0000107/OG0000112/OG0000138/OG0000141/OG0000273/OG0004221/OG0004775	13
Trigonopsidales	Significant contraction	InterPro	IPR021858	Fungal transcription factor	8/78	53/4013	6.19937e-06	0.000558632	0.000437219	OG0000007/OG0000019/OG0000028/OG0000038/OG0000082/OG0000128/OG0000133/OG0000263	8
Trigonopsidales	Significant contraction	InterPro	IPR001958	Tetracycline resistance protein TetA/multidrug resistance protein MdtG-like	4/78	4013-11-01	3.93168e-05	0.00289872	0.00226871	OG0000095/OG0000112/OG0000138/OG0000273	4
Trigonopsidales	Significant contraction	InterPro	IPR018087	Glycoside hydrolase, family 5, conserved site	4/78	4013-11-01	3.93168e-05	0.00289872	0.00226871	OG0000014/OG0000107/OG0000143/OG0000263	4
Trigonopsidales	Significant contraction	InterPro	IPR025928	Flocculin type 3 repeat	6/78	37/4013	6.39174e-05	0.00431975	0.00338089	OG0000007/OG0000135/OG0000261/OG0001061/OG0004386/OG0005580	6
Trigonopsidales	Significant contraction	InterPro	IPR017853	Glycoside hydrolase superfamily	7/78	58/4013	0.000108302	0.00675637	0.00528794	OG0000012/OG0000112/OG0000135/OG0000143/OG0000261/OG0000378/OG0001061	7
Trigonopsidales	Significant contraction	InterPro	IPR001764	Glycoside hydrolase, family 3, N-terminal	3/78	4013-06-01	0.000135505	0.0068684	0.00537562	OG0000012/OG0000261/OG0000378	3
Trigonopsidales	Significant contraction	InterPro	IPR036881	Glycoside hydrolase family 3 C-terminal domain superfamily	3/78	4013-06-01	0.000135505	0.0068684	0.00537562	OG0000012/OG0000261/OG0000378	3
Trigonopsidales	Significant contraction	InterPro	IPR036962	Glycoside hydrolase, family 3, N-terminal domain superfamily	3/78	4013-06-01	0.000135505	0.0068684	0.00537562	OG0000012/OG0000261/OG0000378	3
Trigonopsidales	Significant contraction	InterPro	IPR001389	Flocculin	4/78	19/4013	0.0004102	0.0195689	0.0153158	OG0000135/OG0000261/OG0001061/OG0004386	4
Trigonopsidales	Significant contraction	InterPro	IPR001155	NADH:flavin oxidoreductase/NADH oxidase, N-terminal	3/78	4013-09-01	0.000545575	0.0232874	0.0182261	OG0000030/OG0000107/OG0000300	3
Trigonopsidales	Significant contraction	InterPro	IPR011658	PA14 domain	3/78	4013-09-01	0.000545575	0.0232874	0.0182261	OG0000012/OG0000261/OG0001061	3
Trigonopsidales	Significant contraction	InterPro	IPR002347	Short-chain dehydrogenase/reductase SDR	7/78	79/4013	0.000752855	0.0305283	0.0238932	OG0000030/OG0000048/OG0000058/OG0000128/OG0000141/OG0000181/OG0000283	7
Trigonopsidales	Significant contraction	InterPro	IPR010573	Major facilitator transporter Str1/Tri12-like	2/78	4013-03-01	0.00110498	0.0389627	0.0304945	OG0000095/OG0000112	2
Trigonopsidales	Significant contraction	InterPro	IPR015285	RIO2 kinase winged helix domain, N-terminal	2/78	4013-03-01	0.00110498	0.0389627	0.0304945	OG0000098/OG0003696	2
Trigonopsidales	Significant contraction	InterPro	IPR024989	Major facilitator superfamily associated domain	2/78	4013-03-01	0.00110498	0.0389627	0.0304945	OG0000019/OG0000107	2
Trigonopsidales	Significant contraction	InterPro	IPR003663	Sugar/inositol transporter	4/78	25/4013	0.00122528	0.0414044	0.0324055	OG0000038/OG0000048/OG0000082/OG0000098	4
Sporopachydermiales	Significant contraction	InterPro	IPR036259	MFS transporter superfamily	34/100	297/4013	4.10815e-15	5.31184e-12	3.9222e-12	OG0000005/OG0000007/OG0000009/OG0000010/OG0000014/OG0000020/OG0000038/OG0000039/OG0000040/OG0000044/OG0000047/OG0000060/OG0000061/OG0000071/OG0000086/OG0000095/OG0000096/OG0000097/OG0000098/OG0000099/OG0000117/OG0000138/OG0000141/OG0000154/OG0000160/OG0000164/OG0000265/OG0000273/OG0000300/OG0000337/OG0000357/OG0000433/OG0004221/OG0004775	34
Sporopachydermiales	Significant contraction	InterPro	IPR020846	Major facilitator superfamily domain	22/100	136/4013	6.70954e-13	4.33772e-10	3.20292e-10	OG0000007/OG0000014/OG0000020/OG0000038/OG0000039/OG0000040/OG0000044/OG0000047/OG0000060/OG0000095/OG0000098/OG0000138/OG0000141/OG0000160/OG0000164/OG0000265/OG0000273/OG0000300/OG0000357/OG0000433/OG0004221/OG0004775	22
Sporopachydermiales	Significant contraction	InterPro	IPR005829	Sugar transporter, conserved site	13/100	57/4013	6.41907e-10	2.76662e-07	2.04284e-07	OG0000014/OG0000020/OG0000038/OG0000044/OG0000047/OG0000060/OG0000095/OG0000138/OG0000160/OG0000164/OG0000273/OG0000433/OG0004221	13
Sporopachydermiales	Significant contraction	InterPro	IPR005828	Major facilitator, sugar transporter-like	13/100	62/4013	1.96592e-09	6.35484e-07	4.69235e-07	OG0000010/OG0000014/OG0000020/OG0000038/OG0000040/OG0000044/OG0000047/OG0000060/OG0000098/OG0000160/OG0000164/OG0000273/OG0000433	13
Sporopachydermiales	Significant contraction	InterPro	IPR011701	Major facilitator superfamily	18/100	152/4013	2.00666e-08	5.18923e-06	3.83167e-06	OG0000005/OG0000007/OG0000014/OG0000038/OG0000039/OG0000040/OG0000060/OG0000071/OG0000095/OG0000138/OG0000141/OG0000154/OG0000160/OG0000265/OG0000273/OG0000357/OG0004221/OG0004775	18
Sporopachydermiales	Significant contraction	InterPro	IPR017853	Glycoside hydrolase superfamily	11/100	58/4013	1.13839e-07	2.45324e-05	1.81145e-05	OG0000008/OG0000009/OG0000022/OG0000034/OG0000039/OG0000047/OG0000083/OG0000097/OG0000135/OG0000143/OG0004022	11
Sporopachydermiales	Significant contraction	InterPro	IPR036864	Zn(2)-C6 fungal-type DNA-binding domain superfamily	21/100	246/4013	3.82669e-07	7.06844e-05	5.21926e-05	OG0000020/OG0000028/OG0000039/OG0000043/OG0000047/OG0000096/OG0000120/OG0000128/OG0000133/OG0000141/OG0000160/OG0000173/OG0000265/OG0000300/OG0000382/OG0000433/OG0000492/OG0000726/OG0003728/OG0004221/OG0004641	21
Sporopachydermiales	Significant contraction	InterPro	IPR001138	Zn(2)Cys(6) fungal-type DNA-binding domain	21/100	248/4013	4.39068e-07	7.09644e-05	5.23993e-05	OG0000020/OG0000028/OG0000039/OG0000043/OG0000047/OG0000096/OG0000120/OG0000128/OG0000133/OG0000141/OG0000160/OG0000173/OG0000265/OG0000300/OG0000382/OG0000433/OG0000492/OG0000726/OG0003728/OG0004221/OG0004641	21
Sporopachydermiales	Significant contraction	InterPro	IPR029058	Alpha/Beta hydrolase fold	16/100	166/4013	2.32854e-06	0.000334533	0.000247015	OG0000009/OG0000020/OG0000023/OG0000028/OG0000037/OG0000040/OG0000043/OG0000058/OG0000064/OG0000071/OG0000086/OG0000097/OG0000181/OG0000265/OG0000280/OG0000441	16
Sporopachydermiales	Significant contraction	InterPro	IPR015424	Pyridoxal phosphate-dependent transferase	9/100	64/4013	2.28047e-05	0.00267793	0.00197735	OG0000004/OG0000014/OG0000039/OG0000060/OG0000071/OG0000109/OG0000128/OG0000160/OG0000498	9
Sporopachydermiales	Significant contraction	InterPro	IPR011650	Peptidase M20, dimerisation domain	4/100	4013-08-01	2.35469e-05	0.00267793	0.00197735	OG0000007/OG0000039/OG0000071/OG0003728	4
Sporopachydermiales	Significant contraction	InterPro	IPR003663	Sugar/inositol transporter	6/100	25/4013	2.48532e-05	0.00267793	0.00197735	OG0000038/OG0000044/OG0000047/OG0000098/OG0000164/OG0000433	6
Sporopachydermiales	Significant contraction	InterPro	IPR021858	Fungal transcription factor	8/100	53/4013	3.93912e-05	0.00391791	0.00289294	OG0000007/OG0000028/OG0000038/OG0000043/OG0000064/OG0000120/OG0000128/OG0000133	8
Sporopachydermiales	Significant contraction	InterPro	IPR008401	Apc13	3/100	4013-04-01	5.90048e-05	0.00544951	0.00402386	OG0000036/OG0000083/OG0000143	3
Sporopachydermiales	Significant contraction	InterPro	IPR001958	Tetracycline resistance protein TetA/multidrug resistance protein MdtG-like	4/100	4013-11-01	0.000104767	0.00837284	0.00618241	OG0000047/OG0000095/OG0000138/OG0000273	4
Sporopachydermiales	Significant contraction	InterPro	IPR036324	Manganese/iron superoxide dismutase, N-terminal domain superfamily	4/100	4013-11-01	0.000104767	0.00837284	0.00618241	OG0000004/OG0000007/OG0000020/OG0000037	4
Sporopachydermiales	Significant contraction	InterPro	IPR007219	Transcription factor domain, fungi	12/100	136/4013	0.000115226	0.00837284	0.00618241	OG0000020/OG0000028/OG0000032/OG0000047/OG0000096/OG0000120/OG0000133/OG0000265/OG0000300/OG0000382/OG0000492/OG0000726	12
Sporopachydermiales	Significant contraction	InterPro	IPR000073	Alpha/beta hydrolase fold-1	7/100	46/4013	0.000116559	0.00837284	0.00618241	OG0000020/OG0000028/OG0000040/OG0000064/OG0000097/OG0000265/OG0000441	7
Sporopachydermiales	Significant contraction	InterPro	IPR002109	Glutaredoxin	5/100	21/4013	0.000128811	0.00876594	0.00647267	OG0000023/OG0000097/OG0000146/OG0000273/OG0000485	5
Sporopachydermiales	Significant contraction	InterPro	IPR015421	Pyridoxal phosphate-dependent transferase, major domain	8/100	66/4013	0.000195394	0.0124191	0.0091701	OG0000004/OG0000014/OG0000039/OG0000060/OG0000071/OG0000109/OG0000498/OG0003728	8
Sporopachydermiales	Significant contraction	InterPro	IPR033121	Peptidase family A1 domain	9/100	84/4013	0.000201702	0.0124191	0.0091701	OG0000006/OG0000014/OG0000023/OG0000037/OG0000079/OG0000096/OG0000097/OG0000244/OG0000433	9
Sporopachydermiales	Significant contraction	InterPro	IPR013087	Zinc finger C2H2-type	17/100	263/4013	0.000213253	0.0125335	0.00925457	OG0000014/OG0000021/OG0000034/OG0000039/OG0000095/OG0000096/OG0000099/OG0000117/OG0000300/OG0000337/OG0000357/OG0000451/OG0000474/OG0000492/OG0000498/OG0000507/OG0000581	17
Sporopachydermiales	Significant contraction	InterPro	IPR023298	P-type ATPase, transmembrane domain superfamily	7/100	53/4013	0.000291003	0.0148787	0.0109863	OG0000008/OG0000014/OG0000037/OG0000095/OG0000096/OG0000097/OG0000441	7
Sporopachydermiales	Significant contraction	InterPro	IPR036236	Zinc finger C2H2 superfamily	12/100	150/4013	0.000293069	0.0148787	0.0109863	OG0000021/OG0000034/OG0000095/OG0000096/OG0000117/OG0000300/OG0000337/OG0000451/OG0000474/OG0000492/OG0000507/OG0000581	12
Sporopachydermiales	Significant contraction	InterPro	IPR013112	FAD-binding 8	4/100	14/4013	0.000299965	0.0148787	0.0109863	OG0000004/OG0000008/OG0000098/OG0000120	4
Sporopachydermiales	Significant contraction	InterPro	IPR000253	Forkhead-associated (FHA) domain	11/100	129/4013	0.000305907	0.0148787	0.0109863	OG0000006/OG0000022/OG0000028/OG0000038/OG0000039/OG0000040/OG0000042/OG0000064/OG0000109/OG0000456/OG0004552	11
Sporopachydermiales	Significant contraction	InterPro	IPR032640	AMP-activated protein kinase, glycogen-binding domain	5/100	25/4013	0.000310693	0.0148787	0.0109863	OG0000007/OG0000021/OG0000022/OG0000034/OG0000083	5
Sporopachydermiales	Significant contraction	InterPro	IPR002933	Peptidase M20	3/100	4013-07-01	0.000488755	0.0210653	0.0155544	OG0000039/OG0000071/OG0003728	3
Sporopachydermiales	Significant contraction	InterPro	IPR036264	Bacterial exopeptidase dimerisation domain	3/100	4013-07-01	0.000488755	0.0210653	0.0155544	OG0000007/OG0000071/OG0003728	3
Sporopachydermiales	Significant contraction	InterPro	IPR036908	RlpA-like domain superfamily	3/100	4013-07-01	0.000488755	0.0210653	0.0155544	OG0000006/OG0000014/OG0000135	3
Sporopachydermiales	Significant contraction	InterPro	IPR001461	Aspartic peptidase A1 family	7/100	59/4013	0.000569932	0.0230766	0.0170395	OG0000006/OG0000014/OG0000023/OG0000037/OG0000096/OG0000244/OG0000433	7
Sporopachydermiales	Significant contraction	InterPro	IPR008160	Collagen triple helix repeat	8/100	77/4013	0.000571116	0.0230766	0.0170395	OG0000040/OG0000042/OG0000099/OG0000120/OG0000135/OG0000280/OG0000407/OG0000467	8
Sporopachydermiales	Significant contraction	InterPro	IPR021109	Aspartic peptidase domain superfamily	9/100	97/4013	0.000598831	0.0233843	0.0172667	OG0000006/OG0000014/OG0000023/OG0000037/OG0000079/OG0000096/OG0000097/OG0000244/OG0000433	9
Sporopachydermiales	Significant contraction	InterPro	IPR018951	Fumarase C, C-terminal	2/100	4013-02-01	0.000614901	0.0233843	0.0172667	OG0000141/OG0000638	2
Sporopachydermiales	Significant contraction	InterPro	IPR013121	Ferric reductase, NAD binding domain	4/100	17/4013	0.000673269	0.0237501	0.0175368	OG0000004/OG0000008/OG0000098/OG0000120	4
Sporopachydermiales	Significant contraction	InterPro	IPR020471	Aldo-keto reductase	4/100	17/4013	0.000673269	0.0237501	0.0175368	OG0000032/OG0000058/OG0000143/OG0000162	4
Sporopachydermiales	Significant contraction	InterPro	IPR002347	Short-chain dehydrogenase/reductase SDR	8/100	79/4013	0.000679623	0.0237501	0.0175368	OG0000006/OG0000010/OG0000047/OG0000058/OG0000086/OG0000128/OG0000141/OG0000181	8
Sporopachydermiales	Significant contraction	InterPro	IPR013889	Karyogamy protein, KAR9	3/100	4013-08-01	0.000767879	0.0261281	0.0192927	OG0000020/OG0000079/OG0000098	3
Sporopachydermiales	Significant contraction	InterPro	IPR018170	Aldo/keto reductase, conserved site	4/100	18/4013	0.000849185	0.0281538	0.0207884	OG0000032/OG0000058/OG0000143/OG0000162	4
Sporopachydermiales	Significant contraction	InterPro	IPR013103	Reverse transcriptase, RNA-dependent DNA polymerase	5/100	31/4013	0.000882458	0.0285255	0.0210629	OG0000022/OG0000042/OG0000060/OG0000407/OG0000467	5
Sporopachydermiales	Significant contraction	InterPro	IPR001083	Copper fist DNA-binding domain	3/100	4013-09-01	0.00113103	0.0356689	0.0263375	OG0000008/OG0000037/OG0000382	3
Sporopachydermiales	Significant contraction	InterPro	IPR036282	Glutathione S-transferase, C-terminal domain superfamily	5/100	33/4013	0.00118493	0.0360062	0.0265866	OG0000007/OG0000039/OG0000143/OG0000146/OG0000154	5
Sporopachydermiales	Significant contraction	InterPro	IPR016181	Acyl-CoA N-acyltransferase	8/100	86/4013	0.00119742	0.0360062	0.0265866	OG0000007/OG0000009/OG0000014/OG0000021/OG0000047/OG0000507/OG0004022/OG0004495	8
Sporopachydermiales	Significant contraction	InterPro	IPR011767	Glutaredoxin active site	3/100	4013-10-01	0.00158663	0.0460071	0.0339712	OG0000023/OG0000273/OG0000485	3
Sporopachydermiales	Significant contraction	InterPro	IPR001806	Small GTPase	7/100	70/4013	0.00160118	0.0460071	0.0339712	OG0000034/OG0000042/OG0000095/OG0000133/OG0000160/OG0000357/OG0000492	7
Sporopachydermiales	Significant contraction	InterPro	IPR018466	Yeast cell wall synthesis Kre9/Knh1-like, N-terminal	2/100	4013-03-01	0.00181466	0.0488823	0.0360941	OG0000005/OG0004221	2
Sporopachydermiales	Significant contraction	InterPro	IPR027756	Ovo-like	2/100	4013-03-01	0.00181466	0.0488823	0.0360941	OG0000451/OG0000581	2
Sporopachydermiales	Significant contraction	InterPro	IPR031342	Meiotically up-regulated gene 163 protein-like	2/100	4013-03-01	0.00181466	0.0488823	0.0360941	OG0000036/OG0000043	2
Sporopachydermiales	Significant contraction	InterPro	IPR004839	Aminotransferase, class I/classII	4/100	22/4013	0.00188031	0.0496171	0.0366367	OG0000014/OG0000039/OG0000071/OG0000109	4
Sporopachydermiales	Significant contraction	KEGG	map00071	Fatty acid degradation	12/155	61/5415	1.02555e-07	2.71769e-05	2.43972e-05	OG0000018/OG0000033/OG0000042/OG0000052/OG0000081/OG0000147/OG0000151/OG0000242/OG0000351/OG0004179/OG0004862/OG0005049	12
Sporopachydermiales	Significant contraction	KEGG	map00410	beta-Alanine metabolism	9/155	52/5415	1.31195e-05	0.00173833	0.00156053	OG0000018/OG0000033/OG0000147/OG0000242/OG0000337/OG0000351/OG0003728/OG0004147/OG0004179	9
Sporopachydermiales	Significant contraction	KEGG	map00903	Limonene degradation	5/155	17/5415	8.43834e-05	0.00594881	0.00534034	OG0000018/OG0000033/OG0000147/OG0000351/OG0000765	5
Sporopachydermiales	Significant contraction	KEGG	map00625	Chloroalkane and chloroalkene degradation	6/155	27/5415	8.97934e-05	0.00594881	0.00534034	OG0000018/OG0000033/OG0000081/OG0000147/OG0000351/OG0004862	6
Sporopachydermiales	Significant contraction	KEGG	map00040	Pentose and glucuronate interconversions	6/155	35/5415	0.00040743	0.0210719	0.0189166	OG0000010/OG0000032/OG0000754/OG0005032/OG0006164/OG0014403	6
Sporopachydermiales	Significant contraction	KEGG	map00981	Insect hormone biosynthesis	4/155	14/5415	0.000516675	0.0210719	0.0189166	OG0000018/OG0000033/OG0000147/OG0000351	4
Sporopachydermiales	Significant contraction	KEGG	map00340	Histidine metabolism	6/155	37/5415	0.000556616	0.0210719	0.0189166	OG0000009/OG0000018/OG0000033/OG0000147/OG0000337/OG0000351	6
Sporopachydermiales	Significant contraction	KEGG	map00620	Pyruvate metabolism	13/155	169/5415	0.0010124	0.0305883	0.0274596	OG0000006/OG0000018/OG0000032/OG0000033/OG0000042/OG0000081/OG0000089/OG0000147/OG0000351/OG0000407/OG0000638/OG0004862/OG0034913	13
Sporopachydermiales	Significant contraction	KEGG	map00982	Drug metabolism - cytochrome P450	5/155	28/5415	0.00103885	0.0305883	0.0274596	OG0000023/OG0000081/OG0000146/OG0000337/OG0000466	5
Sporopachydermiales	Significant contraction	KEGG	map00310	Lysine degradation	12/155	151/5415	0.00119282	0.0316097	0.0283765	OG0000018/OG0000033/OG0000042/OG0000147/OG0000351/OG0000366/OG0000485/OG0000581/OG0000911/OG0004179/OG0004508/OG0005403	12
Sporopachydermiales	Significant contraction	KEGG	map01240	Biosynthesis of cofactors	19/155	317/5415	0.00160966	0.0361851	0.0324839	OG0000010/OG0000018/OG0000023/OG0000032/OG0000033/OG0000056/OG0000109/OG0000147/OG0000337/OG0000351/OG0003078/OG0004098/OG0004508/OG0005325/OG0006165/OG0014403/OG0019018/OG0022586/OG0028121	19
Sporopachydermiales	Significant contraction	KEGG	map00770	Pantothenate and CoA biosynthesis	7/155	61/5415	0.00163857	0.0361851	0.0324839	OG0000018/OG0000023/OG0000033/OG0000147/OG0000337/OG0000351/OG0003728	7
Sporopachydermiales	Significant contraction	KEGG	map00330	Arginine and proline metabolism	8/155	81/5415	0.00205727	0.0419367	0.0376473	OG0000018/OG0000028/OG0000033/OG0000147/OG0000337/OG0000351/OG0000754/OG0016630	8
Sporopachydermiales	Significant contraction	KEGG	map00053	Ascorbate and aldarate metabolism	5/155	34/5415	0.00256157	0.0484868	0.0435274	OG0000018/OG0000032/OG0000033/OG0000147/OG0000351	5
Alloascoideales	Significant contraction	InterPro	IPR020471	Aldo-keto reductase	2024-03-17	17/4013	4.14136e-05	0.00490704	0.00224352	OG0000032/OG0000058/OG0000201	3
Alloascoideales	Significant contraction	InterPro	IPR018170	Aldo/keto reductase, conserved site	2024-03-17	18/4013	4.95661e-05	0.00490704	0.00224352	OG0000032/OG0000058/OG0000201	3
Alloascoideales	Significant contraction	InterPro	IPR023210	NADP-dependent oxidoreductase domain	2024-03-17	31/4013	0.000263885	0.0174164	0.00796284	OG0000032/OG0000058/OG0000201	3
Alloascoideales	Significant contraction	InterPro	IPR036812	NADP-dependent oxidoreductase domain superfamily	2024-03-17	38/4013	0.000486234	0.0240686	0.0110042	OG0000032/OG0000058/OG0000201	3
Alloascoideales	Significant contraction	InterPro	IPR002347	Short-chain dehydrogenase/reductase SDR	2024-03-17	79/4013	0.00409295	0.0381261	0.0174314	OG0000048/OG0000058/OG0003407	3
Alloascoideales	Significant contraction	InterPro	IPR000463	Cytosolic fatty-acid binding	2024-01-17	4013-01-01	0.00423623	0.0381261	0.0174314	OG0000032	1
Alloascoideales	Significant contraction	InterPro	IPR002821	Hydantoinase A/oxoprolinase	2024-01-17	4013-01-01	0.00423623	0.0381261	0.0174314	OG0000201	1
Alloascoideales	Significant contraction	InterPro	IPR003500	Sugar-phosphate isomerase, RpiB/LacA/LacB family	2024-01-17	4013-01-01	0.00423623	0.0381261	0.0174314	OG0000048	1
Alloascoideales	Significant contraction	InterPro	IPR003692	Hydantoinase B/oxoprolinase	2024-01-17	4013-01-01	0.00423623	0.0381261	0.0174314	OG0000201	1
Alloascoideales	Significant contraction	InterPro	IPR005069	Nucleotide-diphospho-sugar transferase	2024-01-17	4013-01-01	0.00423623	0.0381261	0.0174314	OG0000393	1
Alloascoideales	Significant contraction	InterPro	IPR008040	Hydantoinase/oxoprolinase, N-terminal	2024-01-17	4013-01-01	0.00423623	0.0381261	0.0174314	OG0000201	1
Alloascoideales	Significant contraction	InterPro	IPR011860	Ribose 5-phosphate isomerase B, Actinobacteria-type	2024-01-17	4013-01-01	0.00423623	0.0381261	0.0174314	OG0000048	1
Alloascoideales	Significant contraction	InterPro	IPR021620	Erythrocyte binding antigen 175, C-terminal	2024-01-17	4013-01-01	0.00423623	0.0381261	0.0174314	OG0000352	1
Alloascoideales	Significant contraction	InterPro	IPR021765	Mycotoxin biosynthesis protein UstYa-like	2024-01-17	4013-01-01	0.00423623	0.0381261	0.0174314	OG0000058	1
Alloascoideales	Significant contraction	InterPro	IPR025269	Phage integrase SAM-like domain	2024-01-17	4013-01-01	0.00423623	0.0381261	0.0174314	OG0000352	1
Alloascoideales	Significant contraction	InterPro	IPR032410	Mitochondrial ABC-transporter, N-terminal five TM domain	2024-01-17	4013-01-01	0.00423623	0.0381261	0.0174314	OG0000058	1
Alloascoideales	Significant contraction	InterPro	IPR036569	Sugar-phosphate isomerase, RpiB/LacA/LacB superfamily	2024-01-17	4013-01-01	0.00423623	0.0381261	0.0174314	OG0000048	1
Alloascoideales	Significant contraction	InterPro	IPR040234	Glutaminyl-peptide cyclotransferase-like	2024-01-17	4013-01-01	0.00423623	0.0381261	0.0174314	OG0004446	1
Alloascoideales	Significant contraction	InterPro	IPR044489	Aldo-keto reductase family 3A	2024-01-17	4013-01-01	0.00423623	0.0381261	0.0174314	OG0000032	1
Alloascoideales	Significant contraction	InterPro	IPR044491	Aldo-keto reductase family 3C1	2024-01-17	4013-01-01	0.00423623	0.0381261	0.0174314	OG0000032	1
Alloascoideales	Significant contraction	InterPro	IPR044495	Aldo-keto reductase family 3D	2024-01-17	4013-01-01	0.00423623	0.0381261	0.0174314	OG0000032	1
Alloascoideales	Significant contraction	InterPro	IPR045079	Oxoprolinase family	2024-01-17	4013-01-01	0.00423623	0.0381261	0.0174314	OG0000201	1
Serinales	Significant contraction	InterPro	IPR007219	Transcription factor domain, fungi	15/67	136/4013	3.17238e-09	2.62341e-06	1.64123e-06	OG0000003/OG0000013/OG0000019/OG0000026/OG0000028/OG0000032/OG0000035/OG0000096/OG0000107/OG0000108/OG0000116/OG0000378/OG0000383/OG0000726/OG0004904	15
Serinales	Significant contraction	InterPro	IPR036259	MFS transporter superfamily	21/67	297/4013	5.12885e-09	2.62341e-06	1.64123e-06	OG0000002/OG0000005/OG0000007/OG0000009/OG0000010/OG0000012/OG0000014/OG0000019/OG0000026/OG0000030/OG0000035/OG0000039/OG0000060/OG0000071/OG0000084/OG0000087/OG0000095/OG0000096/OG0000107/OG0000117/OG0000160	21
Serinales	Significant contraction	InterPro	IPR005828	Major facilitator, sugar transporter-like	10/67	62/4013	4.57884e-08	1.16654e-05	7.29803e-06	OG0000002/OG0000010/OG0000014/OG0000026/OG0000030/OG0000035/OG0000060/OG0000087/OG0000107/OG0000160	10
Serinales	Significant contraction	InterPro	IPR036864	Zn(2)-C6 fungal-type DNA-binding domain superfamily	18/67	246/4013	5.02396e-08	1.16654e-05	7.29803e-06	OG0000002/OG0000003/OG0000013/OG0000019/OG0000024/OG0000028/OG0000035/OG0000039/OG0000096/OG0000108/OG0000116/OG0000139/OG0000160/OG0000378/OG0000383/OG0000726/OG0004641/OG0004904	18
Serinales	Significant contraction	InterPro	IPR001138	Zn(2)Cys(6) fungal-type DNA-binding domain	18/67	248/4013	5.70158e-08	1.16654e-05	7.29803e-06	OG0000002/OG0000003/OG0000013/OG0000019/OG0000024/OG0000028/OG0000035/OG0000039/OG0000096/OG0000108/OG0000116/OG0000139/OG0000160/OG0000378/OG0000383/OG0000726/OG0004641/OG0004904	18
Serinales	Significant contraction	InterPro	IPR018170	Aldo/keto reductase, conserved site	6/67	18/4013	2.7384e-07	4.66897e-05	2.92096e-05	OG0000003/OG0000032/OG0000058/OG0000084/OG0000108/OG0000116	6
Serinales	Significant contraction	InterPro	IPR021109	Aspartic peptidase domain superfamily	11/67	97/4013	3.89594e-07	5.69363e-05	3.562e-05	OG0000003/OG0000006/OG0000014/OG0000017/OG0000023/OG0000024/OG0000037/OG0000057/OG0000087/OG0000096/OG0005580	11
Serinales	Significant contraction	InterPro	IPR011701	Major facilitator superfamily	13/67	152/4013	8.55531e-07	0.000100141	6.26493e-05	OG0000005/OG0000007/OG0000014/OG0000019/OG0000026/OG0000035/OG0000039/OG0000060/OG0000071/OG0000087/OG0000095/OG0000107/OG0000160	13
Serinales	Significant contraction	InterPro	IPR033121	Peptidase family A1 domain	10/67	84/4013	8.81005e-07	0.000100141	6.26493e-05	OG0000003/OG0000006/OG0000014/OG0000017/OG0000023/OG0000024/OG0000037/OG0000057/OG0000096/OG0005580	10
Serinales	Significant contraction	InterPro	IPR020846	Major facilitator superfamily domain	12/67	136/4013	1.71732e-06	0.000175682	0.000109908	OG0000007/OG0000014/OG0000019/OG0000026/OG0000030/OG0000035/OG0000039/OG0000060/OG0000087/OG0000095/OG0000107/OG0000160	12
Serinales	Significant contraction	InterPro	IPR036812	NADP-dependent oxidoreductase domain superfamily	7/67	38/4013	2.20402e-06	0.000204974	0.000128234	OG0000019/OG0000023/OG0000032/OG0000058/OG0000084/OG0000108/OG0000116	7
Serinales	Significant contraction	InterPro	IPR023631	Amidase signature domain	5/67	15/4013	2.94468e-06	0.000231724	0.000144969	OG0000007/OG0000012/OG0000019/OG0000024/OG0000108	5
Serinales	Significant contraction	InterPro	IPR036928	Amidase signature (AS) superfamily	5/67	15/4013	2.94468e-06	0.000231724	0.000144969	OG0000007/OG0000012/OG0000019/OG0000024/OG0000108	5
Serinales	Significant contraction	InterPro	IPR005829	Sugar transporter, conserved site	8/67	57/4013	3.4078e-06	0.000249013	0.000155785	OG0000014/OG0000019/OG0000026/OG0000030/OG0000035/OG0000060/OG0000095/OG0000160	8
Serinales	Significant contraction	InterPro	IPR001461	Aspartic peptidase A1 family	8/67	59/4013	4.45387e-06	0.000303754	0.000190032	OG0000006/OG0000014/OG0000017/OG0000023/OG0000024/OG0000037/OG0000096/OG0005580	8
Serinales	Significant contraction	InterPro	IPR036188	FAD/NAD(P)-binding domain superfamily	9/67	80/4013	5.28326e-06	0.000337798	0.00021133	OG0000004/OG0000006/OG0000010/OG0000019/OG0000030/OG0000042/OG0000087/OG0000096/OG0000630	9
Serinales	Significant contraction	InterPro	IPR015424	Pyridoxal phosphate-dependent transferase	8/67	64/4013	8.32175e-06	0.000500773	0.000313289	OG0000004/OG0000014/OG0000039/OG0000060/OG0000071/OG0000160/OG0000445/OG0000567	8
Serinales	Significant contraction	InterPro	IPR023210	NADP-dependent oxidoreductase domain	6/67	31/4013	9.15804e-06	0.000520482	0.000325619	OG0000019/OG0000032/OG0000058/OG0000084/OG0000108/OG0000116	6
Serinales	Significant contraction	InterPro	IPR021858	Fungal transcription factor	7/67	53/4013	2.20871e-05	0.00118922	0.000743986	OG0000002/OG0000007/OG0000013/OG0000019/OG0000024/OG0000028/OG0000139	7
Serinales	Significant contraction	InterPro	IPR036291	NAD(P)-binding domain superfamily	13/67	211/4013	3.29163e-05	0.00168367	0.00105332	OG0000006/OG0000010/OG0000012/OG0000019/OG0000030/OG0000035/OG0000037/OG0000058/OG0000071/OG0000081/OG0000084/OG0000108/OG0000630	13
Serinales	Significant contraction	InterPro	IPR017853	Glycoside hydrolase superfamily	7/67	58/4013	4.0334e-05	0.00193228	0.00120886	OG0000008/OG0000009/OG0000012/OG0000017/OG0000039/OG0000083/OG0000378	7
Serinales	Significant contraction	InterPro	IPR004035	Endonuclease III, iron-sulphur binding site	3/67	4013-05-01	4.34503e-05	0.00193228	0.00120886	OG0000002/OG0000003/OG0000139	3
Serinales	Significant contraction	InterPro	IPR006175	YjgF/YER057c/UK114 family	4/67	13/4013	4.53321e-05	0.00193228	0.00120886	OG0000012/OG0000014/OG0000024/OG0000108	4
Serinales	Significant contraction	InterPro	IPR027443	Isopenicillin N synthase-like superfamily	4/67	13/4013	4.53321e-05	0.00193228	0.00120886	OG0000007/OG0000028/OG0000087/OG0000383	4
Serinales	Significant contraction	InterPro	IPR035959	RutC-like superfamily	4/67	14/4013	6.26695e-05	0.00256444	0.00160434	OG0000012/OG0000014/OG0000024/OG0000108	4
Serinales	Significant contraction	InterPro	IPR015421	Pyridoxal phosphate-dependent transferase, major domain	7/67	66/4013	9.40114e-05	0.00368114	0.00230296	OG0000004/OG0000014/OG0000039/OG0000060/OG0000071/OG0000445/OG0000567	7
Serinales	Significant contraction	InterPro	IPR002685	Glycosyl transferase, family 15	5/67	29/4013	9.71562e-05	0.00368114	0.00230296	OG0000005/OG0000023/OG0000042/OG0000380/OG0000608	5
Serinales	Significant contraction	InterPro	IPR002328	Alcohol dehydrogenase, zinc-type, conserved site	4/67	16/4013	0.000111108	0.00391941	0.00245203	OG0000019/OG0000037/OG0000081/OG0000084	4
Serinales	Significant contraction	InterPro	IPR018789	Flocculin 11 domain	4/67	16/4013	0.000111108	0.00391941	0.00245203	OG0000007/OG0000013/OG0000014/OG0000017	4
Serinales	Significant contraction	InterPro	IPR020471	Aldo-keto reductase	4/67	17/4013	0.000143475	0.0048925	0.0030608	OG0000032/OG0000058/OG0000108/OG0000116	4
Serinales	Significant contraction	InterPro	IPR015422	Pyridoxal phosphate-dependent transferase, small domain	6/67	51/4013	0.000172372	0.00568828	0.00355865	OG0000004/OG0000014/OG0000039/OG0000160/OG0000445/OG0000567	6
Serinales	Significant contraction	InterPro	IPR001711	Phospholipase C, phosphatidylinositol-specific, Y domain	5/67	34/4013	0.000213412	0.00663567	0.00415135	OG0000006/OG0000013/OG0000030/OG0000039/OG0000107	5
Serinales	Significant contraction	InterPro	IPR023298	P-type ATPase, transmembrane domain superfamily	6/67	53/4013	0.000214054	0.00663567	0.00415135	OG0000008/OG0000012/OG0000014/OG0000037/OG0000095/OG0000096	6
Serinales	Significant contraction	InterPro	IPR011650	Peptidase M20, dimerisation domain	3/67	4013-08-01	0.000234704	0.00706182	0.00441795	OG0000007/OG0000039/OG0000071	3
Serinales	Significant contraction	InterPro	IPR001969	Aspartic peptidase, active site	6/67	57/4013	0.000321098	0.00936461	0.0058586	OG0000003/OG0000017/OG0000037/OG0000096/OG0000722/OG0005580	6
Serinales	Significant contraction	InterPro	IPR001083	Copper fist DNA-binding domain	3/67	4013-09-01	0.000347854	0.00936461	0.0058586	OG0000003/OG0000008/OG0000037	3
Serinales	Significant contraction	InterPro	IPR002068	Alpha crystallin/Hsp20 domain	3/67	4013-09-01	0.000347854	0.00936461	0.0058586	OG0000071/OG0000107/OG0000616	3
Serinales	Significant contraction	InterPro	IPR044861	Isopenicillin N synthase-like, Fe(2+) 2OG dioxygenase domain	3/67	4013-09-01	0.000347854	0.00936461	0.0058586	OG0000007/OG0000087/OG0000383	3
Serinales	Significant contraction	InterPro	IPR036397	Ribonuclease H superfamily	8/67	108/4013	0.00036993	0.00970356	0.00607065	OG0000006/OG0000023/OG0000035/OG0000087/OG0000107/OG0000378/OG0000567/OG0005325	8
Serinales	Significant contraction	InterPro	IPR004839	Aminotransferase, class I/classII	4/67	22/4013	0.000414078	0.0103317	0.00646365	OG0000014/OG0000039/OG0000071/OG0000445	4
Serinales	Significant contraction	InterPro	IPR013149	Alcohol dehydrogenase-like, C-terminal	4/67	22/4013	0.000414078	0.0103317	0.00646365	OG0000019/OG0000037/OG0000081/OG0000084	4
Serinales	Significant contraction	InterPro	IPR011004	Trimeric LpxA-like superfamily	6/67	60/4013	0.000425947	0.0103749	0.00649063	OG0000005/OG0000017/OG0000026/OG0000083/OG0000352/OG0000380	6
Serinales	Significant contraction	InterPro	IPR001878	Zinc finger, CCHC-type	5/67	40/4013	0.000467079	0.0107739	0.00674027	OG0000023/OG0000035/OG0000042/OG0000046/OG0000380	5
Serinales	Significant contraction	InterPro	IPR026992	Non-haem dioxygenase N-terminal domain	3/67	4013-10-01	0.000491009	0.0107739	0.00674027	OG0000007/OG0000087/OG0000383	3
Serinales	Significant contraction	InterPro	IPR031872	Ndc10, domain 2	3/67	4013-10-01	0.000491009	0.0107739	0.00674027	OG0000023/OG0000107/OG0000352	3
Serinales	Significant contraction	InterPro	IPR038279	Ndc10, domain 2 superfamily	3/67	4013-10-01	0.000491009	0.0107739	0.00674027	OG0000023/OG0000107/OG0000352	3
Serinales	Significant contraction	InterPro	IPR013154	Alcohol dehydrogenase-like, N-terminal	4/67	23/4013	0.000494989	0.0107739	0.00674027	OG0000019/OG0000037/OG0000081/OG0000084	4
Serinales	Significant contraction	InterPro	IPR001958	Tetracycline resistance protein TetA/multidrug resistance protein MdtG-like	3/67	4013-11-01	0.00066709	0.0139272	0.00871302	OG0000035/OG0000087/OG0000095	3
Serinales	Significant contraction	InterPro	IPR036324	Manganese/iron superoxide dismutase, N-terminal domain superfamily	3/67	4013-11-01	0.00066709	0.0139272	0.00871302	OG0000004/OG0000007/OG0000037	3
Serinales	Significant contraction	InterPro	IPR036236	Zinc finger C2H2 superfamily	9/67	150/4013	0.000748826	0.015321	0.00958497	OG0000002/OG0000019/OG0000026/OG0000087/OG0000095/OG0000096/OG0000108/OG0000117/OG0000507	9
Serinales	Significant contraction	InterPro	IPR002052	DNA methylase, N-6 adenine-specific, conserved site	5/67	45/4013	0.000813136	0.0160348	0.0100316	OG0000006/OG0000017/OG0000023/OG0000026/OG0000378	5
Serinales	Significant contraction	InterPro	IPR024989	Major facilitator superfamily associated domain	2/67	4013-03-01	0.000815065	0.0160348	0.0100316	OG0000019/OG0000107	2
Serinales	Significant contraction	InterPro	IPR037524	PA14/GLEYA domain	4/67	30/4013	0.00140303	0.0266893	0.0166971	OG0000012/OG0000013/OG0000017/OG0000084	4
Serinales	Significant contraction	InterPro	IPR012337	Ribonuclease H-like superfamily	8/67	132/4013	0.00140882	0.0266893	0.0166971	OG0000006/OG0000035/OG0000087/OG0000107/OG0000108/OG0000378/OG0000567/OG0005325	8
Serinales	Significant contraction	InterPro	IPR029058	Alpha/Beta hydrolase fold	9/67	166/4013	0.00154489	0.0274938	0.0172004	OG0000009/OG0000023/OG0000024/OG0000028/OG0000035/OG0000037/OG0000058/OG0000071/OG0000445	9
Serinales	Significant contraction	InterPro	IPR001667	DDH domain	2/67	4013-04-01	0.00161254	0.0274938	0.0172004	OG0000012/OG0000037	2
Serinales	Significant contraction	InterPro	IPR002195	Dihydroorotase, conserved site	2/67	4013-04-01	0.00161254	0.0274938	0.0172004	OG0000002/OG0000071	2
Serinales	Significant contraction	InterPro	IPR004097	DHHA2 domain	2/67	4013-04-01	0.00161254	0.0274938	0.0172004	OG0000012/OG0000037	2
Serinales	Significant contraction	InterPro	IPR027477	Succinate dehydrogenase/fumarate reductase flavoprotein, catalytic domain superfamily	2/67	4013-04-01	0.00161254	0.0274938	0.0172004	OG0000010/OG0000630	2
Serinales	Significant contraction	InterPro	IPR038222	DHHA2 domain superfamily	2/67	4013-04-01	0.00161254	0.0274938	0.0172004	OG0000012/OG0000037	2
Serinales	Significant contraction	InterPro	IPR007074	LicD family	3/67	16/4013	0.00213257	0.0351874	0.0220136	OG0000005/OG0000023/OG0000084	3
Serinales	Significant contraction	InterPro	IPR021031	Hyphally-regulated cell wall protein, N-terminal	3/67	16/4013	0.00213257	0.0351874	0.0220136	OG0000017/OG0000107/OG0000567	3
Serinales	Significant contraction	InterPro	IPR013785	Aldolase-type TIM barrel	6/67	82/4013	0.00223527	0.0360963	0.0225822	OG0000009/OG0000024/OG0000030/OG0000039/OG0000107/OG0000139	6
Serinales	Significant contraction	InterPro	IPR011032	GroES-like superfamily	4/67	34/4013	0.00225822	0.0360963	0.0225822	OG0000019/OG0000037/OG0000081/OG0000084	4
Serinales	Significant contraction	InterPro	IPR008978	HSP20-like chaperone	3/67	17/4013	0.0025588	0.0367533	0.0229933	OG0000071/OG0000107/OG0000616	3
Serinales	Significant contraction	InterPro	IPR000169	Cysteine peptidase, cysteine active site	2/67	4013-05-01	0.0026586	0.0367533	0.0229933	OG0000012/OG0000087	2
Serinales	Significant contraction	InterPro	IPR002225	3-beta hydroxysteroid dehydrogenase/isomerase	2/67	4013-05-01	0.0026586	0.0367533	0.0229933	OG0000006/OG0000030	2
Serinales	Significant contraction	InterPro	IPR003953	FAD-dependent oxidoreductase 2, FAD binding domain	2/67	4013-05-01	0.0026586	0.0367533	0.0229933	OG0000010/OG0000630	2
Serinales	Significant contraction	InterPro	IPR006056	RidA family	2/67	4013-05-01	0.0026586	0.0367533	0.0229933	OG0000014/OG0000024	2
Serinales	Significant contraction	InterPro	IPR013961	RAI1-like	2/67	4013-05-01	0.0026586	0.0367533	0.0229933	OG0000014/OG0000035	2
Serinales	Significant contraction	InterPro	IPR013965	DASH complex subunit Dad3	2/67	4013-05-01	0.0026586	0.0367533	0.0229933	OG0000003/OG0000039	2
Serinales	Significant contraction	InterPro	IPR019540	Phosphatidylinositol-glycan biosynthesis class S protein	2/67	4013-05-01	0.0026586	0.0367533	0.0229933	OG0000005/OG0000608	2
Serinales	Significant contraction	InterPro	IPR036395	Copper fist DNA-binding domain superfamily	2/67	4013-05-01	0.0026586	0.0367533	0.0229933	OG0000008/OG0000037	2
Serinales	Significant contraction	InterPro	IPR038763	DHH phosphoesterase superfamily	2/67	4013-05-01	0.0026586	0.0367533	0.0229933	OG0000012/OG0000037	2
Serinales	Significant contraction	InterPro	IPR004841	Amino acid permease/ SLC12A domain	4/67	36/4013	0.00279741	0.0381566	0.0238712	OG0000004/OG0000013/OG0000160/OG0000383	4
Serinales	Significant contraction	InterPro	IPR016181	Acyl-CoA N-acyltransferase	6/67	86/4013	0.00284875	0.0383457	0.0239895	OG0000007/OG0000009/OG0000013/OG0000014/OG0000378/OG0000507	6
Serinales	Significant contraction	InterPro	IPR025928	Flocculin type 3 repeat	4/67	37/4013	0.0030975	0.0411525	0.0257455	OG0000003/OG0000007/OG0000017/OG0005580	4
Serinales	Significant contraction	InterPro	IPR001584	Integrase, catalytic core	4/67	38/4013	0.0034189	0.0433947	0.0271482	OG0000006/OG0000035/OG0000087/OG0005325	4
Serinales	Significant contraction	InterPro	IPR001389	Flocculin	3/67	19/4013	0.00356031	0.0433947	0.0271482	OG0000013/OG0000017/OG0000039	3
Serinales	Significant contraction	InterPro	IPR013087	Zinc finger C2H2-type	11/67	263/4013	0.00371254	0.0433947	0.0271482	OG0000002/OG0000014/OG0000019/OG0000026/OG0000039/OG0000087/OG0000095/OG0000096/OG0000108/OG0000117/OG0000507	11
Serinales	Significant contraction	InterPro	IPR036875	Zinc finger, CCHC-type superfamily	4/67	39/4013	0.00376232	0.0433947	0.0271482	OG0000023/OG0000035/OG0000046/OG0000380	4
Serinales	Significant contraction	InterPro	IPR000905	Gcp-like domain	2/67	4013-06-01	0.00394497	0.0433947	0.0271482	OG0000012/OG0000028	2
Serinales	Significant contraction	InterPro	IPR001764	Glycoside hydrolase, family 3, N-terminal	2/67	4013-06-01	0.00394497	0.0433947	0.0271482	OG0000012/OG0000378	2
Serinales	Significant contraction	InterPro	IPR007123	Gelsolin-like domain	2/67	4013-06-01	0.00394497	0.0433947	0.0271482	OG0000035/OG0000483	2
Serinales	Significant contraction	InterPro	IPR010998	Integrase/recombinase, N-terminal	2/67	4013-06-01	0.00394497	0.0433947	0.0271482	OG0000039/OG0000352	2
Serinales	Significant contraction	InterPro	IPR012486	Far11/STRP, N-terminal	2/67	4013-06-01	0.00394497	0.0433947	0.0271482	OG0000007/OG0000483	2
Serinales	Significant contraction	InterPro	IPR017860	Peptidase M22, conserved site	2/67	4013-06-01	0.00394497	0.0433947	0.0271482	OG0000012/OG0000028	2
Serinales	Significant contraction	InterPro	IPR017861	Kae1/TsaD family	2/67	4013-06-01	0.00394497	0.0433947	0.0271482	OG0000012/OG0000028	2
Serinales	Significant contraction	InterPro	IPR024554	Domain of unknown function DUF3818, PX-associated	2/67	4013-06-01	0.00394497	0.0433947	0.0271482	OG0000023/OG0000026	2
Serinales	Significant contraction	InterPro	IPR024555	PX-associated domain	2/67	4013-06-01	0.00394497	0.0433947	0.0271482	OG0000023/OG0000026	2
Serinales	Significant contraction	InterPro	IPR031852	Spindle pole body-associated protein Vik1/Cik1, microtubule binding domain	2/67	4013-06-01	0.00394497	0.0433947	0.0271482	OG0000570/OG0005325	2
Serinales	Significant contraction	InterPro	IPR036881	Glycoside hydrolase family 3 C-terminal domain superfamily	2/67	4013-06-01	0.00394497	0.0433947	0.0271482	OG0000012/OG0000378	2
Serinales	Significant contraction	InterPro	IPR036962	Glycoside hydrolase, family 3, N-terminal domain superfamily	2/67	4013-06-01	0.00394497	0.0433947	0.0271482	OG0000012/OG0000378	2
Serinales	Significant contraction	InterPro	IPR020904	Short-chain dehydrogenase/reductase, conserved site	4/67	40/4013	0.00412846	0.0449299	0.0281086	OG0000006/OG0000010/OG0000058/OG0000108	4
Serinales	Significant contraction	KEGG	map00625	Chloroalkane and chloroalkene degradation	8/109	27/5415	3.36456e-08	7.97401e-06	6.9062e-06	OG0000018/OG0000081/OG0000108/OG0000147/OG0006978/OG0007012/OG0009856/OG0043988	8
Serinales	Significant contraction	KEGG	map00053	Ascorbate and aldarate metabolism	7/109	34/5415	3.79313e-06	0.000449486	0.000389295	OG0000018/OG0000032/OG0000084/OG0000108/OG0000147/OG0005144/OG0043988	7
Serinales	Significant contraction	KEGG	map00620	Pyruvate metabolism	14/109	169/5415	5.88793e-06	0.000465146	0.000402858	OG0000002/OG0000006/OG0000018/OG0000032/OG0000035/OG0000042/OG0000081/OG0000084/OG0000108/OG0000139/OG0000147/OG0007012/OG0007238/OG0043988	14
Serinales	Significant contraction	KEGG	map00040	Pentose and glucuronate interconversions	6/109	35/5415	5.84853e-05	0.00346526	0.00300122	OG0000010/OG0000032/OG0000084/OG0000116/OG0000738/OG0006164	6
Serinales	Significant contraction	KEGG	map00340	Histidine metabolism	6/109	37/5415	8.10701e-05	0.00384272	0.00332814	OG0000009/OG0000018/OG0000108/OG0000147/OG0006906/OG0043988	6
Serinales	Significant contraction	KEGG	map00981	Insect hormone biosynthesis	4/109	14/5415	0.000133128	0.00441184	0.00382105	OG0000018/OG0000108/OG0000147/OG0043988	4
Serinales	Significant contraction	KEGG	map00980	Metabolism of xenobiotics by cytochrome P450	5/109	26/5415	0.000141521	0.00441184	0.00382105	OG0000023/OG0000081/OG0000146/OG0005093/OG0007012	5
Serinales	Significant contraction	KEGG	map00561	Glycerolipid metabolism	8/109	78/5415	0.000151646	0.00441184	0.00382105	OG0000018/OG0000032/OG0000084/OG0000108/OG0000116/OG0000147/OG0005654/OG0043988	8
Serinales	Significant contraction	KEGG	map00071	Fatty acid degradation	7/109	61/5415	0.000196714	0.00441184	0.00382105	OG0000018/OG0000042/OG0000081/OG0000108/OG0000147/OG0007012/OG0043988	7
Serinales	Significant contraction	KEGG	map00330	Arginine and proline metabolism	8/109	81/5415	0.000197888	0.00441184	0.00382105	OG0000018/OG0000019/OG0000024/OG0000028/OG0000108/OG0000147/OG0000567/OG0043988	8
Serinales	Significant contraction	KEGG	map00982	Drug metabolism - cytochrome P450	5/109	28/5415	0.000204769	0.00441184	0.00382105	OG0000023/OG0000081/OG0000146/OG0005093/OG0007012	5
Serinales	Significant contraction	KEGG	map00903	Limonene degradation	4/109	17/5415	0.000302097	0.00596641	0.00516744	OG0000018/OG0000108/OG0000147/OG0043988	4
Serinales	Significant contraction	KEGG	map00380	Tryptophan metabolism	8/109	91/5415	0.000442696	0.0080707	0.00698994	OG0000018/OG0000019/OG0000024/OG0000042/OG0000108/OG0000147/OG0000445/OG0043988	8
Serinales	Significant contraction	KEGG	map01240	Biosynthesis of cofactors	16/109	317/5415	0.000533255	0.00895674	0.00775733	OG0000010/OG0000018/OG0000023/OG0000032/OG0000056/OG0000084/OG0000087/OG0000108/OG0000147/OG0000608/OG0004449/OG0005144/OG0005325/OG0028121/OG0041191/OG0043988	16
Serinales	Significant contraction	KEGG	map00010	Glycolysis / Gluconeogenesis	10/109	144/5415	0.000581446	0.00895674	0.00775733	OG0000002/OG0000018/OG0000032/OG0000081/OG0000084/OG0000108/OG0000147/OG0007012/OG0024984/OG0043988	10
Serinales	Significant contraction	KEGG	map01220	Degradation of aromatic compounds	5/109	35/5415	0.000604674	0.00895674	0.00775733	OG0000032/OG0000081/OG0000084/OG0005144/OG0007012	5
Serinales	Significant contraction	KEGG	map00280	Valine, leucine and isoleucine degradation	7/109	87/5415	0.00171616	0.0239254	0.0207215	OG0000018/OG0000042/OG0000108/OG0000147/OG0000567/OG0005705/OG0043988	7
Serinales	Significant contraction	KEGG	map00633	Nitrotoluene degradation	2/109	5415-05-01	0.00385902	0.0481361	0.0416902	OG0000030/OG0000107	2
Serinales	Significant contraction	KEGG	map01053	Biosynthesis of siderophore group nonribosomal peptides	2/109	5415-05-01	0.00385902	0.0481361	0.0416902	OG0000010/OG0000067	2
Alaninales	Significant contraction	InterPro	IPR007219	Transcription factor domain, fungi	2024-08-30	136/4013	4.41523e-06	0.00136872	0.000817979	OG0000048/OG0000093/OG0000378/OG0000726/OG0003880/OG0004904/OG0005170/OG0005268	8
Alaninales	Significant contraction	InterPro	IPR008440	Agglutinin-like protein repeat	2024-03-30	4013-10-01	4.36909e-05	0.0067721	0.00404716	OG0000093/OG0000123/OG0000441	3
Alaninales	Significant contraction	InterPro	IPR036864	Zn(2)-C6 fungal-type DNA-binding domain superfamily	2024-08-30	246/4013	0.000319595	0.0261835	0.0156479	OG0000093/OG0000378/OG0000433/OG0000726/OG0003880/OG0004904/OG0005170/OG0005268	8
Alaninales	Significant contraction	InterPro	IPR001138	Zn(2)Cys(6) fungal-type DNA-binding domain	2024-08-30	248/4013	0.000337852	0.0261835	0.0156479	OG0000093/OG0000378/OG0000433/OG0000726/OG0003880/OG0004904/OG0005170/OG0005268	8
Alaninales	Significant contraction	InterPro	IPR003663	Sugar/inositol transporter	2024-03-30	25/4013	0.00077629	0.0380088	0.022715	OG0000048/OG0000164/OG0000433	3
Alaninales	Significant contraction	InterPro	IPR011252	Fibrogen-binding domain 1	2/30	4013-07-01	0.00110863	0.0380088	0.022715	OG0000093/OG0000123	2
Alaninales	Significant contraction	InterPro	IPR024672	Agglutinin-like protein, N-terminal	2/30	4013-07-01	0.00110863	0.0380088	0.022715	OG0000093/OG0000123	2
Alaninales	Significant contraction	InterPro	IPR033504	Agglutinin-like protein	2/30	4013-07-01	0.00110863	0.0380088	0.022715	OG0000123/OG0001061	2
Alaninales	Significant contraction	InterPro	IPR043063	Agglutinin-like protein, N-terminal, N2 subdomain	2/30	4013-07-01	0.00110863	0.0380088	0.022715	OG0000093/OG0000123	2
Alaninales	Significant contraction	InterPro	IPR008966	Adhesion domain superfamily	2/30	4013-08-01	0.00147131	0.0380088	0.022715	OG0000123/OG0001061	2
Alaninales	Significant contraction	InterPro	IPR027856	Protein of unknown function DUF4573	2/30	4013-08-01	0.00147131	0.0380088	0.022715	OG0000123/OG0001061	2
Alaninales	Significant contraction	InterPro	IPR035971	Cellulose-binding domain superfamily	2/30	4013-08-01	0.00147131	0.0380088	0.022715	OG0000123/OG0001061	2
Alaninales	Significant contraction	KEGG	map00350	Tyrosine metabolism	9/182	48/5415	2.42603e-05	0.00582248	0.00561818	OG0000445/OG0004354/OG0004862/OG0005217/OG0005677/OG0007012/OG0007172/OG0008573/OG0016630	9
Alaninales	Significant contraction	KEGG	map00625	Chloroalkane and chloroalkene degradation	6/182	27/5415	0.000217979	0.023666	0.0228356	OG0004862/OG0006978/OG0007012/OG0008573/OG0009856/OG0043988	6
Alaninales	Significant contraction	KEGG	map00360	Phenylalanine metabolism	8/182	52/5415	0.000295824	0.023666	0.0228356	OG0000106/OG0000445/OG0004354/OG0004766/OG0005217/OG0006858/OG0008573/OG0016630	8
Pichiales	Significant contraction	KEGG	map01212	Fatty acid metabolism	2024-05-29	101/5415	0.000170076	0.0212595	0.0182608	OG0000042/OG0000151/OG0000393/OG0004179/OG0013411	5
Ascoideales	Significant contraction	InterPro	IPR007219	Transcription factor domain, fungi	18/99	136/4013	2.7718e-09	2.72033e-06	2.00232e-06	OG0000026/OG0000028/OG0000032/OG0000035/OG0000093/OG0000096/OG0000107/OG0000108/OG0000114/OG0000115/OG0000116/OG0000265/OG0000326/OG0000399/OG0003739/OG0004904/OG0005170/OG0005268	18
Ascoideales	Significant contraction	InterPro	IPR036259	MFS transporter superfamily	26/99	297/4013	5.06579e-09	2.72033e-06	2.00232e-06	OG0000026/OG0000035/OG0000044/OG0000060/OG0000061/OG0000063/OG0000071/OG0000095/OG0000096/OG0000097/OG0000099/OG0000107/OG0000112/OG0000114/OG0000115/OG0000117/OG0000123/OG0000138/OG0000141/OG0000201/OG0000265/OG0000273/OG0000357/OG0000433/OG0004190/OG0004221	26
Ascoideales	Significant contraction	InterPro	IPR036864	Zn(2)-C6 fungal-type DNA-binding domain superfamily	23/99	246/4013	1.36238e-08	3.5148e-06	2.58709e-06	OG0000024/OG0000028/OG0000035/OG0000093/OG0000096/OG0000108/OG0000112/OG0000116/OG0000139/OG0000141/OG0000173/OG0000184/OG0000201/OG0000265/OG0000326/OG0000399/OG0000433/OG0003728/OG0003739/OG0004221/OG0004904/OG0005170/OG0005268	23
Ascoideales	Significant contraction	InterPro	IPR001138	Zn(2)Cys(6) fungal-type DNA-binding domain	23/99	248/4013	1.59317e-08	3.5148e-06	2.58709e-06	OG0000024/OG0000028/OG0000035/OG0000093/OG0000096/OG0000108/OG0000112/OG0000116/OG0000139/OG0000141/OG0000173/OG0000184/OG0000201/OG0000265/OG0000326/OG0000399/OG0000433/OG0003728/OG0003739/OG0004221/OG0004904/OG0005170/OG0005268	23
Ascoideales	Significant contraction	InterPro	IPR011701	Major facilitator superfamily	18/99	152/4013	1.70007e-08	3.5148e-06	2.58709e-06	OG0000026/OG0000035/OG0000060/OG0000063/OG0000071/OG0000095/OG0000107/OG0000112/OG0000115/OG0000123/OG0000138/OG0000141/OG0000201/OG0000265/OG0000273/OG0000357/OG0004190/OG0004221	18
Ascoideales	Significant contraction	InterPro	IPR020846	Major facilitator superfamily domain	17/99	136/4013	1.96357e-08	3.5148e-06	2.58709e-06	OG0000026/OG0000035/OG0000044/OG0000060/OG0000063/OG0000095/OG0000107/OG0000112/OG0000115/OG0000138/OG0000141/OG0000201/OG0000265/OG0000273/OG0000357/OG0000433/OG0004221	17
Ascoideales	Significant contraction	InterPro	IPR005829	Sugar transporter, conserved site	10/99	57/4013	8.72081e-07	0.000133802	9.84862e-05	OG0000026/OG0000035/OG0000044/OG0000060/OG0000095/OG0000112/OG0000138/OG0000273/OG0000433/OG0004221	10
Ascoideales	Significant contraction	InterPro	IPR001958	Tetracycline resistance protein TetA/multidrug resistance protein MdtG-like	5/99	4013-11-01	3.39329e-06	0.00045555	0.000335311	OG0000035/OG0000095/OG0000112/OG0000138/OG0000273	5
Ascoideales	Significant contraction	InterPro	IPR011252	Fibrogen-binding domain 1	4/99	4013-07-01	1.15299e-05	0.0013759	0.00101274	OG0000089/OG0000093/OG0000123/OG0004386	4
Ascoideales	Significant contraction	InterPro	IPR008966	Adhesion domain superfamily	4/99	4013-08-01	2.26234e-05	0.00242975	0.00178844	OG0000089/OG0000123/OG0001061/OG0004386	4
Ascoideales	Significant contraction	InterPro	IPR001461	Aspartic peptidase A1 family	8/99	59/4013	8.10649e-05	0.00791489	0.00582581	OG0000024/OG0000037/OG0000096/OG0000112/OG0000244/OG0000433/OG0000503/OG0001061	8
Ascoideales	Significant contraction	InterPro	IPR011004	Trimeric LpxA-like superfamily	8/99	60/4013	9.16533e-05	0.00820297	0.00603786	OG0000026/OG0000123/OG0000130/OG0000184/OG0000209/OG0000467/OG0001061/OG0003739	8
Ascoideales	Significant contraction	InterPro	IPR021109	Aspartic peptidase domain superfamily	10/99	97/4013	0.000112017	0.00892099	0.00656637	OG0000024/OG0000037/OG0000096/OG0000097/OG0000112/OG0000123/OG0000244/OG0000433/OG0000503/OG0001061	10
Ascoideales	Significant contraction	InterPro	IPR005828	Major facilitator, sugar transporter-like	8/99	62/4013	0.000116289	0.00892099	0.00656637	OG0000026/OG0000035/OG0000044/OG0000060/OG0000107/OG0000112/OG0000273/OG0000433	8
Ascoideales	Significant contraction	InterPro	IPR036915	Cyclin-like superfamily	7/99	49/4013	0.000165161	0.0118255	0.00870427	OG0000022/OG0000028/OG0000037/OG0000064/OG0000092/OG0000195/OG0000672	7
Ascoideales	Significant contraction	InterPro	IPR033121	Peptidase family A1 domain	9/99	84/4013	0.000186703	0.0125325	0.00922461	OG0000024/OG0000037/OG0000096/OG0000097/OG0000112/OG0000244/OG0000433/OG0000503/OG0001061	9
Ascoideales	Significant contraction	InterPro	IPR038843	Cell wall protein Sed1/Spi1	3/99	4013-06-01	0.000276057	0.0174403	0.0128371	OG0000130/OG0001061/OG0004386	3
Ascoideales	Significant contraction	InterPro	IPR024672	Agglutinin-like protein, N-terminal	3/99	4013-07-01	0.000474452	0.026819	0.0197404	OG0000093/OG0000123/OG0004386	3
Ascoideales	Significant contraction	InterPro	IPR043063	Agglutinin-like protein, N-terminal, N2 subdomain	3/99	4013-07-01	0.000474452	0.026819	0.0197404	OG0000093/OG0000123/OG0004386	3
Ascoideales	Significant contraction	InterPro	IPR008160	Collagen triple helix repeat	8/99	77/4013	0.000533597	0.0281389	0.0207119	OG0000041/OG0000099/OG0000121/OG0000123/OG0000130/OG0000280/OG0000467/OG0001061	8
Ascoideales	Significant contraction	InterPro	IPR004756	Amino acid permease subfamily	2/99	4013-02-01	0.000602603	0.0281389	0.0207119	OG0000037/OG0000184	2
Ascoideales	Significant contraction	InterPro	IPR023833	SipW-dependent-type signal peptide	2/99	4013-02-01	0.000602603	0.0281389	0.0207119	OG0000026/OG0000141	2
Ascoideales	Significant contraction	InterPro	IPR043443	FYN-binding protein 1/2-like	2/99	4013-02-01	0.000602603	0.0281389	0.0207119	OG0000500/OG0001061	2
Ascoideales	Significant contraction	InterPro	IPR020471	Aldo-keto reductase	4/99	17/4013	0.000648035	0.0289995	0.0213453	OG0000032/OG0000108/OG0000116/OG0000201	4
Ascoideales	Significant contraction	InterPro	IPR036961	Kinesin motor domain superfamily	5/99	30/4013	0.00072091	0.0309703	0.0227959	OG0000022/OG0000112/OG0000295/OG0000570/OG0005325	5
Ascoideales	Significant contraction	InterPro	IPR000073	Alpha/beta hydrolase fold-1	6/99	46/4013	0.000815971	0.0325191	0.023936	OG0000028/OG0000064/OG0000097/OG0000184/OG0000265/OG0000503	6
Ascoideales	Significant contraction	InterPro	IPR018170	Aldo/keto reductase, conserved site	4/99	18/4013	0.00081752	0.0325191	0.023936	OG0000032/OG0000108/OG0000116/OG0000201	4
Ascoideales	Significant contraction	InterPro	IPR001389	Flocculin	4/99	19/4013	0.00101607	0.0389734	0.0286867	OG0000123/OG0000130/OG0001061/OG0004386	4
Ascoideales	Significant contraction	InterPro	IPR013763	Cyclin-like domain	5/99	34/4013	0.00130186	0.0466067	0.0343053	OG0000022/OG0000028/OG0000064/OG0000092/OG0000195	5
Ascoideales	Significant contraction	InterPro	IPR033876	Secreted aspartic endopeptidase	5/99	34/4013	0.00130186	0.0466067	0.0343053	OG0000037/OG0000096/OG0000244/OG0000433/OG0000503	5
Ascoideales	Significant contraction	InterPro	IPR008440	Agglutinin-like protein repeat	3/99	4013-10-01	0.00154107	0.0489816	0.0360533	OG0000093/OG0000123/OG0000283	3
Ascoideales	Significant contraction	InterPro	IPR021858	Fungal transcription factor	6/99	53/4013	0.00174013	0.0489816	0.0360533	OG0000024/OG0000028/OG0000064/OG0000139/OG0000201/OG0000298	6
Ascoideales	Significant contraction	InterPro	IPR005998	Large ribosomal subunit protein uL30, eukaryotic	2/99	4013-03-01	0.00177866	0.0489816	0.0360533	OG0000037/OG0000395	2
Ascoideales	Significant contraction	InterPro	IPR010573	Major facilitator transporter Str1/Tri12-like	2/99	4013-03-01	0.00177866	0.0489816	0.0360533	OG0000095/OG0000112	2
Ascoideales	Significant contraction	InterPro	IPR012988	Large ribosomal subunit protein uL30, N-terminal, eukaryotes	2/99	4013-03-01	0.00177866	0.0489816	0.0360533	OG0000037/OG0000395	2
Ascoideales	Significant contraction	InterPro	IPR018844	Nucleolar protein Dnt1-like, N-terminal	2/99	4013-03-01	0.00177866	0.0489816	0.0360533	OG0000037/OG0000184	2
Ascoideales	Significant contraction	InterPro	IPR019006	Sterol regulatory element-binding protein 1, C-terminal	2/99	4013-03-01	0.00177866	0.0489816	0.0360533	OG0000028/OG0000121	2
Ascoideales	Significant contraction	InterPro	IPR023192	TGS-like domain superfamily	2/99	4013-03-01	0.00177866	0.0489816	0.0360533	OG0000035/OG0000195	2
Ascoideales	Significant contraction	InterPro	IPR035808	Large ribosomal subunit protein uL30, eukaryotic/archaeal	2/99	4013-03-01	0.00177866	0.0489816	0.0360533	OG0000037/OG0000395	2
Ascoideales	Significant contraction	KEGG	map00330	Arginine and proline metabolism	15/256	81/5415	4.29496e-06	0.00114675	0.00110313	OG0000024/OG0000028/OG0000033/OG0000108/OG0000115/OG0000298/OG0004228/OG0004858/OG0005170/OG0005402/OG0006858/OG0009625/OG0011387/OG0016630/OG0020505	15
Phaffomycetales	Significant contraction	InterPro	IPR002328	Alcohol dehydrogenase, zinc-type, conserved site	2024-03-14	16/4013	1.84385e-05	0.00249954	0.00126221	OG0000019/OG0000084/OG0000181	3
Phaffomycetales	Significant contraction	InterPro	IPR013149	Alcohol dehydrogenase-like, C-terminal	2024-03-14	22/4013	5.00826e-05	0.00249954	0.00126221	OG0000019/OG0000084/OG0000181	3
Phaffomycetales	Significant contraction	InterPro	IPR013154	Alcohol dehydrogenase-like, N-terminal	2024-03-14	23/4013	5.74764e-05	0.00249954	0.00126221	OG0000019/OG0000084/OG0000181	3
Phaffomycetales	Significant contraction	InterPro	IPR040722	Hit1, C-terminal	2024-02-14	4013-04-01	6.75552e-05	0.00249954	0.00126221	OG0000019/OG0000492	2
Phaffomycetales	Significant contraction	InterPro	IPR011032	GroES-like superfamily	2024-03-14	34/4013	0.000189849	0.00561954	0.00283775	OG0000019/OG0000084/OG0000181	3
Phaffomycetales	Significant contraction	InterPro	IPR007529	Zinc finger, HIT-type	2024-02-14	4013-10-01	0.000500632	0.0123489	0.00623595	OG0000019/OG0000492	2
Phaffomycetales	Significant contraction	InterPro	IPR002219	Protein kinase C-like, phorbol ester/diacylglycerol-binding domain	2024-02-14	4013-11-01	0.000610664	0.0129112	0.00651987	OG0005750/OG0005929	2
Phaffomycetales	Significant contraction	InterPro	IPR020843	Polyketide synthase, enoylreductase domain	2024-02-14	25/4013	0.00323917	0.0303719	0.0153372	OG0000084/OG0000181	2
Phaffomycetales	Significant contraction	InterPro	IPR001662	Elongation factor 1B gamma, C-terminal	2024-01-14	4013-01-01	0.00348866	0.0303719	0.0153372	OG0000146	1
Phaffomycetales	Significant contraction	InterPro	IPR008886	Uncharacterised protein family UPF0227/Esterase YqiA	2024-01-14	4013-01-01	0.00348866	0.0303719	0.0153372	OG0000181	1
Phaffomycetales	Significant contraction	InterPro	IPR011513	Non-structural maintenance of chromosomes element 1	2024-01-14	4013-01-01	0.00348866	0.0303719	0.0153372	OG0005750	1
Phaffomycetales	Significant contraction	InterPro	IPR014857	Non-structural maintenance of chromosomes element 1, RING C4HC3-type	2024-01-14	4013-01-01	0.00348866	0.0303719	0.0153372	OG0005750	1
Phaffomycetales	Significant contraction	InterPro	IPR027372	Phytase-like domain	2024-01-14	4013-01-01	0.00348866	0.0303719	0.0153372	OG0000445	1
Phaffomycetales	Significant contraction	InterPro	IPR032093	Phospholipase D, N-terminal	2024-01-14	4013-01-01	0.00348866	0.0303719	0.0153372	OG0000019	1
Phaffomycetales	Significant contraction	InterPro	IPR036433	Elongation factor EF1B gamma, C-terminal domain superfamily	2024-01-14	4013-01-01	0.00348866	0.0303719	0.0153372	OG0000146	1
Phaffomycetales	Significant contraction	InterPro	IPR039535	Arylsulfotransferase-like	2024-01-14	4013-01-01	0.00348866	0.0303719	0.0153372	OG0000019	1
Phaffomycetales	Significant contraction	InterPro	IPR044626	NADPH-dependent oxidoreductase AOR-like	2024-01-14	4013-01-01	0.00348866	0.0303719	0.0153372	OG0000181	1
Phaffomycetales	Significant contraction	InterPro	IPR023210	NADP-dependent oxidoreductase domain	2024-02-14	31/4013	0.00496103	0.0396527	0.0200238	OG0000019/OG0000084	2
Phaffomycetales	Significant contraction	InterPro	IPR002629	Cobalamin-independent methionine synthase MetE, C-terminal/archaeal	2024-01-14	4013-02-01	0.00696602	0.0396527	0.0200238	OG0000492	1
Phaffomycetales	Significant contraction	InterPro	IPR003125	Domain of unknown function WSN	2024-01-14	4013-02-01	0.00696602	0.0396527	0.0200238	OG0000492	1
Phaffomycetales	Significant contraction	InterPro	IPR004172	L27 domain	2024-01-14	4013-02-01	0.00696602	0.0396527	0.0200238	OG0000492	1
Phaffomycetales	Significant contraction	InterPro	IPR005721	Large ribosomal subunit protein uL22, eukaryotic/archaeal	2024-01-14	4013-02-01	0.00696602	0.0396527	0.0200238	OG0000019	1
Phaffomycetales	Significant contraction	InterPro	IPR014189	Quinone oxidoreductase PIG3	2024-01-14	4013-02-01	0.00696602	0.0396527	0.0200238	OG0000181	1
Phaffomycetales	Significant contraction	InterPro	IPR016624	Uncharacterised conserved protein UCP014753	2024-01-14	4013-02-01	0.00696602	0.0396527	0.0200238	OG0000084	1
Phaffomycetales	Significant contraction	InterPro	IPR018946	PhoD-like phosphatase, metallophosphatase domain	2024-01-14	4013-02-01	0.00696602	0.0396527	0.0200238	OG0000019	1
Phaffomycetales	Significant contraction	InterPro	IPR038607	PhoD-like superfamily	2024-01-14	4013-02-01	0.00696602	0.0396527	0.0200238	OG0000019	1
Phaffomycetales	Significant contraction	InterPro	IPR036812	NADP-dependent oxidoreductase domain superfamily	2024-02-14	38/4013	0.00739636	0.040543	0.0204734	OG0000019/OG0000084	2
Phaffomycetales	Significant contraction	InterPro	IPR001063	Large ribosomal subunit protein uL22	2024-01-14	4013-03-01	0.0104321	0.0433065	0.0218689	OG0000019	1
Phaffomycetales	Significant contraction	InterPro	IPR004713	Calcium/proton exchanger	2024-01-14	4013-03-01	0.0104321	0.0433065	0.0218689	OG0000084	1
Phaffomycetales	Significant contraction	InterPro	IPR008195	Large ribosomal subunit protein eL34	2024-01-14	4013-03-01	0.0104321	0.0433065	0.0218689	OG0000019	1
Phaffomycetales	Significant contraction	InterPro	IPR018065	Large ribosomal subunit protein eL34, conserved site	2024-01-14	4013-03-01	0.0104321	0.0433065	0.0218689	OG0000019	1
Phaffomycetales	Significant contraction	InterPro	IPR018260	Large ribosomal subunit protein uL22, conserved site	2024-01-14	4013-03-01	0.0104321	0.0433065	0.0218689	OG0000019	1
Phaffomycetales	Significant contraction	InterPro	IPR018464	Centromere protein O	2024-01-14	4013-03-01	0.0104321	0.0433065	0.0218689	OG0000445	1
Phaffomycetales	Significant contraction	InterPro	IPR024989	Major facilitator superfamily associated domain	2024-01-14	4013-03-01	0.0104321	0.0433065	0.0218689	OG0000019	1
Phaffomycetales	Significant contraction	InterPro	IPR026030	Purine-cytosine permease Fcy2/21/22	2024-01-14	4013-03-01	0.0104321	0.0433065	0.0218689	OG0000346	1
Phaffomycetales	Significant contraction	InterPro	IPR007219	Transcription factor domain, fungi	2024-03-14	136/4013	0.010534	0.0433065	0.0218689	OG0000019/OG0000492/OG0004904	3
Phaffomycetales	Significant contraction	InterPro	IPR036236	Zinc finger C2H2 superfamily	2024-03-14	150/4013	0.0137575	0.048935	0.0247111	OG0000019/OG0000492/OG0006564	3
Phaffomycetales	Significant contraction	InterPro	IPR011010	DNA breaking-rejoining enzyme, catalytic core	2024-01-14	4013-04-01	0.013887	0.048935	0.0247111	OG0004809	1
Phaffomycetales	Significant contraction	InterPro	IPR012681	Nucleobase cation symporter-1, NCS1	2024-01-14	4013-04-01	0.013887	0.048935	0.0247111	OG0000346	1
Phaffomycetales	Significant contraction	InterPro	IPR020631	Tetrahydrofolate dehydrogenase/cyclohydrolase, NAD(P)-binding domain	2024-01-14	4013-04-01	0.013887	0.048935	0.0247111	OG0000181	1
Phaffomycetales	Significant contraction	InterPro	IPR022657	Orn/DAP/Arg decarboxylase 2, conserved site	2024-01-14	4013-04-01	0.013887	0.048935	0.0247111	OG0000445	1
Phaffomycetales	Significant contraction	InterPro	IPR036394	Ribosomal protein uL22 superfamily	2024-01-14	4013-04-01	0.013887	0.048935	0.0247111	OG0000019	1
Saccharomycodales	Significant contraction	InterPro	IPR017853	Glycoside hydrolase superfamily	6/43	58/4013	2.82323e-05	0.0155857	0.0104989	OG0000022/OG0000034/OG0000055/OG0000112/OG0000143/OG0001061	6
Saccharomycodales	Significant contraction	InterPro	IPR007219	Transcription factor domain, fungi	8/43	136/4013	7.53444e-05	0.0155857	0.0104989	OG0000013/OG0000032/OG0000096/OG0000115/OG0000120/OG0000265/OG0000326/OG0000492	8
Saccharomycodales	Significant contraction	InterPro	IPR001223	Glycoside hydrolase family 18, catalytic domain	3/43	4013-11-01	0.000178172	0.0155857	0.0104989	OG0000022/OG0000055/OG0000112	3
Saccharomycodales	Significant contraction	InterPro	IPR014790	MutL, C-terminal, dimerisation	3/43	4013-11-01	0.000178172	0.0155857	0.0104989	OG0000115/OG0000120/OG0000585	3
Saccharomycodales	Significant contraction	InterPro	IPR037198	MutL, C-terminal domain superfamily	3/43	4013-11-01	0.000178172	0.0155857	0.0104989	OG0000115/OG0000120/OG0000585	3
Saccharomycodales	Significant contraction	InterPro	IPR036864	Zn(2)-C6 fungal-type DNA-binding domain superfamily	10/43	246/4013	0.000197719	0.0155857	0.0104989	OG0000013/OG0000024/OG0000096/OG0000112/OG0000120/OG0000128/OG0000265/OG0000326/OG0000491/OG0000492	10
Saccharomycodales	Significant contraction	InterPro	IPR036259	MFS transporter superfamily	11/43	297/4013	0.00020404	0.0155857	0.0104989	OG0000060/OG0000087/OG0000096/OG0000098/OG0000112/OG0000115/OG0000117/OG0000239/OG0000265/OG0000357/OG0000438	11
Saccharomycodales	Significant contraction	InterPro	IPR001138	Zn(2)Cys(6) fungal-type DNA-binding domain	10/43	248/4013	0.000211393	0.0155857	0.0104989	OG0000013/OG0000024/OG0000096/OG0000112/OG0000120/OG0000128/OG0000265/OG0000326/OG0000491/OG0000492	10
Saccharomycodales	Significant contraction	InterPro	IPR021858	Fungal transcription factor	5/43	53/4013	0.000218237	0.0155857	0.0104989	OG0000013/OG0000024/OG0000120/OG0000128/OG0000298	5
Saccharomycodales	Significant contraction	InterPro	IPR042120	MutL, C-terminal domain, dimerisation subdomain	3/43	4013-12-01	0.00023579	0.0155857	0.0104989	OG0000115/OG0000120/OG0000585	3
Saccharomycodales	Significant contraction	InterPro	IPR036890	Histidine kinase/HSP90-like ATPase superfamily	4/43	31/4013	0.000291541	0.0175189	0.0118011	OG0000115/OG0000120/OG0000239/OG0000585	4
Saccharomycodales	Significant contraction	InterPro	IPR019821	Kinesin motor domain, conserved site	3/43	14/4013	0.000384327	0.02117	0.0142606	OG0000022/OG0000112/OG0000570	3
Saccharomycodales	Significant contraction	InterPro	IPR020846	Major facilitator superfamily domain	7/43	136/4013	0.000510613	0.0259627	0.017489	OG0000060/OG0000087/OG0000098/OG0000112/OG0000115/OG0000265/OG0000357	7
Saccharomycodales	Significant contraction	InterPro	IPR040722	Hit1, C-terminal	2/43	4013-04-01	0.000663898	0.0313455	0.021115	OG0000115/OG0000492	2
Saccharomycodales	Significant contraction	InterPro	IPR036236	Zinc finger C2H2 superfamily	7/43	150/4013	0.000920244	0.0405521	0.0273167	OG0000034/OG0000087/OG0000096/OG0000117/OG0000474/OG0000492/OG0000507	7
Saccharomycodales	Significant contraction	InterPro	IPR011701	Major facilitator superfamily	7/43	152/4013	0.000995542	0.0411283	0.0277049	OG0000060/OG0000087/OG0000112/OG0000115/OG0000239/OG0000265/OG0000357	7
Saccharomycodales	Significant contraction	KEGG	map01220	Degradation of aromatic compounds	9/200	35/5415	3.27542e-06	0.000838507	0.000737831	OG0000032/OG0000081/OG0000299/OG0000765/OG0003201/OG0004438/OG0004862/OG0005144/OG0005384	9
Saccharomycodales	Significant contraction	KEGG	map00330	Arginine and proline metabolism	12/200	81/5415	3.47761e-05	0.00445134	0.00391689	OG0000018/OG0000024/OG0000115/OG0000147/OG0000298/OG0000754/OG0004228/OG0004858/OG0005402/OG0006858/OG0009625/OG0020505	12
Saccharomycodales	Significant contraction	KEGG	map00930	Caprolactam degradation	6/200	25/5415	0.000231589	0.0133082	0.0117103	OG0000032/OG0000299/OG0000765/OG0003201/OG0004766/OG0005144	6
Saccharomycodales	Significant contraction	KEGG	map00040	Pentose and glucuronate interconversions	7/200	35/5415	0.000235222	0.0133082	0.0117103	OG0000032/OG0000277/OG0000738/OG0000754/OG0003201/OG0005032/OG0014403	7
Saccharomycodales	Significant contraction	KEGG	map01212	Fatty acid metabolism	12/200	101/5415	0.000306201	0.0133082	0.0117103	OG0000042/OG0000056/OG0000106/OG0000151/OG0000242/OG0000393/OG0000493/OG0000553/OG0004766/OG0008381/OG0010740/OG0013411	12
Saccharomycodales	Significant contraction	KEGG	map00071	Fatty acid degradation	9/200	61/5415	0.000349569	0.0133082	0.0117103	OG0000018/OG0000042/OG0000081/OG0000147/OG0000151/OG0000242/OG0000553/OG0004766/OG0004862	9
Saccharomycodales	Significant contraction	KEGG	map00625	Chloroalkane and chloroalkene degradation	6/200	27/5415	0.000363895	0.0133082	0.0117103	OG0000018/OG0000081/OG0000147/OG0004862/OG0005388/OG0006978	6
Saccharomycodales	Significant contraction	KEGG	map00470	D-Amino acid metabolism	4/200	5415-11-01	0.00048587	0.0155478	0.0136811	OG0000754/OG0004228/OG0005402/OG0006858	4
Saccharomycodales	Significant contraction	KEGG	map00360	Phenylalanine metabolism	8/200	52/5415	0.000559105	0.0159034	0.013994	OG0000024/OG0000106/OG0000115/OG0000735/OG0004438/OG0004766/OG0004858/OG0006858	8
Saccharomycodales	Significant contraction	KEGG	map00627	Aminobenzoate degradation	6/200	33/5415	0.00113174	0.0288095	0.0253504	OG0000024/OG0004438/OG0004858/OG0005274/OG0005384/OG0005715	6
Saccharomycodales	Significant contraction	KEGG	map00620	Pyruvate metabolism	15/200	169/5415	0.00133321	0.0288095	0.0253504	OG0000018/OG0000032/OG0000042/OG0000081/OG0000089/OG0000147/OG0000174/OG0000553/OG0000749/OG0003201/OG0004172/OG0004862/OG0007601/OG0010529/OG0014360	15
Saccharomycodales	Significant contraction	KEGG	map00534	Glycosaminoglycan biosynthesis - heparan sulfate / heparin	4/200	14/5415	0.00135044	0.0288095	0.0253504	OG0004567/OG0004865/OG0005239/OG0007676	4
Saccharomycodales	Significant contraction	KEGG	map00061	Fatty acid biosynthesis	7/200	48/5415	0.00171499	0.0337722	0.0297173	OG0000056/OG0000106/OG0000151/OG0000393/OG0000749/OG0008381/OG0010740	7
Saccharomycodales	Significant contraction	KEGG	map00980	Metabolism of xenobiotics by cytochrome P450	5/200	26/5415	0.00228139	0.0417168	0.0367081	OG0000081/OG0000511/OG0004900/OG0006520/OG0006947	5
Saccharomycetales	Significant contraction	InterPro	IPR023298	P-type ATPase, transmembrane domain superfamily	2024-05-22	53/4013	7.36653e-06	0.00226233	0.000892328	OG0000012/OG0000014/OG0000037/OG0000095/OG0000346	5
Saccharomycetales	Significant contraction	InterPro	IPR005829	Sugar transporter, conserved site	2024-05-22	57/4013	1.05964e-05	0.00226233	0.000892328	OG0000014/OG0000026/OG0000030/OG0000095/OG0000273	5
Saccharomycetales	Significant contraction	InterPro	IPR020846	Major facilitator superfamily domain	2024-06-22	136/4013	6.47021e-05	0.00906815	0.00357674	OG0000014/OG0000026/OG0000030/OG0000039/OG0000095/OG0000273	6
Saccharomycetales	Significant contraction	InterPro	IPR036259	MFS transporter superfamily	2024-08-22	297/4013	0.000104628	0.00906815	0.00357674	OG0000012/OG0000014/OG0000026/OG0000030/OG0000039/OG0000084/OG0000095/OG0000273	8
Saccharomycetales	Significant contraction	InterPro	IPR001667	DDH domain	2024-02-22	4013-04-01	0.00017103	0.00906815	0.00357674	OG0000012/OG0000037	2
Saccharomycetales	Significant contraction	InterPro	IPR004097	DHHA2 domain	2024-02-22	4013-04-01	0.00017103	0.00906815	0.00357674	OG0000012/OG0000037	2
Saccharomycetales	Significant contraction	InterPro	IPR022657	Orn/DAP/Arg decarboxylase 2, conserved site	2024-02-22	4013-04-01	0.00017103	0.00906815	0.00357674	OG0000273/OG0000445	2
Saccharomycetales	Significant contraction	InterPro	IPR038222	DHHA2 domain superfamily	2024-02-22	4013-04-01	0.00017103	0.00906815	0.00357674	OG0000012/OG0000037	2
Saccharomycetales	Significant contraction	InterPro	IPR004839	Aminotransferase, class I/classII	2024-03-22	22/4013	0.000205942	0.00906815	0.00357674	OG0000014/OG0000039/OG0000445	3
Saccharomycetales	Significant contraction	InterPro	IPR006693	Partial AB-hydrolase lipase domain	2024-02-22	4013-05-01	0.000284102	0.00906815	0.00357674	OG0000445/OG0000503	2
Saccharomycetales	Significant contraction	InterPro	IPR025069	Cleavage and polyadenylation specificity factor 2, C-terminal	2024-02-22	4013-05-01	0.000284102	0.00906815	0.00357674	OG0000037/OG0000503	2
Saccharomycetales	Significant contraction	InterPro	IPR038763	DHH phosphoesterase superfamily	2024-02-22	4013-05-01	0.000284102	0.00906815	0.00357674	OG0000012/OG0000037	2
Saccharomycetales	Significant contraction	InterPro	IPR005828	Major facilitator, sugar transporter-like	2024-04-22	62/4013	0.000306854	0.00906815	0.00357674	OG0000014/OG0000026/OG0000030/OG0000273	4
Saccharomycetales	Significant contraction	InterPro	IPR015424	Pyridoxal phosphate-dependent transferase	2024-04-22	64/4013	0.000346988	0.00906815	0.00357674	OG0000014/OG0000039/OG0000445/OG0000498	4
Saccharomycetales	Significant contraction	InterPro	IPR015421	Pyridoxal phosphate-dependent transferase, major domain	2024-04-22	66/4013	0.000390765	0.00906815	0.00357674	OG0000014/OG0000039/OG0000445/OG0000498	4
Saccharomycetales	Significant contraction	InterPro	IPR001764	Glycoside hydrolase, family 3, N-terminal	2024-02-22	4013-06-01	0.000424738	0.00906815	0.00357674	OG0000012/OG0004022	2
Saccharomycetales	Significant contraction	InterPro	IPR010998	Integrase/recombinase, N-terminal	2024-02-22	4013-06-01	0.000424738	0.00906815	0.00357674	OG0000039/OG0004809	2
Saccharomycetales	Significant contraction	InterPro	IPR022712	Beta-Casp domain	2024-02-22	4013-06-01	0.000424738	0.00906815	0.00357674	OG0000037/OG0000503	2
Saccharomycetales	Significant contraction	InterPro	IPR036881	Glycoside hydrolase family 3 C-terminal domain superfamily	2024-02-22	4013-06-01	0.000424738	0.00906815	0.00357674	OG0000012/OG0004022	2
Saccharomycetales	Significant contraction	InterPro	IPR036962	Glycoside hydrolase, family 3, N-terminal domain superfamily	2024-02-22	4013-06-01	0.000424738	0.00906815	0.00357674	OG0000012/OG0004022	2
Saccharomycetales	Significant contraction	InterPro	IPR001711	Phospholipase C, phosphatidylinositol-specific, Y domain	2024-03-22	34/4013	0.000766801	0.0152863	0.00602937	OG0000030/OG0000039/OG0000346	3
Saccharomycetales	Significant contraction	InterPro	IPR018828	Required for respiratory growth protein 7, mitochondrial	2024-02-22	4013-08-01	0.000787587	0.0152863	0.00602937	OG0000014/OG0003939	2
Saccharomycetales	Significant contraction	InterPro	IPR011701	Major facilitator superfamily	2024-05-22	152/4013	0.00113968	0.0211584	0.0083455	OG0000014/OG0000026/OG0000039/OG0000095/OG0000273	5
Saccharomycetales	Significant contraction	InterPro	IPR009580	GPI biosynthesis protein Pig-F	2024-02-22	4013-10-01	0.00125738	0.0223708	0.00882369	OG0000084/OG0000321	2
Saccharomycetales	Significant contraction	InterPro	IPR001958	Tetracycline resistance protein TetA/multidrug resistance protein MdtG-like	2024-02-22	4013-11-01	0.00153169	0.0261613	0.0103188	OG0000095/OG0000273	2
Saccharomycetales	Significant contraction	InterPro	IPR006175	YjgF/YER057c/UK114 family	2024-02-22	13/4013	0.00215783	0.0354383	0.0139779	OG0000012/OG0000014	2
Saccharomycetales	Significant contraction	InterPro	IPR013087	Zinc finger C2H2-type	2024-06-22	263/4013	0.00228419	0.036124	0.0142483	OG0000014/OG0000026/OG0000039/OG0000095/OG0000498/OG0000503	6
Saccharomycetales	Significant contraction	InterPro	IPR035959	RutC-like superfamily	2024-02-22	14/4013	0.00250913	0.0369887	0.0145894	OG0000012/OG0000014	2
Saccharomycetales	Significant contraction	InterPro	IPR015422	Pyridoxal phosphate-dependent transferase, small domain	2024-03-22	51/4013	0.00251212	0.0369887	0.0145894	OG0000014/OG0000039/OG0000445	3
Saccharomycetales	Significant contraction	InterPro	IPR002328	Alcohol dehydrogenase, zinc-type, conserved site	2024-02-22	16/4013	0.00328684	0.0450172	0.0177561	OG0000037/OG0000084	2
Saccharomycetales	Significant contraction	InterPro	IPR017853	Glycoside hydrolase superfamily	2024-03-22	58/4013	0.00363076	0.0450172	0.0177561	OG0000012/OG0000039/OG0004022	3
Saccharomycetales	Significant contraction	InterPro	IPR001461	Aspartic peptidase A1 family	2024-03-22	59/4013	0.00381171	0.0450172	0.0177561	OG0000014/OG0000037/OG0000503	3
Saccharomycetales	Significant contraction	InterPro	IPR001279	Metallo-beta-lactamase	2024-02-22	18/4013	0.004163	0.0450172	0.0177561	OG0000037/OG0000503	2
Saccharomycetales	Significant contraction	InterPro	IPR018170	Aldo/keto reductase, conserved site	2024-02-22	18/4013	0.004163	0.0450172	0.0177561	OG0000084/OG0000162	2
Saccharomycetales	Significant contraction	InterPro	IPR000253	Forkhead-associated (FHA) domain	2024-04-22	129/4013	0.00475355	0.0450172	0.0177561	OG0000012/OG0000039/OG0000503/OG0004552	4
Saccharomycetales	Significant contraction	InterPro	IPR004638	Drug resistance transporter EmrB-like	2024-01-22	4013-01-01	0.00548218	0.0450172	0.0177561	OG0000095	1
Saccharomycetales	Significant contraction	InterPro	IPR004712	Na+/H+ antiporter, fungi	2024-01-22	4013-01-01	0.00548218	0.0450172	0.0177561	OG0000519	1
Saccharomycetales	Significant contraction	InterPro	IPR005285	Pleiotropic drug resistance protein PDR/CDR	2024-01-22	4013-01-01	0.00548218	0.0450172	0.0177561	OG0000012	1
Saccharomycetales	Significant contraction	InterPro	IPR006102	Glycoside hydrolase, family 2, immunoglobulin-like beta-sandwich	2024-01-22	4013-01-01	0.00548218	0.0450172	0.0177561	OG0000039	1
Saccharomycetales	Significant contraction	InterPro	IPR007016	O-antigen ligase-related	2024-01-22	4013-01-01	0.00548218	0.0450172	0.0177561	OG0000026	1
Saccharomycetales	Significant contraction	InterPro	IPR008990	Electron transport accessory-like domain superfamily	2024-01-22	4013-01-01	0.00548218	0.0450172	0.0177561	OG0000012	1
Saccharomycetales	Significant contraction	InterPro	IPR012429	Heparan-alpha-glucosaminide N-acetyltransferase, catalytic domain	2024-01-22	4013-01-01	0.00548218	0.0450172	0.0177561	OG0005251	1
Saccharomycetales	Significant contraction	InterPro	IPR013928	Alkali metal cation/H+ antiporter Nha1, C-terminal	2024-01-22	4013-01-01	0.00548218	0.0450172	0.0177561	OG0000519	1
Saccharomycetales	Significant contraction	InterPro	IPR018531	Protein of unknown function DUF1993	2024-01-22	4013-01-01	0.00548218	0.0450172	0.0177561	OG0000030	1
Saccharomycetales	Significant contraction	InterPro	IPR020362	Tail accessory factor GP4	2024-01-22	4013-01-01	0.00548218	0.0450172	0.0177561	OG0000039	1
Saccharomycetales	Significant contraction	InterPro	IPR022167	Protein of unknown function DUF3698	2024-01-22	4013-01-01	0.00548218	0.0450172	0.0177561	OG0000039	1
Saccharomycetales	Significant contraction	InterPro	IPR025483	Lipase, eukaryotic	2024-01-22	4013-01-01	0.00548218	0.0450172	0.0177561	OG0000503	1
Saccharomycetales	Significant contraction	InterPro	IPR027372	Phytase-like domain	2024-01-22	4013-01-01	0.00548218	0.0450172	0.0177561	OG0000445	1
Saccharomycetales	Significant contraction	InterPro	IPR032516	Na+/H+ antiporter, budding yeast	2024-01-22	4013-01-01	0.00548218	0.0450172	0.0177561	OG0000519	1
Saccharomycetales	Significant contraction	InterPro	IPR034660	DinB/YfiT-like putative metalloenzymes	2024-01-22	4013-01-01	0.00548218	0.0450172	0.0177561	OG0000030	1
Saccharomycetales	Significant contraction	InterPro	IPR036156	Beta-Galactosidase/glucuronidase domain superfamily	2024-01-22	4013-01-01	0.00548218	0.0450172	0.0177561	OG0000039	1
Saccharomycetales	Significant contraction	InterPro	IPR041447	Mannosidase Ig/CBM-like domain	2024-01-22	4013-01-01	0.00548218	0.0450172	0.0177561	OG0000039	1
Saccharomycetales	Significant contraction	InterPro	IPR013149	Alcohol dehydrogenase-like, C-terminal	2024-02-22	22/4013	0.0062025	0.0499711	0.01971	OG0000037/OG0000084	2
Saccharomycetales	Significant contraction	KEGG	map01210	2-Oxocarboxylic acid metabolism	2024-04-19	100/5415	0.000342989	0.0274391	0.0238287	OG0000445/OG0015855/OG0020435/OG0022781	4
20	Significant expansion	InterPro	IPR036188	FAD/NAD(P)-binding domain superfamily	2024-03-07	80/4013	0.000252131	0.0224985	0.00519072	OG0000045/OG0000051/OG0000096	3
20	Significant expansion	InterPro	IPR013922	Cyclin PHO80-like	2024-02-07	19/4013	0.000439818	0.0224985	0.00519072	OG0000037/OG0000672	2
20	Significant expansion	InterPro	IPR007219	Transcription factor domain, fungi	2024-03-07	136/4013	0.00120588	0.0224985	0.00519072	OG0000045/OG0000051/OG0000096	3
20	Significant expansion	InterPro	IPR033876	Secreted aspartic endopeptidase	2024-02-07	34/4013	0.00142499	0.0224985	0.00519072	OG0000037/OG0000096	2
20	Significant expansion	InterPro	IPR005501	LamB/YcsF/PxpA-like	2024-01-07	4013-01-01	0.00174433	0.0224985	0.00519072	OG0000096	1
20	Significant expansion	InterPro	IPR007867	Glucose-methanol-choline oxidoreductase, C-terminal	2024-01-07	4013-01-01	0.00174433	0.0224985	0.00519072	OG0000096	1
20	Significant expansion	InterPro	IPR010354	Oleate hydratase	2024-01-07	4013-01-01	0.00174433	0.0224985	0.00519072	OG0000051	1
20	Significant expansion	InterPro	IPR012110	Pyruvate decarboxylase/indolepyruvate decarboxylase-like	2024-01-07	4013-01-01	0.00174433	0.0224985	0.00519072	OG0000063	1
20	Significant expansion	InterPro	IPR012132	Glucose-methanol-choline oxidoreductase	2024-01-07	4013-01-01	0.00174433	0.0224985	0.00519072	OG0000096	1
20	Significant expansion	InterPro	IPR018212	Sodium/solute symporter, conserved site	2024-01-07	4013-01-01	0.00174433	0.0224985	0.00519072	OG0000096	1
20	Significant expansion	InterPro	IPR023209	D-amino-acid oxidase	2024-01-07	4013-01-01	0.00174433	0.0224985	0.00519072	OG0000051	1
20	Significant expansion	InterPro	IPR036915	Cyclin-like superfamily	2024-02-07	49/4013	0.00295001	0.0224985	0.00519072	OG0000037/OG0000672	2
20	Significant expansion	InterPro	IPR023298	P-type ATPase, transmembrane domain superfamily	2024-02-07	53/4013	0.00344521	0.0224985	0.00519072	OG0000037/OG0000096	2
20	Significant expansion	InterPro	IPR004756	Amino acid permease subfamily	2024-01-07	4013-02-01	0.00348605	0.0224985	0.00519072	OG0000037	1
20	Significant expansion	InterPro	IPR025700	L-lysine 6-monooxygenase/L-ornithine 5-monooxygenase	2024-01-07	4013-02-01	0.00348605	0.0224985	0.00519072	OG0000045	1
20	Significant expansion	InterPro	IPR032705	Origin recognition complex subunit 4, C-terminal	2024-01-07	4013-02-01	0.00348605	0.0224985	0.00519072	OG0000096	1
20	Significant expansion	InterPro	IPR001969	Aspartic peptidase, active site	2024-02-07	57/4013	0.00397694	0.0224985	0.00519072	OG0000037/OG0000096	2
20	Significant expansion	InterPro	IPR001461	Aspartic peptidase A1 family	2024-02-07	59/4013	0.00425638	0.0224985	0.00519072	OG0000037/OG0000096	2
20	Significant expansion	InterPro	IPR000960	Flavin monooxygenase FMO	2024-01-07	4013-03-01	0.00522517	0.0224985	0.00519072	OG0000045	1
20	Significant expansion	InterPro	IPR001557	L-lactate/malate dehydrogenase	2024-01-07	4013-03-01	0.00522517	0.0224985	0.00519072	OG0000051	1
20	Significant expansion	InterPro	IPR005511	Senescence marker protein-30 (SMP-30)	2024-01-07	4013-03-01	0.00522517	0.0224985	0.00519072	OG0000037	1
20	Significant expansion	InterPro	IPR005998	Large ribosomal subunit protein uL30, eukaryotic	2024-01-07	4013-03-01	0.00522517	0.0224985	0.00519072	OG0000037	1
20	Significant expansion	InterPro	IPR011766	Thiamine pyrophosphate enzyme, TPP-binding	2024-01-07	4013-03-01	0.00522517	0.0224985	0.00519072	OG0000063	1
20	Significant expansion	InterPro	IPR012000	Thiamine pyrophosphate enzyme, central domain	2024-01-07	4013-03-01	0.00522517	0.0224985	0.00519072	OG0000063	1
20	Significant expansion	InterPro	IPR012001	Thiamine pyrophosphate enzyme, N-terminal TPP-binding domain	2024-01-07	4013-03-01	0.00522517	0.0224985	0.00519072	OG0000063	1
20	Significant expansion	InterPro	IPR012988	Large ribosomal subunit protein uL30, N-terminal, eukaryotes	2024-01-07	4013-03-01	0.00522517	0.0224985	0.00519072	OG0000037	1
20	Significant expansion	InterPro	IPR013658	SMP-30/Gluconolactonase/LRE-like region	2024-01-07	4013-03-01	0.00522517	0.0224985	0.00519072	OG0000037	1
20	Significant expansion	InterPro	IPR018038	Large ribosomal subunit protein uL30, conserved site	2024-01-07	4013-03-01	0.00522517	0.0224985	0.00519072	OG0000037	1
20	Significant expansion	InterPro	IPR018844	Nucleolar protein Dnt1-like, N-terminal	2024-01-07	4013-03-01	0.00522517	0.0224985	0.00519072	OG0000037	1
20	Significant expansion	InterPro	IPR019368	Small ribosomal subunit protein mS29	2024-01-07	4013-03-01	0.00522517	0.0224985	0.00519072	OG0000063	1
20	Significant expansion	InterPro	IPR025856	HeH/LEM domain	2024-01-07	4013-03-01	0.00522517	0.0224985	0.00519072	OG0000037	1
20	Significant expansion	InterPro	IPR035808	Large ribosomal subunit protein uL30, eukaryotic/archaeal	2024-01-07	4013-03-01	0.00522517	0.0224985	0.00519072	OG0000037	1
20	Significant expansion	InterPro	IPR041885	MAN1, winged-helix domain	2024-01-07	4013-03-01	0.00522517	0.0224985	0.00519072	OG0000037	1
20	Significant expansion	InterPro	IPR036864	Zn(2)-C6 fungal-type DNA-binding domain superfamily	2024-03-07	246/4013	0.00662286	0.0224985	0.00519072	OG0000045/OG0000051/OG0000096	3
20	Significant expansion	InterPro	IPR001138	Zn(2)Cys(6) fungal-type DNA-binding domain	2024-03-07	248/4013	0.00677585	0.0224985	0.00519072	OG0000045/OG0000051/OG0000096	3
20	Significant expansion	InterPro	IPR000399	TPP-binding enzyme, conserved site	2024-01-07	4013-04-01	0.00696168	0.0224985	0.00519072	OG0000063	1
20	Significant expansion	InterPro	IPR001667	DDH domain	2024-01-07	4013-04-01	0.00696168	0.0224985	0.00519072	OG0000037	1
20	Significant expansion	InterPro	IPR001948	Peptidase M18	2024-01-07	4013-04-01	0.00696168	0.0224985	0.00519072	OG0000524	1
20	Significant expansion	InterPro	IPR004097	DHHA2 domain	2024-01-07	4013-04-01	0.00696168	0.0224985	0.00519072	OG0000037	1
20	Significant expansion	InterPro	IPR009653	Protein kish	2024-01-07	4013-04-01	0.00696168	0.0224985	0.00519072	OG0000063	1
20	Significant expansion	InterPro	IPR018996	Man1/Src1-like, C-terminal	2024-01-07	4013-04-01	0.00696168	0.0224985	0.00519072	OG0000037	1
20	Significant expansion	InterPro	IPR023358	Peptidase M18, domain 2	2024-01-07	4013-04-01	0.00696168	0.0224985	0.00519072	OG0000524	1
20	Significant expansion	InterPro	IPR031155	Urea active transporter	2024-01-07	4013-04-01	0.00696168	0.0224985	0.00519072	OG0000096	1
20	Significant expansion	InterPro	IPR038222	DHHA2 domain superfamily	2024-01-07	4013-04-01	0.00696168	0.0224985	0.00519072	OG0000037	1
20	Significant expansion	InterPro	IPR039192	Glycogen synthase kinase 3, catalytic domain	2024-01-07	4013-04-01	0.00696168	0.0224985	0.00519072	OG0000063	1
20	Significant expansion	InterPro	IPR036047	F-box-like domain superfamily	2024-02-07	78/4013	0.00735273	0.0224985	0.00519072	OG0000051/OG0000524	2
20	Significant expansion	InterPro	IPR033121	Peptidase family A1 domain	2024-02-07	84/4013	0.0084926	0.0224985	0.00519072	OG0000037/OG0000096	2
20	Significant expansion	InterPro	IPR001734	Sodium/solute symporter	2024-01-07	4013-05-01	0.0086956	0.0224985	0.00519072	OG0000096	1
20	Significant expansion	InterPro	IPR011042	Six-bladed beta-propeller, TolB-like	2024-01-07	4013-05-01	0.0086956	0.0224985	0.00519072	OG0000037	1
20	Significant expansion	InterPro	IPR016082	Large ribosomal subunit protein uL30-like, ferredoxin-like fold domain	2024-01-07	4013-05-01	0.0086956	0.0224985	0.00519072	OG0000037	1
20	Significant expansion	InterPro	IPR019831	Manganese/iron superoxide dismutase, N-terminal	2024-01-07	4013-05-01	0.0086956	0.0224985	0.00519072	OG0000037	1
20	Significant expansion	InterPro	IPR025069	Cleavage and polyadenylation specificity factor 2, C-terminal	2024-01-07	4013-05-01	0.0086956	0.0224985	0.00519072	OG0000037	1
20	Significant expansion	InterPro	IPR036395	Copper fist DNA-binding domain superfamily	2024-01-07	4013-05-01	0.0086956	0.0224985	0.00519072	OG0000037	1
20	Significant expansion	InterPro	IPR036919	Large ribosomal subunit protein uL30, ferredoxin-like fold domain superfamily	2024-01-07	4013-05-01	0.0086956	0.0224985	0.00519072	OG0000037	1
20	Significant expansion	InterPro	IPR038732	FAD-dependent urate hydroxylase HpyO/Asp monooxygenase CreE-like, FAD/NAD(P)-binding domain	2024-01-07	4013-05-01	0.0086956	0.0224985	0.00519072	OG0000045	1
20	Significant expansion	InterPro	IPR038763	DHH phosphoesterase superfamily	2024-01-07	4013-05-01	0.0086956	0.0224985	0.00519072	OG0000037	1
20	Significant expansion	InterPro	IPR011009	Protein kinase-like domain superfamily	2024-03-07	272/4013	0.00878367	0.0224985	0.00519072	OG0000037/OG0000045/OG0000063	3
20	Significant expansion	InterPro	IPR003734	Domain of unknown function DUF155	2024-01-07	4013-06-01	0.0104269	0.0234205	0.00540342	OG0000096	1
20	Significant expansion	InterPro	IPR006181	D-amino acid oxidase, conserved site	2024-01-07	4013-06-01	0.0104269	0.0234205	0.00540342	OG0000051	1
20	Significant expansion	InterPro	IPR009145	U2 auxiliary factor small subunit	2024-01-07	4013-06-01	0.0104269	0.0234205	0.00540342	OG0000037	1
20	Significant expansion	InterPro	IPR014801	Mediator complex, subunit Med5, fungi	2024-01-07	4013-06-01	0.0104269	0.0234205	0.00540342	OG0000037	1
20	Significant expansion	InterPro	IPR022712	Beta-Casp domain	2024-01-07	4013-06-01	0.0104269	0.0234205	0.00540342	OG0000037	1
20	Significant expansion	InterPro	IPR035426	Gemin2/Brr1	2024-01-07	4013-06-01	0.0104269	0.0234205	0.00540342	OG0000051	1
20	Significant expansion	InterPro	IPR036610	PEBP-like superfamily	2024-01-07	4013-06-01	0.0104269	0.0234205	0.00540342	OG0000051	1
20	Significant expansion	InterPro	IPR038377	Sodium/glucose symporter superfamily	2024-01-07	4013-06-01	0.0104269	0.0234205	0.00540342	OG0000096	1
20	Significant expansion	InterPro	IPR021109	Aspartic peptidase domain superfamily	2024-02-07	97/4013	0.0112201	0.0248203	0.00572639	OG0000037/OG0000096	2
20	Significant expansion	InterPro	IPR003527	Mitogen-activated protein (MAP) kinase, conserved site	2024-01-07	4013-07-01	0.0121556	0.0260989	0.00602137	OG0000037	1
20	Significant expansion	InterPro	IPR011330	Glycoside hydrolase/deacetylase, beta/alpha-barrel	2024-01-07	4013-07-01	0.0121556	0.0260989	0.00602137	OG0000096	1
20	Significant expansion	InterPro	IPR003323	OTU domain	2024-01-07	4013-08-01	0.0138818	0.0277636	0.00640544	OG0000045	1
20	Significant expansion	InterPro	IPR004853	Sugar phosphate transporter domain	2024-01-07	4013-08-01	0.0138818	0.0277636	0.00640544	OG0000051	1
20	Significant expansion	InterPro	IPR035983	HECT, E3 ligase catalytic domain	2024-01-07	4013-08-01	0.0138818	0.0277636	0.00640544	OG0000096	1
20	Significant expansion	InterPro	IPR041373	Reverse transcriptase, RNase H-like domain	2024-01-07	4013-08-01	0.0138818	0.0277636	0.00640544	OG0000037	1
20	Significant expansion	InterPro	IPR041664	Orc1-like, AAA ATPase domain	2024-01-07	4013-08-01	0.0138818	0.0277636	0.00640544	OG0000096	1
20	Significant expansion	InterPro	IPR001083	Copper fist DNA-binding domain	2024-01-07	4013-09-01	0.0156053	0.0284797	0.00657067	OG0000037	1
20	Significant expansion	InterPro	IPR001155	NADH:flavin oxidoreductase/NADH oxidase, N-terminal	2024-01-07	4013-09-01	0.0156053	0.0284797	0.00657067	OG0000045	1
20	Significant expansion	InterPro	IPR003511	HORMA domain	2024-01-07	4013-09-01	0.0156053	0.0284797	0.00657067	OG0000045	1
20	Significant expansion	InterPro	IPR004160	Translation elongation factor EFTu/EF1A, C-terminal	2024-01-07	4013-09-01	0.0156053	0.0284797	0.00657067	OG0000037	1
20	Significant expansion	InterPro	IPR006571	TLDc domain	2024-01-07	4013-09-01	0.0156053	0.0284797	0.00657067	OG0000096	1
20	Significant expansion	InterPro	IPR012945	Tubulin binding cofactor C-like domain	2024-01-07	4013-09-01	0.0156053	0.0284797	0.00657067	OG0000063	1
20	Significant expansion	InterPro	IPR020946	Flavin monooxygenase-like	2024-01-07	4013-09-01	0.0156053	0.0284797	0.00657067	OG0000045	1
20	Significant expansion	InterPro	IPR006204	GHMP kinase N-terminal domain	2024-01-07	4013-10-01	0.0173263	0.0308493	0.00711735	OG0000063	1
20	Significant expansion	InterPro	IPR009001	Translation elongation factor EF1A/initiation factor IF2gamma, C-terminal	2024-01-07	4013-10-01	0.0173263	0.0308493	0.00711735	OG0000037	1
20	Significant expansion	InterPro	IPR036324	Manganese/iron superoxide dismutase, N-terminal domain superfamily	2024-01-07	4013-11-01	0.0190447	0.0335003	0.00772898	OG0000037	1
20	Significant expansion	InterPro	IPR000569	HECT domain	2024-01-07	4013-12-01	0.0207605	0.0352446	0.00813141	OG0000096	1
20	Significant expansion	InterPro	IPR007274	Ctr copper transporter	2024-01-07	4013-12-01	0.0207605	0.0352446	0.00813141	OG0000045	1
20	Significant expansion	InterPro	IPR007577	Glycosyltransferase, DXD sugar-binding motif	2024-01-07	4013-12-01	0.0207605	0.0352446	0.00813141	OG0000096	1
20	Significant expansion	InterPro	IPR016098	Cyclase-associated protein CAP/septum formation inhibitor MinC, C-terminal	2024-01-07	13/4013	0.0224738	0.0377146	0.00870127	OG0000063	1
20	Significant expansion	InterPro	IPR029061	Thiamin diphosphate-binding fold	2024-01-07	14/4013	0.0241844	0.0388014	0.00895201	OG0000063	1
20	Significant expansion	InterPro	IPR036570	HORMA domain superfamily	2024-01-07	14/4013	0.0241844	0.0388014	0.00895201	OG0000045	1
20	Significant expansion	InterPro	IPR036938	Phosphatidic acid phosphatase type 2/haloperoxidase superfamily	2024-01-07	14/4013	0.0241844	0.0388014	0.00895201	OG0000672	1
20	Significant expansion	InterPro	IPR039899	BET1, SNARE domain	2024-01-07	14/4013	0.0241844	0.0388014	0.00895201	OG0000045	1
20	Significant expansion	InterPro	IPR006121	Heavy metal-associated domain, HMA	2024-01-07	15/4013	0.0258925	0.0406485	0.00937817	OG0000045	1
20	Significant expansion	InterPro	IPR017901	C-CAP/cofactor C-like domain	2024-01-07	15/4013	0.0258925	0.0406485	0.00937817	OG0000063	1
20	Significant expansion	InterPro	IPR002328	Alcohol dehydrogenase, zinc-type, conserved site	2024-01-07	16/4013	0.0275981	0.0428651	0.00988957	OG0000037	1
20	Significant expansion	InterPro	IPR017441	Protein kinase, ATP binding site	2024-02-07	163/4013	0.0301011	0.0462607	0.010673	OG0000037/OG0000063	2
20	Significant expansion	InterPro	IPR001279	Metallo-beta-lactamase	2024-01-07	18/4013	0.0310015	0.0471481	0.0108777	OG0000037	1
20	Significant expansion	InterPro	IPR000836	Phosphoribosyltransferase domain	2024-01-07	19/4013	0.0326993	0.0487153	0.0112393	OG0000045	1
20	Significant expansion	InterPro	IPR023753	FAD/NAD(P)-binding domain	2024-01-07	19/4013	0.0326993	0.0487153	0.0112393	OG0000045	1
18	Significant expansion	InterPro	IPR036259	MFS transporter superfamily	14/46	297/4013	2.99785e-06	0.00198336	0.00113922	OG0000005/OG0000007/OG0000010/OG0000020/OG0000026/OG0000039/OG0000061/OG0000070/OG0000071/OG0000082/OG0000086/OG0000097/OG0000337/OG0000433	14
18	Significant expansion	InterPro	IPR036324	Manganese/iron superoxide dismutase, N-terminal domain superfamily	4/46	4013-11-01	4.70547e-06	0.00198336	0.00113922	OG0000004/OG0000007/OG0000020/OG0000037	4
18	Significant expansion	InterPro	IPR036915	Cyclin-like superfamily	6/46	49/4013	1.56593e-05	0.00440026	0.00252747	OG0000022/OG0000037/OG0000064/OG0000092/OG0000195/OG0000672	6
18	Significant expansion	InterPro	IPR017853	Glycoside hydrolase superfamily	6/46	58/4013	4.19473e-05	0.00871234	0.00500428	OG0000008/OG0000022/OG0000034/OG0000039/OG0000055/OG0000097	6
18	Significant expansion	InterPro	IPR013922	Cyclin PHO80-like	4/46	19/4013	5.16746e-05	0.00871234	0.00500428	OG0000020/OG0000022/OG0000037/OG0000672	4
18	Significant expansion	InterPro	IPR011650	Peptidase M20, dimerisation domain	3/46	4013-08-01	7.58588e-05	0.0106582	0.00612194	OG0000007/OG0000039/OG0000071	3
18	Significant expansion	InterPro	IPR032640	AMP-activated protein kinase, glycogen-binding domain	4/46	25/4013	0.000160366	0.0193126	0.011093	OG0000007/OG0000021/OG0000022/OG0000034	4
18	Significant expansion	InterPro	IPR034193	Proteinase K-like catalytic domain	3/46	4013-12-01	0.000288566	0.0304076	0.0174658	OG0000097/OG0000116/OG0000452	3
18	Significant expansion	InterPro	IPR013783	Immunoglobulin-like fold	5/46	54/4013	0.00032954	0.0308669	0.0177296	OG0000007/OG0000021/OG0000022/OG0000034/OG0000039	5
18	Significant expansion	InterPro	IPR006671	Cyclin, N-terminal	4/46	32/4013	0.000429883	0.0362391	0.0208154	OG0000022/OG0000064/OG0000092/OG0000195	4
18	Significant expansion	InterPro	IPR013763	Cyclin-like domain	4/46	34/4013	0.000545188	0.0377775	0.021699	OG0000022/OG0000064/OG0000092/OG0000195	4
18	Significant expansion	InterPro	IPR000209	Peptidase S8/S53 domain	3/46	15/4013	0.000582572	0.0377775	0.021699	OG0000097/OG0000116/OG0000452	3
18	Significant expansion	InterPro	IPR022398	Peptidase S8, subtilisin, His-active site	3/46	15/4013	0.000582572	0.0377775	0.021699	OG0000097/OG0000116/OG0000452	3
18	Significant expansion	InterPro	IPR005828	Major facilitator, sugar transporter-like	5/46	62/4013	0.000629766	0.0379209	0.0217814	OG0000010/OG0000020/OG0000026/OG0000082/OG0000433	5
18	Significant expansion	InterPro	IPR007219	Transcription factor domain, fungi	7/46	136/4013	0.000779176	0.0437897	0.0251523	OG0000020/OG0000026/OG0000032/OG0000070/OG0000082/OG0000093/OG0000116	7
18	Significant expansion	InterPro	IPR001279	Metallo-beta-lactamase	3/46	18/4013	0.0010199	0.0481936	0.0276819	OG0000005/OG0000029/OG0000037	3
18	Significant expansion	InterPro	IPR014756	Immunoglobulin E-set	5/46	69/4013	0.00103032	0.0481936	0.0276819	OG0000007/OG0000020/OG0000021/OG0000022/OG0000034	5
18	Significant expansion	InterPro	IPR036852	Peptidase S8/S53 domain superfamily	3/46	19/4013	0.00120144	0.0481936	0.0276819	OG0000097/OG0000116/OG0000452	3
18	Significant expansion	InterPro	IPR013861	TMEM115/Pdh1/Rbl19	2/46	4013-05-01	0.00125772	0.0481936	0.0276819	OG0000008/OG0000097	2
18	Significant expansion	InterPro	IPR019831	Manganese/iron superoxide dismutase, N-terminal	2/46	4013-05-01	0.00125772	0.0481936	0.0276819	OG0000020/OG0000037	2
18	Significant expansion	InterPro	IPR036395	Copper fist DNA-binding domain superfamily	2/46	4013-05-01	0.00125772	0.0481936	0.0276819	OG0000008/OG0000037	2
18	Significant expansion	InterPro	IPR036523	SurE-like phosphatase/nucleotidase superfamily	2/46	4013-05-01	0.00125772	0.0481936	0.0276819	OG0000070/OG0000244	2
16	Significant expansion	InterPro	IPR021858	Fungal transcription factor	8/75	53/4013	4.59793e-06	0.00237716	0.00186495	OG0000013/OG0000064/OG0000120/OG0000128/OG0000139/OG0000201/OG0000397/OG0000411	8
16	Significant expansion	InterPro	IPR036864	Zn(2)-C6 fungal-type DNA-binding domain superfamily	16/75	246/4013	7.95965e-06	0.00237716	0.00186495	OG0000013/OG0000120/OG0000128/OG0000139/OG0000150/OG0000160/OG0000173/OG0000184/OG0000201/OG0000265/OG0000314/OG0000326/OG0000383/OG0000397/OG0000437/OG0000726	16
16	Significant expansion	InterPro	IPR001138	Zn(2)Cys(6) fungal-type DNA-binding domain	16/75	248/4013	8.83649e-06	0.00237716	0.00186495	OG0000013/OG0000120/OG0000128/OG0000139/OG0000150/OG0000160/OG0000173/OG0000184/OG0000201/OG0000265/OG0000314/OG0000326/OG0000383/OG0000397/OG0000437/OG0000726	16
16	Significant expansion	InterPro	IPR008160	Collagen triple helix repeat	9/75	77/4013	9.92551e-06	0.00237716	0.00186495	OG0000041/OG0000042/OG0000099/OG0000120/OG0000121/OG0000280/OG0000293/OG0000407/OG0000467	9
16	Significant expansion	InterPro	IPR004841	Amino acid permease/ SLC12A domain	6/75	36/4013	4.34727e-05	0.00832937	0.00653463	OG0000013/OG0000114/OG0000160/OG0000184/OG0000265/OG0000383	6
16	Significant expansion	InterPro	IPR000073	Alpha/beta hydrolase fold-1	6/75	46/4013	0.000180278	0.0255565	0.0200498	OG0000064/OG0000097/OG0000184/OG0000208/OG0000265/OG0000503	6
16	Significant expansion	InterPro	IPR042097	Aminopeptidase N-like , N-terminal domain superfamliy	3/75	4013-07-01	0.000208005	0.0255565	0.0200498	OG0000075/OG0000097/OG0000570	3
16	Significant expansion	InterPro	IPR029058	Alpha/Beta hydrolase fold	11/75	166/4013	0.000213415	0.0255565	0.0200498	OG0000023/OG0000064/OG0000075/OG0000077/OG0000097/OG0000150/OG0000184/OG0000208/OG0000265/OG0000280/OG0000503	11
16	Significant expansion	InterPro	IPR001806	Small GTPase	7/75	70/4013	0.000280483	0.0275199	0.0215902	OG0000042/OG0000160/OG0000201/OG0000295/OG0000314/OG0000357/OG0000722	7
16	Significant expansion	InterPro	IPR008259	FMN-dependent alpha-hydroxy acid dehydrogenase, active site	3/75	4013-08-01	0.000328339	0.0275199	0.0215902	OG0000139/OG0000150/OG0000407	3
16	Significant expansion	InterPro	IPR034016	Aminopeptidase N-type	2/75	4013-02-01	0.000344717	0.0275199	0.0215902	OG0000075/OG0000570	2
16	Significant expansion	InterPro	IPR039595	TE2IP/Rap1	2/75	4013-02-01	0.000344717	0.0275199	0.0215902	OG0000428/OG0003175	2
16	Significant expansion	InterPro	IPR000262	FMN-dependent dehydrogenase	3/75	4013-10-01	0.000684837	0.0468624	0.0367649	OG0000139/OG0000150/OG0000407	3
16	Significant expansion	InterPro	IPR037396	FMN hydroxy acid dehydrogenase domain	3/75	4013-10-01	0.000684837	0.0468624	0.0367649	OG0000139/OG0000150/OG0000407	3
16	Significant expansion	KEGG	map00620	Pyruvate metabolism	9/62	169/5415	0.000111001	0.0174272	0.0162413	OG0000033/OG0000042/OG0000089/OG0000139/OG0000147/OG0000150/OG0000407/OG0000411/OG0000638	9
4	Significant expansion	InterPro	IPR021620	Erythrocyte binding antigen 175, C-terminal	2024-01-06	4013-01-01	0.00149514	0.0216086	0.00721212	OG0000352	1
4	Significant expansion	InterPro	IPR025269	Phage integrase SAM-like domain	2024-01-06	4013-01-01	0.00149514	0.0216086	0.00721212	OG0000352	1
4	Significant expansion	InterPro	IPR032093	Phospholipase D, N-terminal	2024-01-06	4013-01-01	0.00149514	0.0216086	0.00721212	OG0000019	1
4	Significant expansion	InterPro	IPR039535	Arylsulfotransferase-like	2024-01-06	4013-01-01	0.00149514	0.0216086	0.00721212	OG0000019	1
4	Significant expansion	InterPro	IPR001453	MoaB/Mog domain	2024-01-06	4013-02-01	0.00298842	0.0216086	0.00721212	OG0000352	1
4	Significant expansion	InterPro	IPR005721	Large ribosomal subunit protein uL22, eukaryotic/archaeal	2024-01-06	4013-02-01	0.00298842	0.0216086	0.00721212	OG0000019	1
4	Significant expansion	InterPro	IPR018946	PhoD-like phosphatase, metallophosphatase domain	2024-01-06	4013-02-01	0.00298842	0.0216086	0.00721212	OG0000019	1
4	Significant expansion	InterPro	IPR022235	Protein of unknown function DUF3760	2024-01-06	4013-02-01	0.00298842	0.0216086	0.00721212	OG0004537	1
4	Significant expansion	InterPro	IPR036226	Lipoxigenase, C-terminal domain superfamily	2024-01-06	4013-02-01	0.00298842	0.0216086	0.00721212	OG0004537	1
4	Significant expansion	InterPro	IPR036425	MoaB/Mog-like domain superfamily	2024-01-06	4013-02-01	0.00298842	0.0216086	0.00721212	OG0000352	1
4	Significant expansion	InterPro	IPR038607	PhoD-like superfamily	2024-01-06	4013-02-01	0.00298842	0.0216086	0.00721212	OG0000019	1
4	Significant expansion	InterPro	IPR001063	Large ribosomal subunit protein uL22	2024-01-06	4013-03-01	0.00447983	0.0216086	0.00721212	OG0000019	1
4	Significant expansion	InterPro	IPR008195	Large ribosomal subunit protein eL34	2024-01-06	4013-03-01	0.00447983	0.0216086	0.00721212	OG0000019	1
4	Significant expansion	InterPro	IPR018065	Large ribosomal subunit protein eL34, conserved site	2024-01-06	4013-03-01	0.00447983	0.0216086	0.00721212	OG0000019	1
4	Significant expansion	InterPro	IPR018260	Large ribosomal subunit protein uL22, conserved site	2024-01-06	4013-03-01	0.00447983	0.0216086	0.00721212	OG0000019	1
4	Significant expansion	InterPro	IPR024989	Major facilitator superfamily associated domain	2024-01-06	4013-03-01	0.00447983	0.0216086	0.00721212	OG0000019	1
4	Significant expansion	InterPro	IPR027756	Ovo-like	2024-01-06	4013-03-01	0.00447983	0.0216086	0.00721212	OG0000451	1
4	Significant expansion	InterPro	IPR011010	DNA breaking-rejoining enzyme, catalytic core	2024-01-06	4013-04-01	0.00596939	0.0244745	0.00816864	OG0000352	1
4	Significant expansion	InterPro	IPR036394	Ribosomal protein uL22 superfamily	2024-01-06	4013-04-01	0.00596939	0.0244745	0.00816864	OG0000019	1
4	Significant expansion	InterPro	IPR040722	Hit1, C-terminal	2024-01-06	4013-04-01	0.00596939	0.0244745	0.00816864	OG0000019	1
4	Significant expansion	InterPro	IPR002715	Nascent polypeptide-associated complex NAC domain	2024-01-06	4013-05-01	0.00745709	0.0265861	0.00887342	OG0000019	1
4	Significant expansion	InterPro	IPR004572	Protoporphyrinogen oxidase	2024-01-06	4013-05-01	0.00745709	0.0265861	0.00887342	OG0000019	1
4	Significant expansion	InterPro	IPR038187	NAC A/B domain superfamily	2024-01-06	4013-05-01	0.00745709	0.0265861	0.00887342	OG0000019	1
4	Significant expansion	InterPro	IPR010998	Integrase/recombinase, N-terminal	2024-01-06	4013-06-01	0.00894293	0.030555	0.0101981	OG0000352	1
4	Significant expansion	InterPro	IPR000424	Primosome PriB/single-strand DNA-binding	2024-01-06	4013-08-01	0.0119091	0.0375593	0.0125358	OG0000019	1
4	Significant expansion	InterPro	IPR029048	Heat shock protein 70kD, C-terminal domain superfamily	2024-01-06	4013-08-01	0.0119091	0.0375593	0.0125358	OG0000019	1
4	Significant expansion	InterPro	IPR007529	Zinc finger, HIT-type	2024-01-06	4013-10-01	0.0148678	0.0406133	0.0135551	OG0000019	1
4	Significant expansion	InterPro	IPR031872	Ndc10, domain 2	2024-01-06	4013-10-01	0.0148678	0.0406133	0.0135551	OG0000352	1
4	Significant expansion	InterPro	IPR038279	Ndc10, domain 2 superfamily	2024-01-06	4013-10-01	0.0148678	0.0406133	0.0135551	OG0000352	1
4	Significant expansion	InterPro	IPR044068	Core-binding (CB) domain	2024-01-06	4013-10-01	0.0148678	0.0406133	0.0135551	OG0000352	1
4	Significant expansion	InterPro	IPR007219	Transcription factor domain, fungi	2024-02-06	136/4013	0.0156374	0.0406133	0.0135551	OG0000019/OG0004086	2
4	Significant expansion	InterPro	IPR002937	Amine oxidase	2024-01-06	4013-11-01	0.0163444	0.0406133	0.0135551	OG0000019	1
4	Significant expansion	InterPro	IPR018225	Transaldolase, active site	2024-01-06	4013-11-01	0.0163444	0.0406133	0.0135551	OG0000451	1
4	Significant expansion	InterPro	IPR029047	Heat shock protein 70kD, peptide-binding domain superfamily	2024-01-06	4013-12-01	0.0178191	0.0416301	0.0138945	OG0000019	1
4	Significant expansion	InterPro	IPR044607	Transcription factor RKD-like	2024-01-06	4013-12-01	0.0178191	0.0416301	0.0138945	OG0004086	1
4	Significant expansion	InterPro	IPR036236	Zinc finger C2H2 superfamily	2024-02-06	150/4013	0.0188568	0.0416301	0.0138945	OG0000019/OG0000451	2
4	Significant expansion	InterPro	IPR020892	Cyclophilin-type peptidyl-prolyl cis-trans isomerase, conserved site	2024-01-06	13/4013	0.019292	0.0416301	0.0138945	OG0000564	1
4	Significant expansion	InterPro	IPR030127	I-BAR domain containing protein MTSS1/MTSS2	2024-01-06	13/4013	0.019292	0.0416301	0.0138945	OG0000352	1
4	Significant expansion	InterPro	IPR013126	Heat shock protein 70 family	2024-01-06	15/4013	0.0222323	0.0444646	0.0148406	OG0000019	1
4	Significant expansion	InterPro	IPR023631	Amidase signature domain	2024-01-06	15/4013	0.0222323	0.0444646	0.0148406	OG0000019	1
4	Significant expansion	InterPro	IPR036928	Amidase signature (AS) superfamily	2024-01-06	15/4013	0.0222323	0.0444646	0.0148406	OG0000019	1
4	Significant expansion	InterPro	IPR002328	Alcohol dehydrogenase, zinc-type, conserved site	2024-01-06	16/4013	0.0236997	0.0462708	0.0154434	OG0000019	1
4	Significant expansion	InterPro	IPR002014	VHS domain	2024-01-06	18/4013	0.026629	0.0496267	0.0165635	OG0000564	1
4	Significant expansion	InterPro	IPR022755	Zinc finger, double-stranded RNA binding	2024-01-06	18/4013	0.026629	0.0496267	0.0165635	OG0000451	1
15	Significant expansion	InterPro	IPR031777	Sortilin, C-terminal	2/30	4013-03-01	0.000161356	0.0373326	0.0202711	OG0000545/OG0000601	2
15	Significant expansion	InterPro	IPR006581	VPS10	2/30	4013-04-01	0.00032121	0.0373326	0.0202711	OG0000545/OG0000601	2
15	Significant expansion	InterPro	IPR031778	Sortilin, N-terminal	2/30	4013-04-01	0.00032121	0.0373326	0.0202711	OG0000545/OG0000601	2
15	Significant expansion	InterPro	IPR001138	Zn(2)Cys(6) fungal-type DNA-binding domain	2024-08-30	248/4013	0.000337852	0.0373326	0.0202711	OG0000051/OG0000070/OG0000093/OG0000182/OG0000184/OG0000469/OG0000554/OG0000718	8
15	Significant expansion	InterPro	IPR014804	Mitochondrial protein Pet20-like	2/30	4013-05-01	0.000532861	0.0424657	0.0230583	OG0004424/OG0005542	2
15	Significant expansion	InterPro	IPR021858	Fungal transcription factor	2024-04-30	53/4013	0.000576457	0.0424657	0.0230583	OG0000051/OG0000469/OG0000554/OG0000718	4
15	Significant expansion	InterPro	IPR030393	EngB-type guanine nucleotide-binding (G) domain	2/30	4013-06-01	0.000795576	0.0439556	0.0238673	OG0000545/OG0000554	2
15	Significant expansion	InterPro	IPR036513	STAS domain superfamily	2/30	4013-06-01	0.000795576	0.0439556	0.0238673	OG0000545/OG0000601	2
10	Significant expansion	InterPro	IPR044822	Myb/SANT-like DNA-binding domain 4	2024-01-10	4013-01-01	0.0024919	0.0360516	0.0176659	OG0005320	1
10	Significant expansion	InterPro	IPR018042	Aspartate kinase, conserved site	2024-01-10	4013-02-01	0.00497821	0.0360516	0.0176659	OG0000041	1
10	Significant expansion	InterPro	IPR021418	THO complex, subunitTHOC2, C-terminal	2024-01-10	4013-02-01	0.00497821	0.0360516	0.0176659	OG0000041	1
10	Significant expansion	InterPro	IPR023296	Glycosyl hydrolase, five-bladed beta-propellor domain superfamily	2024-01-10	4013-02-01	0.00497821	0.0360516	0.0176659	OG0000168	1
10	Significant expansion	InterPro	IPR040007	THO complex subunit 2	2024-01-10	4013-02-01	0.00497821	0.0360516	0.0176659	OG0000041	1
10	Significant expansion	InterPro	IPR007811	DNA-directed RNA polymerase III subunit RPC4	2024-01-10	4013-03-01	0.00745895	0.0360516	0.0176659	OG0000168	1
10	Significant expansion	InterPro	IPR013900	Ribonucleotide reductase inhibitor	2024-01-10	4013-03-01	0.00745895	0.0360516	0.0176659	OG0004064	1
10	Significant expansion	InterPro	IPR021726	THO complex, subunitTHOC2, N-terminal	2024-01-10	4013-03-01	0.00745895	0.0360516	0.0176659	OG0000041	1
10	Significant expansion	InterPro	IPR031426	Protein of unknown function DUF4667	2024-01-10	4013-03-01	0.00745895	0.0360516	0.0176659	OG0006237	1
10	Significant expansion	InterPro	IPR032302	THO complex subunit 2, N-terminal domain	2024-01-10	4013-03-01	0.00745895	0.0360516	0.0176659	OG0000041	1
10	Significant expansion	InterPro	IPR040206	Protein Zds1/2	2024-01-10	4013-03-01	0.00745895	0.0360516	0.0176659	OG0004174	1
10	Significant expansion	InterPro	IPR041389	Importin repeat 6	2024-01-10	4013-03-01	0.00745895	0.0360516	0.0176659	OG0006237	1
10	Significant expansion	InterPro	IPR045111	Vacuolar protein sorting-associated protein Vps41/Vps8	2024-01-10	4013-04-01	0.00993411	0.0399675	0.0195848	OG0004496	1
10	Significant expansion	InterPro	IPR007175	Ribonuclease P subunit, Rpr2/Snm1/Rpp21	2024-01-10	4013-05-01	0.0124037	0.0399675	0.0195848	OG0000041	1
10	Significant expansion	InterPro	IPR015080	Protein of unknown function DUF1892	2024-01-10	4013-05-01	0.0124037	0.0399675	0.0195848	OG0004174	1
10	Significant expansion	InterPro	IPR025941	Vacuolar protein sorting-associated protein 8, central domain	2024-01-10	4013-05-01	0.0124037	0.0399675	0.0195848	OG0004496	1
10	Significant expansion	InterPro	IPR032914	Vam6/VPS39/TRAP1 family	2024-01-10	4013-05-01	0.0124037	0.0399675	0.0195848	OG0004496	1
10	Significant expansion	InterPro	IPR035946	YML108W-like superfamily	2024-01-10	4013-05-01	0.0124037	0.0399675	0.0195848	OG0004174	1
10	Significant expansion	InterPro	IPR018937	Membrane magnesium transporter	2024-01-10	4013-06-01	0.0148678	0.0436924	0.0214101	OG0000041	1
10	Significant expansion	InterPro	IPR005344	TMEM33/Pom33 family	2024-01-10	4013-07-01	0.0173263	0.0436924	0.0214101	OG0004422	1
10	Significant expansion	InterPro	IPR018130	Small ribosomal subunit protein uS2, conserved site	2024-01-10	4013-07-01	0.0173263	0.0436924	0.0214101	OG0004294	1
10	Significant expansion	InterPro	IPR018838	Domain of unknown function DUF2439	2024-01-10	4013-07-01	0.0173263	0.0436924	0.0214101	OG0000168	1
10	Significant expansion	InterPro	IPR042097	Aminopeptidase N-like , N-terminal domain superfamliy	2024-01-10	4013-07-01	0.0173263	0.0436924	0.0214101	OG0004157	1
10	Significant expansion	KEGG	map04670	Leukocyte transendothelial migration	14/140	136/5415	8.88274e-06	0.00132362	0.00106238	OG0000532/OG0004157/OG0004214/OG0004274/OG0004290/OG0004507/OG0004516/OG0004618/OG0004629/OG0004719/OG0004997/OG0005214/OG0005404/OG0006113	14
10	Significant expansion	KEGG	map04010	MAPK signaling pathway	19/140	245/5415	1.42513e-05	0.00132362	0.00106238	OG0000532/OG0000578/OG0004039/OG0004210/OG0004274/OG0004280/OG0004307/OG0004332/OG0004393/OG0004399/OG0004503/OG0004719/OG0004909/OG0004958/OG0005214/OG0005473/OG0005556/OG0006011/OG0006113	19
10	Significant expansion	KEGG	map04520	Adherens junction	15/140	163/5415	1.65452e-05	0.00132362	0.00106238	OG0000532/OG0004157/OG0004274/OG0004453/OG0004507/OG0004516/OG0004618/OG0004909/OG0004997/OG0005029/OG0005214/OG0005404/OG0005473/OG0005515/OG0006113	15
10	Significant expansion	KEGG	map04024	cAMP signaling pathway	18/140	236/5415	3.06543e-05	0.00183926	0.00147624	OG0000168/OG0004039/OG0004265/OG0004274/OG0004307/OG0004344/OG0004422/OG0004503/OG0004507/OG0004516/OG0004629/OG0004997/OG0005214/OG0005320/OG0005358/OG0005404/OG0005515/OG0006113	18
10	Significant expansion	KEGG	map04928	Parathyroid hormone synthesis, secretion and action	11/140	104/5415	6.63979e-05	0.00316983	0.0025442	OG0000168/OG0002501/OG0004263/OG0004265/OG0004290/OG0004355/OG0004503/OG0004507/OG0005214/OG0005320/OG0005414	11
10	Significant expansion	KEGG	map04020	Calcium signaling pathway	14/140	165/5415	7.92457e-05	0.00316983	0.0025442	OG0000168/OG0000578/OG0004039/OG0004263/OG0004280/OG0004307/OG0004339/OG0004344/OG0004355/OG0004422/OG0004516/OG0004719/OG0004958/OG0005214	14
10	Significant expansion	KEGG	map04921	Oxytocin signaling pathway	15/140	191/5415	0.000105975	0.00327807	0.00263108	OG0000041/OG0000168/OG0004039/OG0004263/OG0004274/OG0004307/OG0004344/OG0004355/OG0004503/OG0004507/OG0004516/OG0004719/OG0004997/OG0005214/OG0005404	15
10	Significant expansion	KEGG	map04810	Regulation of actin cytoskeleton	23/140	384/5415	0.000109269	0.00327807	0.00263108	OG0000578/OG0000767/OG0004157/OG0004175/OG0004214/OG0004262/OG0004274/OG0004503/OG0004507/OG0004516/OG0004558/OG0004618/OG0004629/OG0004719/OG0004958/OG0004997/OG0005214/OG0005404/OG0005416/OG0005473/OG0006113/OG0006186/OG0006556	23
10	Significant expansion	KEGG	map04022	cGMP-PKG signaling pathway	16/140	219/5415	0.000145604	0.00388276	0.00311643	OG0004039/OG0004175/OG0004214/OG0004263/OG0004274/OG0004307/OG0004355/OG0004503/OG0004507/OG0004516/OG0004958/OG0004997/OG0005214/OG0005320/OG0005404/OG0006556	16
10	Significant expansion	KEGG	map04510	Focal adhesion	17/140	246/5415	0.000176569	0.00423765	0.00340127	OG0000532/OG0000578/OG0004157/OG0004161/OG0004274/OG0004280/OG0004409/OG0004503/OG0004507/OG0004516/OG0004618/OG0004629/OG0004991/OG0004997/OG0005214/OG0005404/OG0006113	17
10	Significant expansion	KEGG	map04071	Sphingolipid signaling pathway	14/140	184/5415	0.000253955	0.00537442	0.00431368	OG0004263/OG0004274/OG0004342/OG0004355/OG0004503/OG0004507/OG0004516/OG0004522/OG0004997/OG0005214/OG0005404/OG0005506/OG0006113/OG0006643	14
10	Significant expansion	KEGG	map04261	Adrenergic signaling in cardiomyocytes	14/140	185/5415	0.000268721	0.00537442	0.00431368	OG0000168/OG0004039/OG0004175/OG0004214/OG0004262/OG0004263/OG0004307/OG0004355/OG0004516/OG0004629/OG0004719/OG0005320/OG0005506/OG0006556	14
10	Significant expansion	KEGG	map04064	NF-kappa B signaling pathway	9/140	86/5415	0.000338229	0.00624422	0.00501181	OG0003454/OG0004340/OG0004344/OG0004409/OG0004909/OG0004997/OG0005010/OG0005404/OG0005473	9
10	Significant expansion	KEGG	map04270	Vascular smooth muscle contraction	16/140	244/5415	0.000499971	0.00857093	0.0068793	OG0000168/OG0004039/OG0004175/OG0004262/OG0004263/OG0004274/OG0004355/OG0004503/OG0004507/OG0004516/OG0004997/OG0005214/OG0005404/OG0005416/OG0006186/OG0006556	16
10	Significant expansion	KEGG	map04015	Rap1 signaling pathway	14/140	200/5415	0.000596568	0.0095451	0.0076612	OG0000168/OG0000578/OG0000767/OG0002501/OG0004263/OG0004265/OG0004280/OG0004355/OG0004410/OG0004503/OG0004629/OG0004991/OG0005214/OG0006113	14
10	Significant expansion	KEGG	map04361	Axon regeneration	10/140	121/5415	0.00105971	0.0158957	0.0127584	OG0000041/OG0000168/OG0004263/OG0004280/OG0004332/OG0004355/OG0004503/OG0005414/OG0005556/OG0006113	10
10	Significant expansion	KEGG	map04611	Platelet activation	12/140	167/5415	0.00117983	0.0162585	0.0130496	OG0000168/OG0004263/OG0004274/OG0004355/OG0004507/OG0004516/OG0004618/OG0004958/OG0004991/OG0004997/OG0005214/OG0005404	12
10	Significant expansion	KEGG	map04144	Endocytosis	21/140	398/5415	0.00121939	0.0162585	0.0130496	OG0003994/OG0004039/OG0004064/OG0004262/OG0004280/OG0004324/OG0004534/OG0004564/OG0004719/OG0005029/OG0005076/OG0005087/OG0005404/OG0005473/OG0005506/OG0005890/OG0006186/OG0006643/OG0007067/OG0007420/OG0009780	21
10	Significant expansion	KEGG	map04260	Cardiac muscle contraction	10/140	126/5415	0.00144591	0.0172807	0.0138701	OG0004039/OG0004175/OG0004214/OG0004262/OG0004307/OG0004516/OG0004629/OG0004719/OG0006556/OG0009529	10
10	Significant expansion	KEGG	map03250	Viral life cycle - HIV-1	11/140	149/5415	0.00152144	0.0172807	0.0138701	OG0004039/OG0004214/OG0004265/OG0004324/OG0004340/OG0004453/OG0004719/OG0004958/OG0004991/OG0005076/OG0005515	11
10	Significant expansion	KEGG	map04714	Thermogenesis	17/140	297/5415	0.00154633	0.0172807	0.0138701	OG0000041/OG0000168/OG0004274/OG0004294/OG0004410/OG0004958/OG0004997/OG0005037/OG0005108/OG0005209/OG0005214/OG0005320/OG0005414/OG0005515/OG0007559/OG0008692/OG0009529	17
10	Significant expansion	KEGG	map04925	Aldosterone synthesis and secretion	8/140	86/5415	0.00158407	0.0172807	0.0138701	OG0000168/OG0004039/OG0004263/OG0004265/OG0004344/OG0004355/OG0004410/OG0005320	8
10	Significant expansion	KEGG	map04713	Circadian entrainment	8/140	92/5415	0.00244039	0.025465	0.020439	OG0000168/OG0004039/OG0004263/OG0004355/OG0004507/OG0004516/OG0004958/OG0004991	8
10	Significant expansion	KEGG	map04062	Chemokine signaling pathway	12/140	186/5415	0.00294775	0.0294775	0.0236596	OG0004263/OG0004274/OG0004355/OG0004503/OG0004507/OG0004516/OG0004629/OG0004719/OG0004997/OG0005214/OG0005404/OG0006113	12
10	Significant expansion	KEGG	map04530	Tight junction	17/140	319/5415	0.00330245	0.0315349	0.0253109	OG0000041/OG0004175/OG0004214/OG0004262/OG0004274/OG0004290/OG0004393/OG0004507/OG0004516/OG0004997/OG0005214/OG0005358/OG0005404/OG0005416/OG0006113/OG0006186/OG0006556	17
10	Significant expansion	KEGG	map04742	Taste transduction	5/140	40/5415	0.00341629	0.0315349	0.0253109	OG0004039/OG0004263/OG0004355/OG0005045/OG0005647	5
10	Significant expansion	KEGG	map04371	Apelin signaling pathway	10/140	145/5415	0.00407973	0.0349739	0.0280712	OG0000041/OG0004262/OG0004263/OG0004344/OG0004355/OG0004503/OG0004507/OG0004516/OG0005286/OG0005414	10
10	Significant expansion	KEGG	map04726	Serotonergic synapse	7/140	79/5415	0.00408029	0.0349739	0.0280712	OG0000168/OG0004039/OG0004263/OG0004290/OG0004355/OG0004503/OG0006968	7
10	Significant expansion	KEGG	map04360	Axon guidance	12/140	197/5415	0.00470452	0.038934	0.0312496	OG0004114/OG0004274/OG0004503/OG0004507/OG0004516/OG0004618/OG0004719/OG0004997/OG0005214/OG0005226/OG0005404/OG0006113	12
10	Significant expansion	KEGG	map04310	Wnt signaling pathway	12/140	199/5415	0.00509952	0.0407962	0.0327443	OG0004214/OG0004263/OG0004307/OG0004355/OG0004507/OG0004516/OG0004558/OG0004909/OG0004958/OG0005214/OG0005515/OG0006113	12
10	Significant expansion	KEGG	map04927	Cortisol synthesis and secretion	6/140	63/5415	0.00543345	0.0420654	0.0337631	OG0000168/OG0004039/OG0004263/OG0004355/OG0005320/OG0005556	6
6	Significant expansion	InterPro	IPR005828	Major facilitator, sugar transporter-like	9/42	62/4013	8.25725e-09	5.49107e-06	3.48543e-06	OG0000010/OG0000020/OG0000035/OG0000047/OG0000082/OG0000087/OG0000112/OG0000536/OG0000554	9
6	Significant expansion	InterPro	IPR007219	Transcription factor domain, fungi	11/42	136/4013	7.88329e-08	2.6212e-05	1.66379e-05	OG0000020/OG0000032/OG0000035/OG0000045/OG0000047/OG0000051/OG0000082/OG0000096/OG0000108/OG0000114/OG0000383	11
6	Significant expansion	InterPro	IPR001138	Zn(2)Cys(6) fungal-type DNA-binding domain	13/42	248/4013	7.13629e-07	0.000158188	0.000100409	OG0000020/OG0000035/OG0000045/OG0000047/OG0000051/OG0000082/OG0000096/OG0000108/OG0000112/OG0000139/OG0000383/OG0000469/OG0000554	13
6	Significant expansion	InterPro	IPR036188	FAD/NAD(P)-binding domain superfamily	8/42	80/4013	1.19421e-06	0.000195204	0.000123905	OG0000010/OG0000045/OG0000047/OG0000051/OG0000087/OG0000096/OG0000373/OG0000554	8
6	Significant expansion	InterPro	IPR005829	Sugar transporter, conserved site	7/42	57/4013	1.4677e-06	0.000195204	0.000123905	OG0000020/OG0000035/OG0000047/OG0000082/OG0000112/OG0000536/OG0000554	7
6	Significant expansion	InterPro	IPR001958	Tetracycline resistance protein TetA/multidrug resistance protein MdtG-like	4/42	4013-11-01	3.24573e-06	0.000359735	0.00022834	OG0000035/OG0000047/OG0000087/OG0000112	4
6	Significant expansion	InterPro	IPR036864	Zn(2)-C6 fungal-type DNA-binding domain superfamily	12/42	246/4013	4.57538e-06	0.000434661	0.000275899	OG0000020/OG0000035/OG0000045/OG0000047/OG0000051/OG0000082/OG0000096/OG0000108/OG0000112/OG0000139/OG0000383/OG0000554	12
6	Significant expansion	InterPro	IPR036259	MFS transporter superfamily	13/42	297/4013	5.53849e-06	0.000460387	0.000292228	OG0000010/OG0000020/OG0000035/OG0000047/OG0000082/OG0000084/OG0000087/OG0000096/OG0000112/OG0000114/OG0000438/OG0000536/OG0000554	13
6	Significant expansion	InterPro	IPR036812	NADP-dependent oxidoreductase domain superfamily	5/42	38/4013	3.82539e-05	0.00282654	0.00179413	OG0000023/OG0000032/OG0000045/OG0000084/OG0000108	5
6	Significant expansion	InterPro	IPR036291	NAD(P)-binding domain superfamily	10/42	211/4013	4.35993e-05	0.00289935	0.00184035	OG0000010/OG0000035/OG0000045/OG0000047/OG0000069/OG0000081/OG0000084/OG0000108/OG0000373/OG0000554	10
6	Significant expansion	InterPro	IPR020846	Major facilitator superfamily domain	8/42	136/4013	6.31089e-05	0.00381522	0.00242169	OG0000020/OG0000035/OG0000047/OG0000082/OG0000087/OG0000112/OG0000536/OG0000554	8
6	Significant expansion	InterPro	IPR021858	Fungal transcription factor	5/42	53/4013	0.000194798	0.010795	0.0068521	OG0000051/OG0000082/OG0000139/OG0000469/OG0000554	5
6	Significant expansion	InterPro	IPR023210	NADP-dependent oxidoreductase domain	4/42	31/4013	0.000265851	0.0135993	0.0086321	OG0000032/OG0000045/OG0000084/OG0000108	4
6	Significant expansion	InterPro	IPR000960	Flavin monooxygenase FMO	2/42	4013-03-01	0.000318733	0.0151398	0.00960993	OG0000045/OG0000047	2
6	Significant expansion	InterPro	IPR021109	Aspartic peptidase domain superfamily	6/42	97/4013	0.000443228	0.0196498	0.0124726	OG0000017/OG0000023/OG0000057/OG0000087/OG0000096/OG0000112	6
6	Significant expansion	InterPro	IPR036875	Zinc finger, CCHC-type superfamily	4/42	39/4013	0.000654042	0.0271836	0.0172547	OG0000023/OG0000033/OG0000035/OG0000373	4
6	Significant expansion	InterPro	IPR001878	Zinc finger, CCHC-type	4/42	40/4013	0.000721227	0.0282127	0.0179079	OG0000023/OG0000033/OG0000035/OG0000373	4
6	Significant expansion	InterPro	IPR018170	Aldo/keto reductase, conserved site	3/42	18/4013	0.000780024	0.0288175	0.0182918	OG0000032/OG0000084/OG0000108	3
6	Significant expansion	InterPro	IPR002376	Formyl transferase, N-terminal	2/42	4013-05-01	0.00104838	0.0331986	0.0210727	OG0000032/OG0000373	2
6	Significant expansion	InterPro	IPR036477	Formyl transferase, N-terminal domain superfamily	2/42	4013-05-01	0.00104838	0.0331986	0.0210727	OG0000032/OG0000373	2
6	Significant expansion	InterPro	IPR038732	FAD-dependent urate hydroxylase HpyO/Asp monooxygenase CreE-like, FAD/NAD(P)-binding domain	2/42	4013-05-01	0.00104838	0.0331986	0.0210727	OG0000045/OG0000087	2
6	Significant expansion	InterPro	IPR002347	Short-chain dehydrogenase/reductase SDR	5/42	79/4013	0.00125193	0.0378425	0.0240203	OG0000010/OG0000047/OG0000069/OG0000108/OG0000373	5
6	Significant expansion	InterPro	IPR030393	EngB-type guanine nucleotide-binding (G) domain	2/42	4013-06-01	0.00156213	0.045166	0.0286689	OG0000545/OG0000554	2
6	Significant expansion	InterPro	IPR033121	Peptidase family A1 domain	5/42	84/4013	0.00165008	0.045721	0.0290212	OG0000017/OG0000023/OG0000057/OG0000096/OG0000112	5
6	Significant expansion	InterPro	IPR001611	Leucine-rich repeat	8/42	223/4013	0.00182936	0.0486609	0.0308873	OG0000020/OG0000022/OG0000069/OG0000087/OG0000108/OG0000373/OG0000438/OG0000585	8
Lipomycetales	Significant expansion	InterPro	IPR005828	Major facilitator, sugar transporter-like	17/68	62/4013	3.89534e-17	4.01609e-14	2.65703e-14	OG0000002/OG0000010/OG0000014/OG0000026/OG0000030/OG0000035/OG0000038/OG0000047/OG0000048/OG0000060/OG0000082/OG0000098/OG0000107/OG0000112/OG0000164/OG0000261/OG0000536	17
Lipomycetales	Significant expansion	InterPro	IPR020846	Major facilitator superfamily domain	22/68	136/4013	8.99495e-17	4.6369e-14	3.06775e-14	OG0000007/OG0000014/OG0000019/OG0000026/OG0000030/OG0000035/OG0000038/OG0000047/OG0000048/OG0000060/OG0000082/OG0000098/OG0000107/OG0000112/OG0000138/OG0000164/OG0000171/OG0000261/OG0000265/OG0000300/OG0000455/OG0000536	22
Lipomycetales	Significant expansion	InterPro	IPR005829	Sugar transporter, conserved site	16/68	57/4013	2.44218e-16	8.39295e-14	5.55274e-14	OG0000014/OG0000019/OG0000026/OG0000030/OG0000035/OG0000038/OG0000047/OG0000048/OG0000060/OG0000082/OG0000112/OG0000138/OG0000164/OG0000171/OG0000261/OG0000536	16
Lipomycetales	Significant expansion	InterPro	IPR036259	MFS transporter superfamily	29/68	297/4013	4.32155e-16	1.11388e-13	7.36937e-14	OG0000002/OG0000005/OG0000007/OG0000009/OG0000010/OG0000012/OG0000014/OG0000019/OG0000026/OG0000030/OG0000035/OG0000038/OG0000047/OG0000048/OG0000060/OG0000082/OG0000084/OG0000098/OG0000107/OG0000112/OG0000117/OG0000138/OG0000164/OG0000171/OG0000261/OG0000265/OG0000300/OG0000455/OG0000536	29
Lipomycetales	Significant expansion	InterPro	IPR007219	Transcription factor domain, fungi	20/68	136/4013	2.04701e-14	4.22094e-12	2.79256e-12	OG0000003/OG0000019/OG0000026/OG0000028/OG0000032/OG0000035/OG0000047/OG0000048/OG0000082/OG0000093/OG0000107/OG0000108/OG0000133/OG0000171/OG0000182/OG0000261/OG0000265/OG0000300/OG0000378/OG0000399	20
Lipomycetales	Significant expansion	InterPro	IPR001138	Zn(2)Cys(6) fungal-type DNA-binding domain	22/68	248/4013	3.14319e-11	4.67915e-09	3.0957e-09	OG0000002/OG0000003/OG0000019/OG0000024/OG0000028/OG0000035/OG0000043/OG0000047/OG0000082/OG0000093/OG0000108/OG0000112/OG0000133/OG0000171/OG0000182/OG0000261/OG0000263/OG0000265/OG0000300/OG0000378/OG0000399/OG0000469	22
Lipomycetales	Significant expansion	InterPro	IPR021858	Fungal transcription factor	12/68	53/4013	3.17692e-11	4.67915e-09	3.0957e-09	OG0000002/OG0000007/OG0000019/OG0000024/OG0000028/OG0000038/OG0000043/OG0000082/OG0000133/OG0000171/OG0000263/OG0000469	12
Lipomycetales	Significant expansion	InterPro	IPR036864	Zn(2)-C6 fungal-type DNA-binding domain superfamily	21/68	246/4013	2.08789e-10	2.69077e-08	1.7802e-08	OG0000002/OG0000003/OG0000019/OG0000024/OG0000028/OG0000035/OG0000043/OG0000047/OG0000082/OG0000093/OG0000108/OG0000112/OG0000133/OG0000171/OG0000182/OG0000261/OG0000263/OG0000265/OG0000300/OG0000378/OG0000399	21
Lipomycetales	Significant expansion	InterPro	IPR018170	Aldo/keto reductase, conserved site	7/68	18/4013	8.04669e-09	9.21793e-07	6.09855e-07	OG0000003/OG0000032/OG0000058/OG0000084/OG0000108/OG0000143/OG0000677	7
Lipomycetales	Significant expansion	InterPro	IPR011701	Major facilitator superfamily	15/68	152/4013	1.86431e-08	1.9221e-06	1.27165e-06	OG0000005/OG0000007/OG0000014/OG0000019/OG0000026/OG0000035/OG0000038/OG0000060/OG0000082/OG0000107/OG0000112/OG0000138/OG0000171/OG0000265/OG0000455	15
Lipomycetales	Significant expansion	InterPro	IPR017853	Glycoside hydrolase superfamily	10/68	58/4013	2.71529e-08	2.54497e-06	1.68374e-06	OG0000008/OG0000009/OG0000012/OG0000034/OG0000047/OG0000055/OG0000112/OG0000143/OG0000261/OG0000378	10
Lipomycetales	Significant expansion	InterPro	IPR001958	Tetracycline resistance protein TetA/multidrug resistance protein MdtG-like	5/68	4013-11-01	5.14347e-07	4.4191e-05	2.92366e-05	OG0000035/OG0000047/OG0000112/OG0000138/OG0000171	5
Lipomycetales	Significant expansion	InterPro	IPR023210	NADP-dependent oxidoreductase domain	7/68	31/4013	5.58492e-07	4.42927e-05	2.93039e-05	OG0000019/OG0000032/OG0000058/OG0000084/OG0000108/OG0000143/OG0000677	7
Lipomycetales	Significant expansion	InterPro	IPR036812	NADP-dependent oxidoreductase domain superfamily	7/68	38/4013	2.44019e-06	0.000178918	0.000118372	OG0000019/OG0000032/OG0000058/OG0000084/OG0000108/OG0000143/OG0000677	7
Lipomycetales	Significant expansion	InterPro	IPR003663	Sugar/inositol transporter	6/68	25/4013	2.60308e-06	0.000178918	0.000118372	OG0000038/OG0000047/OG0000048/OG0000082/OG0000098/OG0000164	6
Lipomycetales	Significant expansion	InterPro	IPR023631	Amidase signature domain	5/68	15/4013	3.17171e-06	0.000192355	0.000127261	OG0000007/OG0000012/OG0000019/OG0000024/OG0000108	5
Lipomycetales	Significant expansion	InterPro	IPR036928	Amidase signature (AS) superfamily	5/68	15/4013	3.17171e-06	0.000192355	0.000127261	OG0000007/OG0000012/OG0000019/OG0000024/OG0000108	5
Lipomycetales	Significant expansion	InterPro	IPR002347	Short-chain dehydrogenase/reductase SDR	9/68	79/4013	5.38953e-06	0.0003087	0.000204235	OG0000006/OG0000010/OG0000030/OG0000047/OG0000048/OG0000058/OG0000108/OG0000181/OG0000389	9
Lipomycetales	Significant expansion	InterPro	IPR020471	Aldo-keto reductase	5/68	17/4013	6.36586e-06	0.000345432	0.000228536	OG0000032/OG0000058/OG0000108/OG0000143/OG0000677	5
Lipomycetales	Significant expansion	InterPro	IPR036291	NAD(P)-binding domain superfamily	14/68	211/4013	7.8868e-06	0.000406565	0.000268981	OG0000006/OG0000010/OG0000012/OG0000019/OG0000030/OG0000035/OG0000047/OG0000048/OG0000058/OG0000081/OG0000084/OG0000108/OG0000181/OG0000389	14
Lipomycetales	Significant expansion	InterPro	IPR029058	Alpha/Beta hydrolase fold	12/68	166/4013	1.63199e-05	0.000801227	0.000530089	OG0000009/OG0000024/OG0000028/OG0000035/OG0000043/OG0000058/OG0000077/OG0000181/OG0000263/OG0000265/OG0000441/OG0000455	12
Lipomycetales	Significant expansion	InterPro	IPR018087	Glycoside hydrolase, family 5, conserved site	4/68	4013-11-01	2.27663e-05	0.00106691	0.000705863	OG0000014/OG0000107/OG0000143/OG0000263	4
Lipomycetales	Significant expansion	InterPro	IPR006175	YjgF/YER057c/UK114 family	4/68	13/4013	4.80782e-05	0.00215516	0.00142584	OG0000012/OG0000014/OG0000024/OG0000108	4
Lipomycetales	Significant expansion	InterPro	IPR035959	RutC-like superfamily	4/68	14/4013	6.64525e-05	0.00285469	0.00188865	OG0000012/OG0000014/OG0000024/OG0000108	4
Lipomycetales	Significant expansion	InterPro	IPR001764	Glycoside hydrolase, family 3, N-terminal	3/68	4013-06-01	8.97736e-05	0.00342802	0.00226796	OG0000012/OG0000261/OG0000378	3
Lipomycetales	Significant expansion	InterPro	IPR036881	Glycoside hydrolase family 3 C-terminal domain superfamily	3/68	4013-06-01	8.97736e-05	0.00342802	0.00226796	OG0000012/OG0000261/OG0000378	3
Lipomycetales	Significant expansion	InterPro	IPR036962	Glycoside hydrolase, family 3, N-terminal domain superfamily	3/68	4013-06-01	8.97736e-05	0.00342802	0.00226796	OG0000012/OG0000261/OG0000378	3
Lipomycetales	Significant expansion	InterPro	IPR002328	Alcohol dehydrogenase, zinc-type, conserved site	4/68	16/4013	0.000117767	0.00433636	0.00286891	OG0000019/OG0000081/OG0000084/OG0000181	4
Lipomycetales	Significant expansion	InterPro	IPR037524	PA14/GLEYA domain	5/68	30/4013	0.000123577	0.00439338	0.00290664	OG0000012/OG0000034/OG0000043/OG0000084/OG0000261	5
Lipomycetales	Significant expansion	InterPro	IPR003439	ABC transporter-like, ATP-binding domain	6/68	49/4013	0.000149301	0.00513098	0.00339464	OG0000012/OG0000028/OG0000058/OG0000068/OG0000222/OG0000263	6
Lipomycetales	Significant expansion	InterPro	IPR000313	PWWP domain	3/68	4013-07-01	0.000155197	0.00516157	0.00341487	OG0000038/OG0000112/OG0000389	3
Lipomycetales	Significant expansion	InterPro	IPR036236	Zinc finger C2H2 superfamily	10/68	150/4013	0.000177583	0.00572149	0.00378531	OG0000002/OG0000019/OG0000026/OG0000034/OG0000108/OG0000117/OG0000300/OG0000399/OG0000451/OG0000474	10
Lipomycetales	Significant expansion	InterPro	IPR016624	Uncharacterised conserved protein UCP014753	2/68	4013-02-01	0.000282979	0.00884094	0.00584913	OG0000038/OG0000084	2
Lipomycetales	Significant expansion	InterPro	IPR036188	FAD/NAD(P)-binding domain superfamily	7/68	80/4013	0.000349798	0.0104102	0.00688732	OG0000006/OG0000010/OG0000019/OG0000030/OG0000047/OG0000048/OG0000455	7
Lipomycetales	Significant expansion	InterPro	IPR001155	NADH:flavin oxidoreductase/NADH oxidase, N-terminal	3/68	4013-09-01	0.000363498	0.0104102	0.00688732	OG0000030/OG0000107/OG0000300	3
Lipomycetales	Significant expansion	InterPro	IPR002710	Dilute domain	3/68	4013-09-01	0.000363498	0.0104102	0.00688732	OG0000002/OG0000009/OG0000300	3
Lipomycetales	Significant expansion	InterPro	IPR017871	ABC transporter-like, conserved site	5/68	38/4013	0.000391914	0.0109206	0.00722504	OG0000012/OG0000058/OG0000068/OG0000222/OG0000263	5
Lipomycetales	Significant expansion	InterPro	IPR013149	Alcohol dehydrogenase-like, C-terminal	4/68	22/4013	0.000438372	0.0118937	0.00786884	OG0000019/OG0000081/OG0000084/OG0000181	4
Lipomycetales	Significant expansion	InterPro	IPR033121	Peptidase family A1 domain	7/68	84/4013	0.000472725	0.0124969	0.0082679	OG0000003/OG0000006/OG0000014/OG0000024/OG0000057/OG0000112/OG0000171	7
Lipomycetales	Significant expansion	InterPro	IPR020904	Short-chain dehydrogenase/reductase, conserved site	5/68	40/4013	0.000500482	0.0128117	0.00847618	OG0000006/OG0000010/OG0000058/OG0000108/OG0000389	5
Lipomycetales	Significant expansion	InterPro	IPR012677	Nucleotide-binding alpha-beta plait domain superfamily	11/68	203/4013	0.000509486	0.0128117	0.00847618	OG0000002/OG0000008/OG0000012/OG0000016/OG0000019/OG0000055/OG0000133/OG0000171/OG0000263/OG0000300/OG0000536	11
Lipomycetales	Significant expansion	InterPro	IPR013154	Alcohol dehydrogenase-like, N-terminal	4/68	23/4013	0.000523926	0.0128611	0.00850888	OG0000019/OG0000081/OG0000084/OG0000181	4
Lipomycetales	Significant expansion	InterPro	IPR010916	TonB box, conserved site	5/68	41/4013	0.000562577	0.0134888	0.0089241	OG0000014/OG0000055/OG0000117/OG0000222/OG0000455	5
Lipomycetales	Significant expansion	InterPro	IPR001223	Glycoside hydrolase family 18, catalytic domain	3/68	4013-11-01	0.000696828	0.016328	0.0108025	OG0000009/OG0000055/OG0000112	3
Lipomycetales	Significant expansion	InterPro	IPR000960	Flavin monooxygenase FMO	2/68	4013-03-01	0.000839623	0.0184181	0.0121853	OG0000030/OG0000047	2
Lipomycetales	Significant expansion	InterPro	IPR010573	Major facilitator transporter Str1/Tri12-like	2/68	4013-03-01	0.000839623	0.0184181	0.0121853	OG0000112/OG0000171	2
Lipomycetales	Significant expansion	InterPro	IPR024989	Major facilitator superfamily associated domain	2/68	4013-03-01	0.000839623	0.0184181	0.0121853	OG0000019/OG0000107	2
Lipomycetales	Significant expansion	InterPro	IPR021109	Aspartic peptidase domain superfamily	7/68	97/4013	0.00112658	0.0239147	0.0158219	OG0000003/OG0000006/OG0000014/OG0000024/OG0000057/OG0000112/OG0000171	7
Lipomycetales	Significant expansion	InterPro	IPR008906	HAT, C-terminal dimerisation domain	4/68	28/4013	0.00113659	0.0239147	0.0158219	OG0000043/OG0000107/OG0000108/OG0000261	4
Lipomycetales	Significant expansion	InterPro	IPR012337	Ribonuclease H-like superfamily	8/68	132/4013	0.00155322	0.0311333	0.0205977	OG0000006/OG0000035/OG0000043/OG0000107/OG0000108/OG0000171/OG0000261/OG0000378	8
Lipomycetales	Significant expansion	InterPro	IPR002772	Glycoside hydrolase family 3 C-terminal domain	2/68	4013-04-01	0.00166085	0.0311333	0.0205977	OG0000012/OG0000261	2
Lipomycetales	Significant expansion	InterPro	IPR003492	Batten's disease protein Cln3	2/68	4013-04-01	0.00166085	0.0311333	0.0205977	OG0000014/OG0000077	2
Lipomycetales	Significant expansion	InterPro	IPR012681	Nucleobase cation symporter-1, NCS1	2/68	4013-04-01	0.00166085	0.0311333	0.0205977	OG0000028/OG0000346	2
Lipomycetales	Significant expansion	InterPro	IPR020448	Maltose fermentation regulatory protein, DNA-binding domain	2/68	4013-04-01	0.00166085	0.0311333	0.0205977	OG0000300/OG0000399	2
Lipomycetales	Significant expansion	InterPro	IPR026891	Fibronectin type III-like domain	2/68	4013-04-01	0.00166085	0.0311333	0.0205977	OG0000012/OG0000261	2
Lipomycetales	Significant expansion	InterPro	IPR023298	P-type ATPase, transmembrane domain superfamily	5/68	53/4013	0.00184139	0.0339013	0.022429	OG0000008/OG0000012/OG0000014/OG0000346/OG0000441	5
Lipomycetales	Significant expansion	InterPro	IPR035979	RNA-binding domain superfamily	10/68	204/4013	0.00201772	0.036496	0.0241456	OG0000002/OG0000008/OG0000016/OG0000019/OG0000055/OG0000133/OG0000171/OG0000263/OG0000300/OG0000536	10
Lipomycetales	Significant expansion	InterPro	IPR036397	Ribonuclease H superfamily	7/68	108/4013	0.00211066	0.0375189	0.0248223	OG0000006/OG0000035/OG0000038/OG0000043/OG0000107/OG0000133/OG0000378	7
Lipomycetales	Significant expansion	InterPro	IPR001711	Phospholipase C, phosphatidylinositol-specific, Y domain	4/68	34/4013	0.00238505	0.0409831	0.0271143	OG0000006/OG0000030/OG0000107/OG0000346	4
Lipomycetales	Significant expansion	InterPro	IPR011032	GroES-like superfamily	4/68	34/4013	0.00238505	0.0409831	0.0271143	OG0000019/OG0000081/OG0000084/OG0000181	4
Lipomycetales	Significant expansion	InterPro	IPR001547	Glycoside hydrolase, family 5	2/68	4013-05-01	0.00273779	0.0421292	0.0278725	OG0000143/OG0000261	2
Lipomycetales	Significant expansion	InterPro	IPR002225	3-beta hydroxysteroid dehydrogenase/isomerase	2/68	4013-05-01	0.00273779	0.0421292	0.0278725	OG0000006/OG0000030	2
Lipomycetales	Significant expansion	InterPro	IPR002364	Quinone oxidoreductase/zeta-crystallin, conserved site	2/68	4013-05-01	0.00273779	0.0421292	0.0278725	OG0000081/OG0000181	2
Lipomycetales	Significant expansion	InterPro	IPR004035	Endonuclease III, iron-sulphur binding site	2/68	4013-05-01	0.00273779	0.0421292	0.0278725	OG0000002/OG0000003	2
Lipomycetales	Significant expansion	InterPro	IPR006056	RidA family	2/68	4013-05-01	0.00273779	0.0421292	0.0278725	OG0000014/OG0000024	2
Lipomycetales	Significant expansion	InterPro	IPR013961	RAI1-like	2/68	4013-05-01	0.00273779	0.0421292	0.0278725	OG0000014/OG0000035	2
Lipomycetales	Significant expansion	InterPro	IPR036661	Luciferase-like domain superfamily	2/68	4013-05-01	0.00273779	0.0421292	0.0278725	OG0000030/OG0000265	2
Lipomycetales	Significant expansion	InterPro	IPR000504	RNA recognition motif domain	9/68	178/4013	0.00278168	0.0421752	0.0279029	OG0000002/OG0000008/OG0000016/OG0000019/OG0000055/OG0000133/OG0000263/OG0000300/OG0000536	9
Lipomycetales	Significant expansion	InterPro	IPR001461	Aspartic peptidase A1 family	5/68	59/4013	0.00297049	0.0437511	0.0289456	OG0000006/OG0000014/OG0000024/OG0000112/OG0000171	5
Lipomycetales	Significant expansion	InterPro	IPR036770	Ankyrin repeat-containing domain superfamily	5/68	59/4013	0.00297049	0.0437511	0.0289456	OG0000014/OG0000024/OG0000164/OG0000300/OG0000455	5
Lipomycetales	Significant expansion	InterPro	IPR016181	Acyl-CoA N-acyltransferase	6/68	86/4013	0.0030716	0.0446031	0.0295092	OG0000007/OG0000009/OG0000014/OG0000047/OG0000263/OG0000378	6
Lipomycetales	Significant expansion	InterPro	IPR022755	Zinc finger, double-stranded RNA binding	3/68	18/4013	0.00316526	0.0453248	0.0299867	OG0000108/OG0000451/OG0000474	3
Lipomycetales	Significant expansion	KEGG	map00040	Pentose and glucuronate interconversions	7/80	35/5415	5.67731e-07	0.000127172	0.000108765	OG0000010/OG0000032/OG0000084/OG0000277/OG0000677/OG0000738/OG0000754	7
Lipomycetales	Significant expansion	KEGG	map00071	Fatty acid degradation	8/80	61/5415	2.48946e-06	0.00027882	0.000238464	OG0000018/OG0000052/OG0000081/OG0000108/OG0000151/OG0000553/OG0003447/OG0004862	8
Lipomycetales	Significant expansion	KEGG	map01220	Degradation of aromatic compounds	6/80	35/5415	9.92617e-06	0.000741154	0.000633882	OG0000032/OG0000081/OG0000084/OG0000765/OG0004862/OG0005144	6
Lipomycetales	Significant expansion	KEGG	map00620	Pyruvate metabolism	11/80	169/5415	3.19581e-05	0.00178965	0.00153063	OG0000002/OG0000006/OG0000018/OG0000032/OG0000035/OG0000081/OG0000084/OG0000108/OG0000174/OG0000553/OG0004862	11
Lipomycetales	Significant expansion	KEGG	map00053	Ascorbate and aldarate metabolism	5/80	34/5415	0.000123425	0.00552945	0.00472914	OG0000018/OG0000032/OG0000084/OG0000108/OG0005144	5
Lipomycetales	Significant expansion	KEGG	map00380	Tryptophan metabolism	7/80	91/5415	0.000351844	0.0131355	0.0112343	OG0000018/OG0000019/OG0000024/OG0000052/OG0000108/OG0000553/OG0003447	7
Lipomycetales	Significant expansion	KEGG	map00930	Caprolactam degradation	4/80	25/5415	0.00044133	0.0141226	0.0120785	OG0000032/OG0000084/OG0000765/OG0005144	4
Lipomycetales	Significant expansion	KEGG	map00051	Fructose and mannose metabolism	6/80	70/5415	0.000531658	0.0148864	0.0127318	OG0000010/OG0000032/OG0000277/OG0000754/OG0004017/OG0005120	6
Lipomycetales	Significant expansion	KEGG	map00625	Chloroalkane and chloroalkene degradation	4/80	27/5415	0.000598696	0.0149009	0.0127442	OG0000018/OG0000081/OG0000108/OG0004862	4
Lipomycetales	Significant expansion	KEGG	map03320	PPAR signaling pathway	5/80	51/5415	0.000856419	0.0191838	0.0164072	OG0000053/OG0000151/OG0000553/OG0003447/OG0005338	5
Lipomycetales	Significant expansion	KEGG	map04976	Bile secretion	5/80	53/5415	0.00102242	0.0204044	0.0174511	OG0000012/OG0000058/OG0000082/OG0000263/OG0005338	5
Lipomycetales	Significant expansion	KEGG	map00330	Arginine and proline metabolism	6/80	81/5415	0.00115699	0.0204044	0.0174511	OG0000018/OG0000019/OG0000024/OG0000028/OG0000108/OG0000754	6
Lipomycetales	Significant expansion	KEGG	map00010	Glycolysis / Gluconeogenesis	8/80	144/5415	0.00118418	0.0204044	0.0174511	OG0000002/OG0000018/OG0000032/OG0000081/OG0000084/OG0000108/OG0004862/OG0005120	8
Lipomycetales	Significant expansion	KEGG	map00903	Limonene degradation	3/80	17/5415	0.0018188	0.0291008	0.0248889	OG0000018/OG0000108/OG0000765	3
Lipomycetales	Significant expansion	KEGG	map00633	Nitrotoluene degradation	2/80	5415-05-01	0.00209429	0.0312748	0.0267482	OG0000030/OG0000107	2
Lipomycetales	Significant expansion	KEGG	map00830	Retinol metabolism	3/80	21/5415	0.00340928	0.0477299	0.0408216	OG0000056/OG0000081/OG0000389	3
Trigonopsidales	Significant expansion	InterPro	IPR013103	Reverse transcriptase, RNA-dependent DNA polymerase	2024-03-14	31/4013	0.000143494	0.0282684	0.0105733	OG0000011/OG0000015/OG0000168	3
Trigonopsidales	Significant expansion	InterPro	IPR018789	Flocculin 11 domain	2024-02-14	16/4013	0.00131913	0.0312394	0.0116845	OG0000015/OG0000168	2
Trigonopsidales	Significant expansion	InterPro	IPR022210	Transcription activator GCR1-like domain	2024-02-14	19/4013	0.00186855	0.0312394	0.0116845	OG0005230/OG0015210	2
Trigonopsidales	Significant expansion	InterPro	IPR000588	Peptidase A3A, cauliflower mosaic virus-type	2024-01-14	4013-01-01	0.00348866	0.0312394	0.0116845	OG0000011	1
Trigonopsidales	Significant expansion	InterPro	IPR000939	Adenoviral fibre protein, repeat/shaft region	2024-01-14	4013-01-01	0.00348866	0.0312394	0.0116845	OG0000015	1
Trigonopsidales	Significant expansion	InterPro	IPR008042	Retrotransposon, Pao	2024-01-14	4013-01-01	0.00348866	0.0312394	0.0116845	OG0000011	1
Trigonopsidales	Significant expansion	InterPro	IPR011564	Telomeric single stranded DNA binding POT1/Cdc13	2024-01-14	4013-01-01	0.00348866	0.0312394	0.0116845	OG0005621	1
Trigonopsidales	Significant expansion	InterPro	IPR013176	Vacuolar fusion protein Ccz1	2024-01-14	4013-01-01	0.00348866	0.0312394	0.0116845	OG0005696	1
Trigonopsidales	Significant expansion	InterPro	IPR015010	Rap1 Myb domain	2024-01-14	4013-01-01	0.00348866	0.0312394	0.0116845	OG0003175	1
Trigonopsidales	Significant expansion	InterPro	IPR017984	Chromo domain subgroup	2024-01-14	4013-01-01	0.00348866	0.0312394	0.0116845	OG0000011	1
Trigonopsidales	Significant expansion	InterPro	IPR024648	Peptidase A2E, retrotransposon	2024-01-14	4013-01-01	0.00348866	0.0312394	0.0116845	OG0000011	1
Trigonopsidales	Significant expansion	InterPro	IPR026248	Protein Fyv8	2024-01-14	4013-01-01	0.00348866	0.0312394	0.0116845	OG0005545	1
Trigonopsidales	Significant expansion	InterPro	IPR028065	Telomere repeats-binding bouquet formation protein 2	2024-01-14	4013-01-01	0.00348866	0.0312394	0.0116845	OG0003175	1
Trigonopsidales	Significant expansion	InterPro	IPR028389	Protection of telomeres protein 1	2024-01-14	4013-01-01	0.00348866	0.0312394	0.0116845	OG0005621	1
Trigonopsidales	Significant expansion	InterPro	IPR034122	Retropepsin-like domain, bacterial	2024-01-14	4013-01-01	0.00348866	0.0312394	0.0116845	OG0000011	1
Trigonopsidales	Significant expansion	InterPro	IPR035500	Nuclear hormone receptor-like domain superfamily	2024-01-14	4013-01-01	0.00348866	0.0312394	0.0116845	OG0004986	1
Trigonopsidales	Significant expansion	InterPro	IPR038915	Proline-rich protein 29-like	2024-01-14	4013-01-01	0.00348866	0.0312394	0.0116845	OG0000015	1
Trigonopsidales	Significant expansion	InterPro	IPR040643	Murine leukemia virus integrase, C-terminal	2024-01-14	4013-01-01	0.00348866	0.0312394	0.0116845	OG0000011	1
Trigonopsidales	Significant expansion	InterPro	IPR040650	Cell division control protein 13, OB2 domain	2024-01-14	4013-01-01	0.00348866	0.0312394	0.0116845	OG0005621	1
Trigonopsidales	Significant expansion	InterPro	IPR041028	Cdc13, OB4 dimerization domain	2024-01-14	4013-01-01	0.00348866	0.0312394	0.0116845	OG0005621	1
Trigonopsidales	Significant expansion	InterPro	IPR043989	CCZ1/INTU/HPS4, third Longin domain	2024-01-14	4013-01-01	0.00348866	0.0312394	0.0116845	OG0005696	1
Trigonopsidales	Significant expansion	InterPro	IPR045119	SUN domain-containing protein 1-5	2024-01-14	4013-01-01	0.00348866	0.0312394	0.0116845	OG0004986	1
Trigonopsidales	Significant expansion	InterPro	IPR043128	Reverse transcriptase/Diguanylate cyclase domain	2024-02-14	27/4013	0.00377475	0.0323316	0.012093	OG0000011/OG0000015	2
Trigonopsidales	Significant expansion	InterPro	IPR004841	Amino acid permease/ SLC12A domain	2024-02-14	36/4013	0.00665477	0.0361133	0.0135075	OG0000015/OG0000383	2
Trigonopsidales	Significant expansion	InterPro	IPR003450	Replication origin-binding protein	2024-01-14	4013-02-01	0.00696602	0.0361133	0.0135075	OG0000011	1
Trigonopsidales	Significant expansion	InterPro	IPR005089	Carbohydrate-binding module family 19	2024-01-14	4013-02-01	0.00696602	0.0361133	0.0135075	OG0000015	1
Trigonopsidales	Significant expansion	InterPro	IPR013887	Uncharacterised protein family UPF0592	2024-01-14	4013-02-01	0.00696602	0.0361133	0.0135075	OG0005728	1
Trigonopsidales	Significant expansion	InterPro	IPR018061	Retropepsins	2024-01-14	4013-02-01	0.00696602	0.0361133	0.0135075	OG0000011	1
Trigonopsidales	Significant expansion	InterPro	IPR019103	Aspartic peptidase, DDI1-type	2024-01-14	4013-02-01	0.00696602	0.0361133	0.0135075	OG0000011	1
Trigonopsidales	Significant expansion	InterPro	IPR023296	Glycosyl hydrolase, five-bladed beta-propellor domain superfamily	2024-01-14	4013-02-01	0.00696602	0.0361133	0.0135075	OG0000168	1
Trigonopsidales	Significant expansion	InterPro	IPR025164	Putative adhesin	2024-01-14	4013-02-01	0.00696602	0.0361133	0.0135075	OG0000015	1
Trigonopsidales	Significant expansion	InterPro	IPR027806	Harbinger transposase-derived nuclease domain	2024-01-14	4013-02-01	0.00696602	0.0361133	0.0135075	OG0000011	1
Trigonopsidales	Significant expansion	InterPro	IPR031161	Peptidase family M60 domain	2024-01-14	4013-02-01	0.00696602	0.0361133	0.0135075	OG0000015	1
Trigonopsidales	Significant expansion	InterPro	IPR031749	Cell division control protein 13, N-terminal	2024-01-14	4013-02-01	0.00696602	0.0361133	0.0135075	OG0005621	1
Trigonopsidales	Significant expansion	InterPro	IPR032567	LDOC1-related	2024-01-14	4013-02-01	0.00696602	0.0361133	0.0135075	OG0000011	1
Trigonopsidales	Significant expansion	InterPro	IPR038104	TRF2-interacting telomeric protein/Rap1, C-terminal domain superfamily	2024-01-14	4013-02-01	0.00696602	0.0361133	0.0135075	OG0003175	1
Trigonopsidales	Significant expansion	InterPro	IPR039595	TE2IP/Rap1	2024-01-14	4013-02-01	0.00696602	0.0361133	0.0135075	OG0003175	1
Trigonopsidales	Significant expansion	InterPro	IPR043987	CCZ1/INTU/HSP4, first Longin domain	2024-01-14	4013-02-01	0.00696602	0.0361133	0.0135075	OG0005696	1
Trigonopsidales	Significant expansion	InterPro	IPR006970	PT repeat	2024-02-14	39/4013	0.00778065	0.0380579	0.0142348	OG0000011/OG0000015	2
Trigonopsidales	Significant expansion	InterPro	IPR001480	Bulb-type lectin domain	2024-01-14	4013-03-01	0.0104321	0.0380579	0.0142348	OG0000015	1
Trigonopsidales	Significant expansion	InterPro	IPR001919	Carbohydrate-binding type-2 domain	2024-01-14	4013-03-01	0.0104321	0.0380579	0.0142348	OG0000015	1
Trigonopsidales	Significant expansion	InterPro	IPR005043	Exportin-2, C-terminal	2024-01-14	4013-03-01	0.0104321	0.0380579	0.0142348	OG0000011	1
Trigonopsidales	Significant expansion	InterPro	IPR005142	eRF1 domain 3	2024-01-14	4013-03-01	0.0104321	0.0380579	0.0142348	OG0000383	1
Trigonopsidales	Significant expansion	InterPro	IPR007811	DNA-directed RNA polymerase III subunit RPC4	2024-01-14	4013-03-01	0.0104321	0.0380579	0.0142348	OG0000168	1
Trigonopsidales	Significant expansion	InterPro	IPR008999	Actin-crosslinking	2024-01-14	4013-03-01	0.0104321	0.0380579	0.0142348	OG0000015	1
Trigonopsidales	Significant expansion	InterPro	IPR015416	Zinc finger, H2C2-type, histone UAS binding	2024-01-14	4013-03-01	0.0104321	0.0380579	0.0142348	OG0000011	1
Trigonopsidales	Significant expansion	InterPro	IPR021027	Transposase, putative, helix-turn-helix domain	2024-01-14	4013-03-01	0.0104321	0.0380579	0.0142348	OG0000011	1
Trigonopsidales	Significant expansion	InterPro	IPR021661	TRF2-interacting telomeric protein/Rap1, C-terminal	2024-01-14	4013-03-01	0.0104321	0.0380579	0.0142348	OG0003175	1
Trigonopsidales	Significant expansion	InterPro	IPR022592	Nucleolar protein 19	2024-01-14	4013-03-01	0.0104321	0.0380579	0.0142348	OG0000011	1
Trigonopsidales	Significant expansion	InterPro	IPR023779	Chromo domain, conserved site	2024-01-14	4013-03-01	0.0104321	0.0380579	0.0142348	OG0000011	1
Trigonopsidales	Significant expansion	InterPro	IPR027523	CLU domain containing protein	2024-01-14	4013-03-01	0.0104321	0.0380579	0.0142348	OG0000015	1
Trigonopsidales	Significant expansion	InterPro	IPR031693	Sin3, C-terminal	2024-01-14	4013-03-01	0.0104321	0.0380579	0.0142348	OG0000015	1
Trigonopsidales	Significant expansion	InterPro	IPR037240	ORC1-binding domain	2024-01-14	4013-03-01	0.0104321	0.0380579	0.0142348	OG0000015	1
Trigonopsidales	Significant expansion	InterPro	IPR043954	Snu56-like U1 small nuclear ribonucleoprotein component	2024-01-14	4013-03-01	0.0104321	0.0380579	0.0142348	OG0005751	1
Trigonopsidales	Significant expansion	InterPro	IPR002884	P domain	2024-01-14	4013-04-01	0.013887	0.0408318	0.0152724	OG0000015	1
Trigonopsidales	Significant expansion	InterPro	IPR003864	CSC1/OSCA1-like, 7TM region	2024-01-14	4013-04-01	0.013887	0.0408318	0.0152724	OG0000383	1
Trigonopsidales	Significant expansion	InterPro	IPR006218	DAHP synthetase I/KDSA	2024-01-14	4013-04-01	0.013887	0.0408318	0.0152724	OG0000011	1
Trigonopsidales	Significant expansion	InterPro	IPR006219	DAHP synthase, class 1	2024-01-14	4013-04-01	0.013887	0.0408318	0.0152724	OG0000011	1
Trigonopsidales	Significant expansion	InterPro	IPR008119	Dense granule Gra6 protein	2024-01-14	4013-04-01	0.013887	0.0408318	0.0152724	OG0000015	1
Trigonopsidales	Significant expansion	InterPro	IPR015280	Rap1, DNA-binding domain	2024-01-14	4013-04-01	0.013887	0.0408318	0.0152724	OG0003175	1
Trigonopsidales	Significant expansion	InterPro	IPR021569	TUG ubiquitin-like domain	2024-01-14	4013-04-01	0.013887	0.0408318	0.0152724	OG0000015	1
Trigonopsidales	Significant expansion	InterPro	IPR021646	Sir1, ORC-binding domain	2024-01-14	4013-04-01	0.013887	0.0408318	0.0152724	OG0000015	1
Trigonopsidales	Significant expansion	InterPro	IPR022257	10TM putative phosphate transporter, extracellular tail	2024-01-14	4013-04-01	0.013887	0.0408318	0.0152724	OG0000383	1
Trigonopsidales	Significant expansion	InterPro	IPR023780	Chromo domain	2024-01-14	4013-04-01	0.013887	0.0408318	0.0152724	OG0000011	1
Trigonopsidales	Significant expansion	InterPro	IPR033183	Neurofilament heavy polypeptide	2024-01-14	4013-04-01	0.013887	0.0408318	0.0152724	OG0000015	1
Trigonopsidales	Significant expansion	InterPro	IPR036948	Large ribosomal subunit protein eL21 superfamily	2024-01-14	4013-04-01	0.013887	0.0408318	0.0152724	OG0000011	1
Trigonopsidales	Significant expansion	InterPro	IPR037796	Transcription initiation factor TFIID subunit 6	2024-01-14	4013-04-01	0.013887	0.0408318	0.0152724	OG0000015	1
Trigonopsidales	Significant expansion	InterPro	IPR001969	Aspartic peptidase, active site	2024-02-14	57/4013	0.0161686	0.0461369	0.0172566	OG0000011/OG0000015	2
Trigonopsidales	Significant expansion	InterPro	IPR007147	Transcription factor Vhr	2024-01-14	4013-05-01	0.0173306	0.0461369	0.0172566	OG0003175	1
Trigonopsidales	Significant expansion	InterPro	IPR009030	Growth factor receptor cysteine-rich domain superfamily	2024-01-14	4013-05-01	0.0173306	0.0461369	0.0172566	OG0000015	1
Trigonopsidales	Significant expansion	InterPro	IPR012969	Fibrinogen binding protein	2024-01-14	4013-05-01	0.0173306	0.0461369	0.0172566	OG0000015	1
Trigonopsidales	Significant expansion	InterPro	IPR024650	Peptidase A2B, Ty3 transposon peptidase	2024-01-14	4013-05-01	0.0173306	0.0461369	0.0172566	OG0000011	1
Trigonopsidales	Significant expansion	InterPro	IPR024671	Autophagy-related protein 22-like	2024-01-14	4013-05-01	0.0173306	0.0461369	0.0172566	OG0000015	1
Trigonopsidales	Significant expansion	InterPro	IPR045122	Calcium permeable stress-gated cation channel 1-like	2024-01-14	4013-05-01	0.0173306	0.0461369	0.0172566	OG0000383	1
Trigonopsidales	Significant expansion	InterPro	IPR002509	NodB homology domain	2024-01-14	4013-06-01	0.0207631	0.049882	0.0186575	OG0000011	1
Trigonopsidales	Significant expansion	InterPro	IPR005468	Avidin/streptavidin	2024-01-14	4013-06-01	0.0207631	0.049882	0.0186575	OG0000015	1
Trigonopsidales	Significant expansion	InterPro	IPR010998	Integrase/recombinase, N-terminal	2024-01-14	4013-06-01	0.0207631	0.049882	0.0186575	OG0015210	1
Trigonopsidales	Significant expansion	InterPro	IPR011614	Catalase core domain	2024-01-14	4013-06-01	0.0207631	0.049882	0.0186575	OG0000011	1
Trigonopsidales	Significant expansion	InterPro	IPR013535	PUL domain	2024-01-14	4013-06-01	0.0207631	0.049882	0.0186575	OG0000015	1
Trigonopsidales	Significant expansion	InterPro	IPR020835	Catalase superfamily	2024-01-14	4013-06-01	0.0207631	0.049882	0.0186575	OG0000011	1
Trigonopsidales	Significant expansion	InterPro	IPR027725	Heat shock transcription factor family	2024-01-14	4013-06-01	0.0207631	0.049882	0.0186575	OG0000011	1
Trigonopsidales	Significant expansion	InterPro	IPR038843	Cell wall protein Sed1/Spi1	2024-01-14	4013-06-01	0.0207631	0.049882	0.0186575	OG0000015	1
Trigonopsidales	Significant expansion	KEGG	map00190	Oxidative phosphorylation	11/76	177/5415	3.00519e-05	0.00503978	0.00503978	OG0006075/OG0006379/OG0007156/OG0007240/OG0007318/OG0007559/OG0009271/OG0009529/OG0010751/OG0010948/OG0019747	11
Trigonopsidales	Significant expansion	KEGG	map04714	Thermogenesis	14/76	297/5415	5.14263e-05	0.00503978	0.00503978	OG0000015/OG0000168/OG0004274/OG0005209/OG0006075/OG0006379/OG0007156/OG0007240/OG0007318/OG0007559/OG0009271/OG0009529/OG0010751/OG0010948	14
Dipodascales	Significant expansion	InterPro	IPR005829	Sugar transporter, conserved site	11/69	57/4013	1.69029e-09	1.51957e-06	1.19032e-06	OG0000014/OG0000019/OG0000030/OG0000035/OG0000047/OG0000048/OG0000082/OG0000095/OG0000171/OG0000261/OG0000413	11
Dipodascales	Significant expansion	InterPro	IPR020846	Major facilitator superfamily domain	14/69	136/4013	4.24191e-08	1.10669e-05	8.66896e-06	OG0000007/OG0000014/OG0000019/OG0000030/OG0000035/OG0000040/OG0000047/OG0000048/OG0000082/OG0000095/OG0000171/OG0000261/OG0000300/OG0000413	14
Dipodascales	Significant expansion	InterPro	IPR036259	MFS transporter superfamily	20/69	297/4013	5.35323e-08	1.10669e-05	8.66896e-06	OG0000007/OG0000009/OG0000010/OG0000014/OG0000019/OG0000030/OG0000035/OG0000040/OG0000047/OG0000048/OG0000071/OG0000082/OG0000086/OG0000095/OG0000171/OG0000261/OG0000300/OG0000337/OG0000413/OG0003407	20
Dipodascales	Significant expansion	InterPro	IPR005828	Major facilitator, sugar transporter-like	10/69	62/4013	6.12973e-08	1.10669e-05	8.66896e-06	OG0000010/OG0000014/OG0000030/OG0000035/OG0000040/OG0000047/OG0000048/OG0000082/OG0000261/OG0000413	10
Dipodascales	Significant expansion	InterPro	IPR002347	Short-chain dehydrogenase/reductase SDR	11/69	79/4013	6.15509e-08	1.10669e-05	8.66896e-06	OG0000006/OG0000010/OG0000030/OG0000047/OG0000048/OG0000058/OG0000086/OG0000108/OG0000283/OG0000389/OG0003407	11
Dipodascales	Significant expansion	InterPro	IPR036291	NAD(P)-binding domain superfamily	16/69	211/4013	3.09812e-07	4.28713e-05	3.35822e-05	OG0000006/OG0000010/OG0000019/OG0000030/OG0000035/OG0000037/OG0000047/OG0000048/OG0000058/OG0000071/OG0000081/OG0000086/OG0000108/OG0000283/OG0000389/OG0003407	16
Dipodascales	Significant expansion	InterPro	IPR007219	Transcription factor domain, fungi	13/69	136/4013	3.33814e-07	4.28713e-05	3.35822e-05	OG0000019/OG0000028/OG0000032/OG0000035/OG0000047/OG0000048/OG0000082/OG0000108/OG0000133/OG0000171/OG0000261/OG0000300/OG0004936	13
Dipodascales	Significant expansion	InterPro	IPR001958	Tetracycline resistance protein TetA/multidrug resistance protein MdtG-like	5/69	4013-11-01	5.53831e-07	6.22367e-05	4.87517e-05	OG0000035/OG0000047/OG0000095/OG0000171/OG0000413	5
Dipodascales	Significant expansion	InterPro	IPR035959	RutC-like superfamily	5/69	14/4013	2.30551e-06	0.000217654	0.000170494	OG0000014/OG0000024/OG0000086/OG0000108/OG0000337	5
Dipodascales	Significant expansion	InterPro	IPR021858	Fungal transcription factor	8/69	53/4013	2.42107e-06	0.000217654	0.000170494	OG0000007/OG0000019/OG0000024/OG0000028/OG0000043/OG0000082/OG0000133/OG0000171	8
Dipodascales	Significant expansion	InterPro	IPR023631	Amidase signature domain	5/69	15/4013	3.41232e-06	0.00025564	0.00020025	OG0000007/OG0000019/OG0000024/OG0000086/OG0000108	5
Dipodascales	Significant expansion	InterPro	IPR036928	Amidase signature (AS) superfamily	5/69	15/4013	3.41232e-06	0.00025564	0.00020025	OG0000007/OG0000019/OG0000024/OG0000086/OG0000108	5
Dipodascales	Significant expansion	InterPro	IPR020904	Short-chain dehydrogenase/reductase, conserved site	7/69	40/4013	3.87732e-06	0.000268132	0.000210035	OG0000006/OG0000010/OG0000058/OG0000086/OG0000108/OG0000389/OG0003407	7
Dipodascales	Significant expansion	InterPro	IPR017853	Glycoside hydrolase superfamily	8/69	58/4013	4.89029e-06	0.000314027	0.000245985	OG0000008/OG0000009/OG0000017/OG0000022/OG0000034/OG0000047/OG0000261/OG0004022	8
Dipodascales	Significant expansion	InterPro	IPR011701	Major facilitator superfamily	11/69	152/4013	4.38424e-05	0.00262762	0.00205828	OG0000007/OG0000014/OG0000019/OG0000035/OG0000040/OG0000071/OG0000082/OG0000095/OG0000171/OG0000413/OG0003407	11
Dipodascales	Significant expansion	InterPro	IPR006175	YjgF/YER057c/UK114 family	4/69	13/4013	5.09444e-05	0.00286244	0.00224222	OG0000014/OG0000024/OG0000108/OG0000337	4
Dipodascales	Significant expansion	InterPro	IPR036188	FAD/NAD(P)-binding domain superfamily	8/69	80/4013	5.47568e-05	0.00289567	0.00226825	OG0000004/OG0000006/OG0000010/OG0000019/OG0000030/OG0000047/OG0000048/OG0000337	8
Dipodascales	Significant expansion	InterPro	IPR029058	Alpha/Beta hydrolase fold	11/69	166/4013	9.86076e-05	0.0049249	0.00385781	OG0000009/OG0000024/OG0000028/OG0000035/OG0000037/OG0000040/OG0000043/OG0000058/OG0000071/OG0000086/OG0000413	11
Dipodascales	Significant expansion	InterPro	IPR018789	Flocculin 11 domain	4/69	16/4013	0.000124713	0.00590089	0.00462233	OG0000007/OG0000014/OG0000017/OG0000168	4
Dipodascales	Significant expansion	InterPro	IPR037524	PA14/GLEYA domain	5/69	30/4013	0.000132536	0.00595752	0.00466668	OG0000017/OG0000034/OG0000043/OG0000261/OG0003407	5
Dipodascales	Significant expansion	InterPro	IPR036864	Zn(2)-C6 fungal-type DNA-binding domain superfamily	13/69	246/4013	0.000220926	0.00945774	0.0074085	OG0000019/OG0000024/OG0000028/OG0000035/OG0000043/OG0000047/OG0000082/OG0000108/OG0000133/OG0000171/OG0000261/OG0000300/OG0004936	13
Dipodascales	Significant expansion	InterPro	IPR001138	Zn(2)Cys(6) fungal-type DNA-binding domain	13/69	248/4013	0.000239521	0.00978771	0.00766697	OG0000019/OG0000024/OG0000028/OG0000035/OG0000043/OG0000047/OG0000082/OG0000108/OG0000133/OG0000171/OG0000261/OG0000300/OG0004936	13
Dipodascales	Significant expansion	InterPro	IPR013968	Polyketide synthase, ketoreductase domain	3/69	4013-08-01	0.000256213	0.0100146	0.00784469	OG0000010/OG0000389/OG0003407	3
Dipodascales	Significant expansion	InterPro	IPR001461	Aspartic peptidase A1 family	6/69	59/4013	0.000456064	0.0166736	0.0130609	OG0000006/OG0000014/OG0000017/OG0000024/OG0000037/OG0000171	6
Dipodascales	Significant expansion	InterPro	IPR004839	Aminotransferase, class I/classII	4/69	22/4013	0.000463672	0.0166736	0.0130609	OG0000014/OG0000071/OG0000109/OG0000878	4
Dipodascales	Significant expansion	InterPro	IPR001509	NAD-dependent epimerase/dehydratase	3/69	4013-10-01	0.000535604	0.0185195	0.0145068	OG0000006/OG0000071/OG0000389	3
Dipodascales	Significant expansion	InterPro	IPR036324	Manganese/iron superoxide dismutase, N-terminal domain superfamily	3/69	4013-11-01	0.000727405	0.0242199	0.0189721	OG0000004/OG0000007/OG0000037	3
Dipodascales	Significant expansion	InterPro	IPR000960	Flavin monooxygenase FMO	2/69	4013-03-01	0.000864541	0.0259074	0.020294	OG0000030/OG0000047	2
Dipodascales	Significant expansion	InterPro	IPR010573	Major facilitator transporter Str1/Tri12-like	2/69	4013-03-01	0.000864541	0.0259074	0.020294	OG0000095/OG0000171	2
Dipodascales	Significant expansion	InterPro	IPR019800	Glycoside hydrolase, family 3, active site	2/69	4013-03-01	0.000864541	0.0259074	0.020294	OG0000261/OG0004022	2
Dipodascales	Significant expansion	InterPro	IPR018871	GLEYA adhesin domain	4/69	29/4013	0.00137496	0.0398739	0.0312343	OG0000017/OG0000034/OG0000043/OG0003407	4
Dipodascales	Significant expansion	InterPro	IPR023210	NADP-dependent oxidoreductase domain	4/69	31/4013	0.00177502	0.049867	0.0390621	OG0000019/OG0000032/OG0000058/OG0000108	4
Dipodascales	Significant expansion	KEGG	map04810	Regulation of actin cytoskeleton	67/625	384/5415	0.00024299	0.0498419	0.0440707	OG0000022/OG0000034/OG0000767/OG0004157/OG0004175/OG0004429/OG0004532/OG0004629/OG0004683/OG0004788/OG0004791/OG0004958/OG0004997/OG0005046/OG0005051/OG0005235/OG0005375/OG0005416/OG0005464/OG0005473/OG0005505/OG0005536/OG0005625/OG0005639/OG0005658/OG0005663/OG0005709/OG0005852/OG0005897/OG0006083/OG0006113/OG0006238/OG0006242/OG0006252/OG0006327/OG0006359/OG0006365/OG0006423/OG0006449/OG0006556…	67
Dipodascales	Significant expansion	KEGG	map04512	ECM-receptor interaction	20/625	78/5415	0.000391872	0.0498419	0.0440707	OG0000017/OG0000532/OG0003690/OG0004104/OG0004161/OG0004196/OG0004501/OG0004791/OG0005225/OG0005327/OG0005505/OG0006083/OG0006347/OG0006589/OG0008435/OG0008470/OG0009749/OG0009824/OG0009951/OG0012700	20
Dipodascales	Significant expansion	KEGG	map00380	Tryptophan metabolism	22/625	91/5415	0.000498419	0.0498419	0.0440707	OG0000018/OG0000019/OG0000024/OG0000052/OG0000108/OG0000337/OG0000351/OG0000767/OG0000878/OG0003447/OG0003690/OG0004179/OG0004344/OG0004399/OG0004461/OG0005724/OG0006917/OG0011901/OG0012387/OG0023406/OG0035566/OG0061113	22
Sporopachydermiales	Significant expansion	InterPro	IPR031872	Ndc10, domain 2	2024-03-20	4013-10-01	1.24301e-05	0.00104413	0.000438324	OG0000352/OG0005513/OG0015210	3
Sporopachydermiales	Significant expansion	InterPro	IPR038279	Ndc10, domain 2 superfamily	2024-03-20	4013-10-01	1.24301e-05	0.00104413	0.000438324	OG0000352/OG0005513/OG0015210	3
Sporopachydermiales	Significant expansion	InterPro	IPR018170	Aldo/keto reductase, conserved site	2024-03-20	18/4013	8.23986e-05	0.00409657	0.00171974	OG0000084/OG0000201/OG0000677	3
Sporopachydermiales	Significant expansion	InterPro	IPR022210	Transcription activator GCR1-like domain	2024-03-20	19/4013	9.75373e-05	0.00409657	0.00171974	OG0000352/OG0005513/OG0015210	3
Sporopachydermiales	Significant expansion	InterPro	IPR010998	Integrase/recombinase, N-terminal	2024-02-20	4013-06-01	0.000349817	0.0117539	0.00493426	OG0000352/OG0015210	2
Sporopachydermiales	Significant expansion	InterPro	IPR023210	NADP-dependent oxidoreductase domain	2024-03-20	31/4013	0.000435497	0.0121939	0.005119	OG0000084/OG0000201/OG0000677	3
Sporopachydermiales	Significant expansion	InterPro	IPR036188	FAD/NAD(P)-binding domain superfamily	2024-04-20	80/4013	0.000556593	0.0133582	0.00560778	OG0000048/OG0000087/OG0000201/OG0000554	4
Sporopachydermiales	Significant expansion	InterPro	IPR013968	Polyketide synthase, ketoreductase domain	2024-02-20	4013-08-01	0.000649094	0.0134007	0.00562562	OG0000389/OG0003407	2
Sporopachydermiales	Significant expansion	InterPro	IPR036812	NADP-dependent oxidoreductase domain superfamily	2024-03-20	38/4013	0.000799312	0.0134007	0.00562562	OG0000084/OG0000201/OG0000677	3
Sporopachydermiales	Significant expansion	InterPro	IPR044861	Isopenicillin N synthase-like, Fe(2+) 2OG dioxygenase domain	2024-02-20	4013-09-01	0.000832056	0.0134007	0.00562562	OG0000087/OG0000383	2
Sporopachydermiales	Significant expansion	InterPro	IPR036864	Zn(2)-C6 fungal-type DNA-binding domain superfamily	2024-06-20	246/4013	0.000932688	0.0134007	0.00562562	OG0000139/OG0000201/OG0000383/OG0000399/OG0000554/OG0003079	6
Sporopachydermiales	Significant expansion	InterPro	IPR001138	Zn(2)Cys(6) fungal-type DNA-binding domain	2024-06-20	248/4013	0.000973534	0.0134007	0.00562562	OG0000139/OG0000201/OG0000383/OG0000399/OG0000554/OG0003079	6
Sporopachydermiales	Significant expansion	InterPro	IPR026992	Non-haem dioxygenase N-terminal domain	2024-02-20	4013-10-01	0.00103696	0.0134007	0.00562562	OG0000087/OG0000383	2
Sporopachydermiales	Significant expansion	InterPro	IPR005123	Oxoglutarate/iron-dependent dioxygenase	2024-02-20	13/4013	0.00178134	0.0199511	0.00837544	OG0000087/OG0000383	2
Sporopachydermiales	Significant expansion	InterPro	IPR027443	Isopenicillin N synthase-like superfamily	2024-02-20	13/4013	0.00178134	0.0199511	0.00837544	OG0000087/OG0000383	2
Sporopachydermiales	Significant expansion	InterPro	IPR021858	Fungal transcription factor	2024-03-20	53/4013	0.00211616	0.0204214	0.00857291	OG0000139/OG0000201/OG0000554	3
Sporopachydermiales	Significant expansion	InterPro	IPR036259	MFS transporter superfamily	2024-06-20	297/4013	0.00248972	0.0204214	0.00857291	OG0000048/OG0000084/OG0000087/OG0000201/OG0000554/OG0003407	6
Sporopachydermiales	Significant expansion	InterPro	IPR020471	Aldo-keto reductase	2024-02-20	17/4013	0.00306902	0.0204214	0.00857291	OG0000201/OG0000677	2
Sporopachydermiales	Significant expansion	InterPro	IPR036291	NAD(P)-binding domain superfamily	2024-05-20	211/4013	0.00310443	0.0204214	0.00857291	OG0000048/OG0000084/OG0000389/OG0000554/OG0003407	5
Sporopachydermiales	Significant expansion	InterPro	IPR005828	Major facilitator, sugar transporter-like	2024-03-20	62/4013	0.00332	0.0204214	0.00857291	OG0000048/OG0000087/OG0000554	3
Sporopachydermiales	Significant expansion	InterPro	IPR007219	Transcription factor domain, fungi	2024-04-20	136/4013	0.00400642	0.0204214	0.00857291	OG0000048/OG0000383/OG0000399/OG0003079	4
Sporopachydermiales	Significant expansion	InterPro	IPR020846	Major facilitator superfamily domain	2024-04-20	136/4013	0.00400642	0.0204214	0.00857291	OG0000048/OG0000087/OG0000201/OG0000554	4
Sporopachydermiales	Significant expansion	InterPro	IPR002821	Hydantoinase A/oxoprolinase	2024-01-20	4013-01-01	0.0049838	0.0204214	0.00857291	OG0000201	1
Sporopachydermiales	Significant expansion	InterPro	IPR003500	Sugar-phosphate isomerase, RpiB/LacA/LacB family	2024-01-20	4013-01-01	0.0049838	0.0204214	0.00857291	OG0000048	1
Sporopachydermiales	Significant expansion	InterPro	IPR003692	Hydantoinase B/oxoprolinase	2024-01-20	4013-01-01	0.0049838	0.0204214	0.00857291	OG0000201	1
Sporopachydermiales	Significant expansion	InterPro	IPR006742	Mating factor alpha, C-terminal repeat	2024-01-20	4013-01-01	0.0049838	0.0204214	0.00857291	OG0003690	1
Sporopachydermiales	Significant expansion	InterPro	IPR007272	Sulphur transport domain	2024-01-20	4013-01-01	0.0049838	0.0204214	0.00857291	OG0000677	1
Sporopachydermiales	Significant expansion	InterPro	IPR008040	Hydantoinase/oxoprolinase, N-terminal	2024-01-20	4013-01-01	0.0049838	0.0204214	0.00857291	OG0000201	1
Sporopachydermiales	Significant expansion	InterPro	IPR011860	Ribose 5-phosphate isomerase B, Actinobacteria-type	2024-01-20	4013-01-01	0.0049838	0.0204214	0.00857291	OG0000048	1
Sporopachydermiales	Significant expansion	InterPro	IPR016326	Mating factor alpha	2024-01-20	4013-01-01	0.0049838	0.0204214	0.00857291	OG0003690	1
Sporopachydermiales	Significant expansion	InterPro	IPR016613	Increased recombination centres protein 19	2024-01-20	4013-01-01	0.0049838	0.0204214	0.00857291	OG0005407	1
Sporopachydermiales	Significant expansion	InterPro	IPR020138	Uncharacterised protein family YqzF	2024-01-20	4013-01-01	0.0049838	0.0204214	0.00857291	OG0000087	1
Sporopachydermiales	Significant expansion	InterPro	IPR021348	Domiain of unknown function DUF2963	2024-01-20	4013-01-01	0.0049838	0.0204214	0.00857291	OG0005742	1
Sporopachydermiales	Significant expansion	InterPro	IPR021620	Erythrocyte binding antigen 175, C-terminal	2024-01-20	4013-01-01	0.0049838	0.0204214	0.00857291	OG0000352	1
Sporopachydermiales	Significant expansion	InterPro	IPR025269	Phage integrase SAM-like domain	2024-01-20	4013-01-01	0.0049838	0.0204214	0.00857291	OG0000352	1
Sporopachydermiales	Significant expansion	InterPro	IPR026231	Protein IBD2	2024-01-20	4013-01-01	0.0049838	0.0204214	0.00857291	OG0005742	1
Sporopachydermiales	Significant expansion	InterPro	IPR036569	Sugar-phosphate isomerase, RpiB/LacA/LacB superfamily	2024-01-20	4013-01-01	0.0049838	0.0204214	0.00857291	OG0000048	1
Sporopachydermiales	Significant expansion	InterPro	IPR036648	Nitrile hydratase alpha /Thiocyanate hydrolase gamma superfamily	2024-01-20	4013-01-01	0.0049838	0.0204214	0.00857291	OG0000139	1
Sporopachydermiales	Significant expansion	InterPro	IPR044486	Aldo-keto reductase family 2B	2024-01-20	4013-01-01	0.0049838	0.0204214	0.00857291	OG0000677	1
Sporopachydermiales	Significant expansion	InterPro	IPR044487	Aldo-keto reductase family 2D	2024-01-20	4013-01-01	0.0049838	0.0204214	0.00857291	OG0000677	1
Sporopachydermiales	Significant expansion	InterPro	IPR045079	Oxoprolinase family	2024-01-20	4013-01-01	0.0049838	0.0204214	0.00857291	OG0000201	1
Sporopachydermiales	Significant expansion	InterPro	IPR006076	FAD dependent oxidoreductase	2024-02-20	22/4013	0.00513556	0.0205422	0.00862362	OG0000201/OG0000554	2
Sporopachydermiales	Significant expansion	InterPro	IPR002347	Short-chain dehydrogenase/reductase SDR	2024-03-20	79/4013	0.00657662	0.0256947	0.0107866	OG0000048/OG0000389/OG0003407	3
Sporopachydermiales	Significant expansion	InterPro	IPR018871	GLEYA adhesin domain	2024-02-20	29/4013	0.00883962	0.0309369	0.0129873	OG0000084/OG0003407	2
Sporopachydermiales	Significant expansion	InterPro	IPR037524	PA14/GLEYA domain	2024-02-20	30/4013	0.00944284	0.0309369	0.0129873	OG0000084/OG0003407	2
Sporopachydermiales	Significant expansion	InterPro	IPR001453	MoaB/Mog domain	2024-01-20	4013-02-01	0.009944	0.0309369	0.0129873	OG0000352	1
Sporopachydermiales	Significant expansion	InterPro	IPR007262	Vps55/LEPROT	2024-01-20	4013-02-01	0.009944	0.0309369	0.0129873	OG0000139	1
Sporopachydermiales	Significant expansion	InterPro	IPR007287	Sof1-like protein	2024-01-20	4013-02-01	0.009944	0.0309369	0.0129873	OG0000201	1
Sporopachydermiales	Significant expansion	InterPro	IPR008675	Mating factor alpha precursor, N-terminal	2024-01-20	4013-02-01	0.009944	0.0309369	0.0129873	OG0003690	1
Sporopachydermiales	Significant expansion	InterPro	IPR016624	Uncharacterised conserved protein UCP014753	2024-01-20	4013-02-01	0.009944	0.0309369	0.0129873	OG0000084	1
Sporopachydermiales	Significant expansion	InterPro	IPR022968	16S/18S rRNA aminocarboxypropyltransferase Tsr3	2024-01-20	4013-02-01	0.009944	0.0309369	0.0129873	OG0000201	1
Sporopachydermiales	Significant expansion	InterPro	IPR025986	RNA-polymerase II-associated protein 3-like, C-terminal domain	2024-01-20	4013-02-01	0.009944	0.0309369	0.0129873	OG0003079	1
Sporopachydermiales	Significant expansion	InterPro	IPR036425	MoaB/Mog-like domain superfamily	2024-01-20	4013-02-01	0.009944	0.0309369	0.0129873	OG0000352	1
Sporopachydermiales	Significant expansion	InterPro	IPR039545	Post-GPI attachment to proteins factor 2	2024-01-20	4013-02-01	0.009944	0.0309369	0.0129873	OG0006652	1
Sporopachydermiales	Significant expansion	InterPro	IPR004713	Calcium/proton exchanger	2024-01-20	4013-03-01	0.0148807	0.0396819	0.0166584	OG0000084	1
Sporopachydermiales	Significant expansion	InterPro	IPR005142	eRF1 domain 3	2024-01-20	4013-03-01	0.0148807	0.0396819	0.0166584	OG0000383	1
Sporopachydermiales	Significant expansion	InterPro	IPR005302	Molybdenum cofactor sulfurase, C-terminal	2024-01-20	4013-03-01	0.0148807	0.0396819	0.0166584	OG0000677	1
Sporopachydermiales	Significant expansion	InterPro	IPR007177	16S/18S rRNA aminocarboxypropyltransferase Tsr3, C-terminal	2024-01-20	4013-03-01	0.0148807	0.0396819	0.0166584	OG0000201	1
Sporopachydermiales	Significant expansion	InterPro	IPR007209	RNase L inhibitor RLI-like, possible metal-binding domain	2024-01-20	4013-03-01	0.0148807	0.0396819	0.0166584	OG0000201	1
Sporopachydermiales	Significant expansion	InterPro	IPR009450	Phosphatidylinositol N-acetylglucosaminyltransferase subunit C	2024-01-20	4013-03-01	0.0148807	0.0396819	0.0166584	OG0005513	1
Sporopachydermiales	Significant expansion	InterPro	IPR018520	Di-trans-poly-cis-decaprenylcistransferase-like, conserved site	2024-01-20	4013-03-01	0.0148807	0.0396819	0.0166584	OG0000087	1
Sporopachydermiales	Significant expansion	InterPro	IPR026956	D-serine dehydratase-like domain	2024-01-20	4013-03-01	0.0148807	0.0396819	0.0166584	OG0000389	1
Sporopachydermiales	Significant expansion	InterPro	IPR042208	D-serine dehydratase-like domain superfamily	2024-01-20	4013-03-01	0.0148807	0.0396819	0.0166584	OG0000389	1
Sporopachydermiales	Significant expansion	InterPro	IPR020904	Short-chain dehydrogenase/reductase, conserved site	2024-02-20	40/4013	0.0164353	0.0431427	0.0181113	OG0000389/OG0003407	2
Sporopachydermiales	Significant expansion	InterPro	IPR001441	Decaprenyl diphosphate synthase-like	2024-01-20	4013-04-01	0.019794	0.0468366	0.019662	OG0000087	1
Sporopachydermiales	Significant expansion	InterPro	IPR001608	Alanine racemase, N-terminal	2024-01-20	4013-04-01	0.019794	0.0468366	0.019662	OG0000389	1
Sporopachydermiales	Significant expansion	InterPro	IPR003864	CSC1/OSCA1-like, 7TM region	2024-01-20	4013-04-01	0.019794	0.0468366	0.019662	OG0000383	1
Sporopachydermiales	Significant expansion	InterPro	IPR006219	DAHP synthase, class 1	2024-01-20	4013-04-01	0.019794	0.0468366	0.019662	OG0003690	1
Sporopachydermiales	Significant expansion	InterPro	IPR011010	DNA breaking-rejoining enzyme, catalytic core	2024-01-20	4013-04-01	0.019794	0.0468366	0.019662	OG0000352	1
Sporopachydermiales	Significant expansion	InterPro	IPR020448	Maltose fermentation regulatory protein, DNA-binding domain	2024-01-20	4013-04-01	0.019794	0.0468366	0.019662	OG0000399	1
Sporopachydermiales	Significant expansion	InterPro	IPR022257	10TM putative phosphate transporter, extracellular tail	2024-01-20	4013-04-01	0.019794	0.0468366	0.019662	OG0000383	1
Alloascoideales	Significant expansion	InterPro	IPR036259	MFS transporter superfamily	39/154	297/4013	1.81575e-12	3.16122e-09	2.52293e-09	OG0000005/OG0000007/OG0000009/OG0000010/OG0000012/OG0000019/OG0000020/OG0000026/OG0000038/OG0000039/OG0000040/OG0000044/OG0000060/OG0000061/OG0000063/OG0000070/OG0000071/OG0000082/OG0000086/OG0000095/OG0000096/OG0000097/OG0000098/OG0000099/OG0000114/OG0000115/OG0000117/OG0000154/OG0000160/OG0000164/OG0000171/OG0000239/OG0000261/OG0000337/OG0000413/OG0000438/OG0000536/OG0001310/OG0002972	39
Alloascoideales	Significant expansion	InterPro	IPR001138	Zn(2)Cys(6) fungal-type DNA-binding domain	30/154	248/4013	8.08764e-09	7.04029e-06	5.61878e-06	OG0000003/OG0000013/OG0000019/OG0000020/OG0000024/OG0000039/OG0000043/OG0000045/OG0000070/OG0000082/OG0000096/OG0000120/OG0000128/OG0000150/OG0000160/OG0000171/OG0000173/OG0000261/OG0000263/OG0000314/OG0000326/OG0000378/OG0000382/OG0000397/OG0000437/OG0000469/OG0000491/OG0000605/OG0003728/OG0003880	30
Alloascoideales	Significant expansion	InterPro	IPR005829	Sugar transporter, conserved site	14/154	57/4013	1.53793e-08	8.92513e-06	7.12305e-06	OG0000019/OG0000020/OG0000026/OG0000038/OG0000044/OG0000060/OG0000082/OG0000095/OG0000160/OG0000164/OG0000171/OG0000261/OG0000413/OG0000536	14
Alloascoideales	Significant expansion	InterPro	IPR020846	Major facilitator superfamily domain	21/154	136/4013	2.6722e-08	9.47386e-06	7.56098e-06	OG0000007/OG0000019/OG0000020/OG0000026/OG0000038/OG0000039/OG0000040/OG0000044/OG0000060/OG0000063/OG0000082/OG0000095/OG0000098/OG0000115/OG0000160/OG0000164/OG0000171/OG0000261/OG0000413/OG0000536/OG0002972	21
Alloascoideales	Significant expansion	InterPro	IPR036864	Zn(2)-C6 fungal-type DNA-binding domain superfamily	29/154	246/4013	2.72081e-08	9.47386e-06	7.56098e-06	OG0000003/OG0000013/OG0000019/OG0000020/OG0000024/OG0000039/OG0000043/OG0000045/OG0000070/OG0000082/OG0000096/OG0000120/OG0000128/OG0000150/OG0000160/OG0000171/OG0000173/OG0000261/OG0000263/OG0000314/OG0000326/OG0000378/OG0000382/OG0000397/OG0000437/OG0000491/OG0000605/OG0003728/OG0003880	29
Alloascoideales	Significant expansion	InterPro	IPR005828	Major facilitator, sugar transporter-like	14/154	62/4013	4.92003e-08	1.30907e-05	1.04475e-05	OG0000010/OG0000020/OG0000026/OG0000038/OG0000040/OG0000044/OG0000060/OG0000082/OG0000098/OG0000160/OG0000164/OG0000261/OG0000413/OG0000536	14
Alloascoideales	Significant expansion	InterPro	IPR021858	Fungal transcription factor	13/154	53/4013	5.26334e-08	1.30907e-05	1.04475e-05	OG0000007/OG0000013/OG0000019/OG0000024/OG0000038/OG0000043/OG0000082/OG0000120/OG0000128/OG0000171/OG0000263/OG0000397/OG0000469	13
Alloascoideales	Significant expansion	InterPro	IPR007219	Transcription factor domain, fungi	20/154	136/4013	1.37116e-07	2.98399e-05	2.38149e-05	OG0000003/OG0000013/OG0000019/OG0000020/OG0000026/OG0000045/OG0000070/OG0000082/OG0000096/OG0000114/OG0000115/OG0000120/OG0000171/OG0000261/OG0000326/OG0000378/OG0000382/OG0000437/OG0000605/OG0003880	20
Alloascoideales	Significant expansion	InterPro	IPR017853	Glycoside hydrolase superfamily	13/154	58/4013	1.67089e-07	3.23225e-05	2.57962e-05	OG0000008/OG0000009/OG0000012/OG0000022/OG0000034/OG0000039/OG0000055/OG0000097/OG0000135/OG0000143/OG0000149/OG0000261/OG0000378	13
Alloascoideales	Significant expansion	InterPro	IPR011701	Major facilitator superfamily	19/154	152/4013	3.7139e-06	0.00064659	0.000516037	OG0000005/OG0000007/OG0000019/OG0000026/OG0000038/OG0000039/OG0000040/OG0000060/OG0000063/OG0000071/OG0000082/OG0000095/OG0000115/OG0000154/OG0000160/OG0000171/OG0000239/OG0000413/OG0002972	19
Alloascoideales	Significant expansion	InterPro	IPR023631	Amidase signature domain	6/154	15/4013	1.08898e-05	0.00157993	0.00126093	OG0000001/OG0000007/OG0000012/OG0000019/OG0000024/OG0000086	6
Alloascoideales	Significant expansion	InterPro	IPR036928	Amidase signature (AS) superfamily	6/154	15/4013	1.08898e-05	0.00157993	0.00126093	OG0000001/OG0000007/OG0000012/OG0000019/OG0000024/OG0000086	6
Alloascoideales	Significant expansion	InterPro	IPR041577	Reverse transcriptase/retrotransposon-derived protein, RNase H-like domain	5/154	4013-10-01	1.68277e-05	0.00225361	0.00179858	OG0000001/OG0000011/OG0000023/OG0000135/OG0004206	5
Alloascoideales	Significant expansion	InterPro	IPR036291	NAD(P)-binding domain superfamily	21/154	211/4013	4.12095e-05	0.00512469	0.00408996	OG0000001/OG0000006/OG0000010/OG0000012/OG0000019/OG0000045/OG0000069/OG0000071/OG0000081/OG0000086/OG0000089/OG0000128/OG0000283/OG0000373/OG0000381/OG0000437/OG0000535/OG0000586/OG0000613/OG0000630/OG0002465	21
Alloascoideales	Significant expansion	InterPro	IPR001389	Flocculin	6/154	19/4013	5.19402e-05	0.0060065	0.00479372	OG0000013/OG0000039/OG0000079/OG0000130/OG0000135/OG0000261	6
Alloascoideales	Significant expansion	InterPro	IPR001463	Sodium:alanine symporter	3/154	4013-03-01	5.54591e-05	0.0060065	0.00479372	OG0000013/OG0000070/OG0000114	3
Alloascoideales	Significant expansion	InterPro	IPR025928	Flocculin type 3 repeat	8/154	37/4013	5.86505e-05	0.0060065	0.00479372	OG0000003/OG0000007/OG0000079/OG0000130/OG0000135/OG0000261/OG0000459/OG0000500	8
Alloascoideales	Significant expansion	InterPro	IPR011009	Protein kinase-like domain superfamily	24/154	272/4013	8.1081e-05	0.00784234	0.00625889	OG0000001/OG0000005/OG0000009/OG0000012/OG0000038/OG0000041/OG0000045/OG0000057/OG0000063/OG0000086/OG0000098/OG0000130/OG0000136/OG0000209/OG0000244/OG0000263/OG0000295/OG0000381/OG0000407/OG0000408/OG0000461/OG0000536/OG0000630/OG0000704	24
Alloascoideales	Significant expansion	InterPro	IPR036875	Zinc finger, CCHC-type superfamily	8/154	39/4013	8.7544e-05	0.0080218	0.00640211	OG0000001/OG0000011/OG0000023/OG0000033/OG0000046/OG0000373/OG0000380/OG0000465	8
Alloascoideales	Significant expansion	InterPro	IPR001878	Zinc finger, CCHC-type	8/154	40/4013	0.00010591	0.00921948	0.00735797	OG0000001/OG0000011/OG0000023/OG0000033/OG0000046/OG0000373/OG0000380/OG0000465	8
Alloascoideales	Significant expansion	InterPro	IPR010916	TonB box, conserved site	8/154	41/4013	0.000127354	0.0102465	0.0081776	OG0000022/OG0000055/OG0000117/OG0000130/OG0000149/OG0000222/OG0000430/OG0003175	8
Alloascoideales	Significant expansion	InterPro	IPR011650	Peptidase M20, dimerisation domain	4/154	4013-08-01	0.000129479	0.0102465	0.0081776	OG0000007/OG0000039/OG0000071/OG0003728	4
Alloascoideales	Significant expansion	InterPro	IPR013783	Immunoglobulin-like fold	9/154	54/4013	0.00017266	0.0130696	0.0104307	OG0000007/OG0000012/OG0000021/OG0000022/OG0000034/OG0000039/OG0000261/OG0000438/OG0000613	9
Alloascoideales	Significant expansion	InterPro	IPR021109	Aspartic peptidase domain superfamily	12/154	97/4013	0.000280734	0.0203649	0.016253	OG0000001/OG0000003/OG0000006/OG0000011/OG0000023/OG0000024/OG0000057/OG0000079/OG0000096/OG0000097/OG0000171/OG0000244	12
Alloascoideales	Significant expansion	InterPro	IPR000262	FMN-dependent dehydrogenase	4/154	4013-10-01	0.000365642	0.0244839	0.0195404	OG0000011/OG0000039/OG0000150/OG0000407	4
Alloascoideales	Significant expansion	InterPro	IPR037396	FMN hydroxy acid dehydrogenase domain	4/154	4013-10-01	0.000365642	0.0244839	0.0195404	OG0000011/OG0000039/OG0000150/OG0000407	4
Alloascoideales	Significant expansion	InterPro	IPR014010	REJ domain	6/154	27/4013	0.000439034	0.0283096	0.0225936	OG0000022/OG0000041/OG0000079/OG0000099/OG0000500/OG0001310	6
Alloascoideales	Significant expansion	InterPro	IPR001223	Glycoside hydrolase family 18, catalytic domain	4/154	4013-11-01	0.000557495	0.0346642	0.0276652	OG0000009/OG0000022/OG0000055/OG0000135	4
Alloascoideales	Significant expansion	InterPro	IPR017946	PLC-like phosphodiesterase, TIM beta/alpha-barrel domain superfamily	5/154	19/4013	0.000586065	0.0351841	0.0280801	OG0000013/OG0000044/OG0000380/OG0000519/OG0000897	5
Alloascoideales	Significant expansion	InterPro	IPR008160	Collagen triple helix repeat	10/154	77/4013	0.000618712	0.0359059	0.0286561	OG0000040/OG0000041/OG0000099/OG0000120/OG0000121/OG0000130/OG0000135/OG0000293/OG0000407/OG0000459	10
Alloascoideales	Significant expansion	InterPro	IPR015424	Pyridoxal phosphate-dependent transferase	9/154	64/4013	0.000643788	0.036156	0.0288557	OG0000004/OG0000039/OG0000060/OG0000071/OG0000109/OG0000115/OG0000128/OG0000160/OG0000878	9
Alloascoideales	Significant expansion	InterPro	IPR013103	Reverse transcriptase, RNA-dependent DNA polymerase	6/154	31/4013	0.000961637	0.04664	0.0372229	OG0000001/OG0000011/OG0000022/OG0000060/OG0000171/OG0000407	6
Alloascoideales	Significant expansion	InterPro	IPR001764	Glycoside hydrolase, family 3, N-terminal	3/154	4013-06-01	0.00101799	0.04664	0.0372229	OG0000012/OG0000261/OG0000378	3
Alloascoideales	Significant expansion	InterPro	IPR012946	X8 domain	3/154	4013-06-01	0.00101799	0.04664	0.0372229	OG0000097/OG0000130/OG0000149	3
Alloascoideales	Significant expansion	InterPro	IPR014767	Diaphanous autoregulatory (DAD) domain	3/154	4013-06-01	0.00101799	0.04664	0.0372229	OG0000209/OG0000373/OG0000616	3
Alloascoideales	Significant expansion	InterPro	IPR021752	Transcription initiation factor Rrn7, Zinc-finger	3/154	4013-06-01	0.00101799	0.04664	0.0372229	OG0000013/OG0000033/OG0000053	3
Alloascoideales	Significant expansion	InterPro	IPR036881	Glycoside hydrolase family 3 C-terminal domain superfamily	3/154	4013-06-01	0.00101799	0.04664	0.0372229	OG0000012/OG0000261/OG0000378	3
Alloascoideales	Significant expansion	InterPro	IPR036962	Glycoside hydrolase, family 3, N-terminal domain superfamily	3/154	4013-06-01	0.00101799	0.04664	0.0372229	OG0000012/OG0000261/OG0000378	3
Alloascoideales	Significant expansion	KEGG	map04010	MAPK signaling pathway	25/232	245/5415	3.88278e-05	0.0105612	0.00919606	OG0000011/OG0000019/OG0000034/OG0000115/OG0000121/OG0000397/OG0000430/OG0000543/OG0000578/OG0000704/OG0000911/OG0003980/OG0004012/OG0004274/OG0004310/OG0004332/OG0004347/OG0004357/OG0004399/OG0005473/OG0005556/OG0005989/OG0006934/OG0008116/OG0019052	25
Alloascoideales	Significant expansion	KEGG	map00401	Novobiocin biosynthesis	4/232	5415-08-01	0.000200632	0.0272859	0.023759	OG0000115/OG0000351/OG0000878/OG0020491	4
Serinales	Significant expansion	InterPro	IPR022210	Transcription activator GCR1-like domain	4/44	19/4013	4.32466e-05	0.0147039	0.00942321	OG0000510/OG0005513/OG0005668/OG0015210	4
Serinales	Significant expansion	InterPro	IPR031872	Ndc10, domain 2	3/44	4013-10-01	0.000139923	0.0158579	0.0101628	OG0005513/OG0005668/OG0015210	3
Serinales	Significant expansion	InterPro	IPR038279	Ndc10, domain 2 superfamily	3/44	4013-10-01	0.000139923	0.0158579	0.0101628	OG0005513/OG0005668/OG0015210	3
Serinales	Significant expansion	KEGG	map01200	Carbon metabolism	74/837	317/5415	9.47406e-05	0.02738	0.0265274	OG0000242/OG0000553/OG0000593/OG0000849/OG0003690/OG0004104/OG0004179/OG0004196/OG0004387/OG0004461/OG0004488/OG0004612/OG0004721/OG0005168/OG0005278/OG0005327/OG0005639/OG0005724/OG0005962/OG0006093/OG0006407/OG0006589/OG0006722/OG0006859/OG0007797/OG0008590/OG0012387/OG0012782/OG0013392/OG0014321/OG0014483/OG0015003/OG0015020/OG0015173/OG0015917/OG0016931/OG0016957/OG0017244/OG0018051/OG0018134…	74
Serinales	Significant expansion	KEGG	map00300	Lysine biosynthesis	15/837	38/5415	0.000283462	0.0409602	0.0396846	OG0004602/OG0010750/OG0011757/OG0015001/OG0015832/OG0018268/OG0024813/OG0025849/OG0027504/OG0028057/OG0028644/OG0038012/OG0039211/OG0045476/OG0069599	15
Serinales	Significant expansion	KEGG	map01230	Biosynthesis of amino acids	73/837	327/5415	0.000452421	0.0435832	0.042226	OG0000593/OG0003690/OG0004602/OG0004721/OG0005168/OG0005278/OG0005327/OG0006062/OG0006407/OG0006604/OG0008018/OG0010531/OG0010590/OG0010750/OG0011757/OG0012780/OG0012782/OG0013447/OG0015001/OG0015173/OG0015832/OG0016931/OG0016957/OG0017002/OG0017244/OG0018134/OG0018268/OG0018270/OG0018442/OG0018453/OG0019157/OG0019282/OG0019317/OG0019359/OG0019363/OG0019378/OG0019386/OG0019578/OG0019745/OG0019823…	73
Serinales	Significant expansion	KEGG	map00250	Alanine, aspartate and glutamate metabolism	33/837	122/5415	0.000626795	0.0452859	0.0438756	OG0000430/OG0004721/OG0004971/OG0007677/OG0007823/OG0008590/OG0008849/OG0010998/OG0013447/OG0014347/OG0015700/OG0017963/OG0017969/OG0018453/OG0019887/OG0020491/OG0021231/OG0022650/OG0023642/OG0024672/OG0025280/OG0025456/OG0026188/OG0030660/OG0030907/OG0031049/OG0031336/OG0031973/OG0036913/OG0038965/OG0039362/OG0040318/OG0045000	33
Alaninales	Significant expansion	InterPro	IPR036259	MFS transporter superfamily	31/99	297/4013	9.26942e-13	1.20502e-09	8.73277e-10	OG0000002/OG0000005/OG0000007/OG0000010/OG0000012/OG0000014/OG0000019/OG0000020/OG0000026/OG0000030/OG0000038/OG0000039/OG0000044/OG0000047/OG0000061/OG0000070/OG0000071/OG0000086/OG0000098/OG0000112/OG0000141/OG0000154/OG0000160/OG0000201/OG0000261/OG0000337/OG0000413/OG0000455/OG0000554/OG0001310/OG0002972	31
Alaninales	Significant expansion	InterPro	IPR005828	Major facilitator, sugar transporter-like	15/99	62/4013	9.33611e-12	6.06847e-09	4.3978e-09	OG0000002/OG0000010/OG0000014/OG0000020/OG0000026/OG0000030/OG0000038/OG0000044/OG0000047/OG0000098/OG0000112/OG0000160/OG0000261/OG0000413/OG0000554	15
Alaninales	Significant expansion	InterPro	IPR020846	Major facilitator superfamily domain	20/99	136/4013	4.43719e-11	1.92278e-08	1.39343e-08	OG0000007/OG0000014/OG0000019/OG0000020/OG0000026/OG0000030/OG0000038/OG0000039/OG0000044/OG0000047/OG0000098/OG0000112/OG0000141/OG0000160/OG0000201/OG0000261/OG0000413/OG0000455/OG0000554/OG0002972	20
Alaninales	Significant expansion	InterPro	IPR036864	Zn(2)-C6 fungal-type DNA-binding domain superfamily	26/99	246/4013	7.72184e-11	2.41481e-08	1.75001e-08	OG0000002/OG0000003/OG0000013/OG0000019/OG0000020/OG0000024/OG0000028/OG0000039/OG0000045/OG0000047/OG0000070/OG0000112/OG0000120/OG0000128/OG0000141/OG0000150/OG0000160/OG0000173/OG0000201/OG0000261/OG0000382/OG0000383/OG0000437/OG0000491/OG0000554/OG0000718	26
Alaninales	Significant expansion	InterPro	IPR001138	Zn(2)Cys(6) fungal-type DNA-binding domain	26/99	248/4013	9.28774e-11	2.41481e-08	1.75001e-08	OG0000002/OG0000003/OG0000013/OG0000019/OG0000020/OG0000024/OG0000028/OG0000039/OG0000045/OG0000047/OG0000070/OG0000112/OG0000120/OG0000128/OG0000141/OG0000150/OG0000160/OG0000173/OG0000201/OG0000261/OG0000382/OG0000383/OG0000437/OG0000491/OG0000554/OG0000718	26
Alaninales	Significant expansion	InterPro	IPR021858	Fungal transcription factor	13/99	53/4013	2.10313e-10	4.55678e-08	3.30229e-08	OG0000002/OG0000007/OG0000013/OG0000019/OG0000024/OG0000028/OG0000038/OG0000120/OG0000128/OG0000201/OG0000298/OG0000554/OG0000718	13
Alaninales	Significant expansion	InterPro	IPR005829	Sugar transporter, conserved site	13/99	57/4013	5.64312e-10	1.04801e-07	7.59487e-08	OG0000014/OG0000019/OG0000020/OG0000026/OG0000030/OG0000038/OG0000044/OG0000047/OG0000112/OG0000160/OG0000261/OG0000413/OG0000554	13
Alaninales	Significant expansion	InterPro	IPR036291	NAD(P)-binding domain superfamily	20/99	211/4013	1.14358e-07	1.85831e-05	1.34671e-05	OG0000001/OG0000006/OG0000010/OG0000012/OG0000019/OG0000030/OG0000045/OG0000047/OG0000058/OG0000069/OG0000071/OG0000086/OG0000128/OG0000141/OG0000334/OG0000389/OG0000437/OG0000475/OG0000554/OG0000613	20
Alaninales	Significant expansion	InterPro	IPR002347	Short-chain dehydrogenase/reductase SDR	12/99	79/4013	3.38121e-07	4.88397e-05	3.53939e-05	OG0000006/OG0000010/OG0000030/OG0000047/OG0000058/OG0000069/OG0000086/OG0000128/OG0000141/OG0000334/OG0000389/OG0000613	12
Alaninales	Significant expansion	InterPro	IPR036188	FAD/NAD(P)-binding domain superfamily	12/99	80/4013	3.89753e-07	5.06679e-05	3.67188e-05	OG0000004/OG0000006/OG0000010/OG0000019/OG0000030/OG0000042/OG0000045/OG0000047/OG0000201/OG0000337/OG0000455/OG0000554	12
Alaninales	Significant expansion	InterPro	IPR011701	Major facilitator superfamily	16/99	152/4013	6.11788e-07	7.23022e-05	5.23972e-05	OG0000005/OG0000007/OG0000014/OG0000019/OG0000026/OG0000038/OG0000039/OG0000071/OG0000112/OG0000141/OG0000154/OG0000160/OG0000201/OG0000413/OG0000455/OG0002972	16
Alaninales	Significant expansion	InterPro	IPR007219	Transcription factor domain, fungi	15/99	136/4013	7.81268e-07	7.52158e-05	5.45086e-05	OG0000003/OG0000013/OG0000019/OG0000020/OG0000026/OG0000028/OG0000032/OG0000045/OG0000047/OG0000070/OG0000120/OG0000261/OG0000382/OG0000383/OG0000437	15
Alaninales	Significant expansion	InterPro	IPR023631	Amidase signature domain	6/99	15/4013	8.10017e-07	7.52158e-05	5.45086e-05	OG0000001/OG0000007/OG0000012/OG0000019/OG0000024/OG0000086	6
Alaninales	Significant expansion	InterPro	IPR036928	Amidase signature (AS) superfamily	6/99	15/4013	8.10017e-07	7.52158e-05	5.45086e-05	OG0000001/OG0000007/OG0000012/OG0000019/OG0000024/OG0000086	6
Alaninales	Significant expansion	InterPro	IPR015424	Pyridoxal phosphate-dependent transferase	10/99	64/4013	2.6508e-06	0.000216338	0.000156779	OG0000004/OG0000014/OG0000039/OG0000071/OG0000109/OG0000128/OG0000160/OG0000395/OG0000567/OG0000878	10
Alaninales	Significant expansion	InterPro	IPR036812	NADP-dependent oxidoreductase domain superfamily	8/99	38/4013	2.74144e-06	0.000216338	0.000156779	OG0000019/OG0000023/OG0000032/OG0000045/OG0000058/OG0000162/OG0000201/OG0000677	8
Alaninales	Significant expansion	InterPro	IPR018170	Aldo/keto reductase, conserved site	6/99	18/4013	2.82903e-06	0.000216338	0.000156779	OG0000003/OG0000032/OG0000058/OG0000162/OG0000201/OG0000677	6
Alaninales	Significant expansion	InterPro	IPR010916	TonB box, conserved site	8/99	41/4013	5.03871e-06	0.000363907	0.000263722	OG0000014/OG0000017/OG0000149/OG0000222/OG0000430/OG0000455/OG0000581/OG0000849	8
Alaninales	Significant expansion	InterPro	IPR023210	NADP-dependent oxidoreductase domain	7/99	31/4013	7.27467e-06	0.000497741	0.000360711	OG0000019/OG0000032/OG0000045/OG0000058/OG0000162/OG0000201/OG0000677	7
Alaninales	Significant expansion	InterPro	IPR035959	RutC-like superfamily	5/99	14/4013	1.3861e-05	0.000900964	0.000652925	OG0000012/OG0000014/OG0000024/OG0000086/OG0000337	5
Alaninales	Significant expansion	InterPro	IPR000960	Flavin monooxygenase FMO	3/99	4013-03-01	1.4573e-05	0.000902141	0.000653778	OG0000030/OG0000045/OG0000047	3
Alaninales	Significant expansion	InterPro	IPR015422	Pyridoxal phosphate-dependent transferase, small domain	8/99	51/4013	2.73933e-05	0.00161869	0.00117306	OG0000004/OG0000014/OG0000039/OG0000109/OG0000160/OG0000395/OG0000567/OG0000878	8
Alaninales	Significant expansion	InterPro	IPR020471	Aldo-keto reductase	5/99	17/4013	4.03887e-05	0.00228284	0.00165437	OG0000032/OG0000058/OG0000162/OG0000201/OG0000677	5
Alaninales	Significant expansion	InterPro	IPR029058	Alpha/Beta hydrolase fold	14/99	166/4013	4.3838e-05	0.00237456	0.00172083	OG0000020/OG0000023/OG0000024/OG0000028/OG0000058/OG0000071/OG0000077/OG0000086/OG0000150/OG0000208/OG0000413/OG0000455/OG0000491/OG0000718	14
Alaninales	Significant expansion	InterPro	IPR017853	Glycoside hydrolase superfamily	8/99	58/4013	7.1513e-05	0.00364856	0.0026441	OG0000008/OG0000012/OG0000017/OG0000039/OG0000047/OG0000112/OG0000149/OG0000261	8
Alaninales	Significant expansion	InterPro	IPR001389	Flocculin	5/99	19/4013	7.29712e-05	0.00364856	0.0026441	OG0000013/OG0000017/OG0000039/OG0000079/OG0000261	5
Alaninales	Significant expansion	InterPro	IPR021109	Aspartic peptidase domain superfamily	10/99	97/4013	0.000112017	0.00539339	0.00390857	OG0000001/OG0000003/OG0000006/OG0000014/OG0000017/OG0000023/OG0000024/OG0000057/OG0000079/OG0000112	10
Alaninales	Significant expansion	InterPro	IPR001711	Phospholipase C, phosphatidylinositol-specific, Y domain	6/99	34/4013	0.000148815	0.00675175	0.00489297	OG0000001/OG0000006/OG0000013/OG0000030/OG0000039/OG0000613	6
Alaninales	Significant expansion	InterPro	IPR004839	Aminotransferase, class I/classII	5/99	22/4013	0.00015581	0.00675175	0.00489297	OG0000014/OG0000039/OG0000071/OG0000109/OG0000878	5
Alaninales	Significant expansion	InterPro	IPR006076	FAD dependent oxidoreductase	5/99	22/4013	0.00015581	0.00675175	0.00489297	OG0000004/OG0000007/OG0000098/OG0000201/OG0000554	5
Alaninales	Significant expansion	InterPro	IPR015421	Pyridoxal phosphate-dependent transferase, major domain	8/99	66/4013	0.000182115	0.00758482	0.00549669	OG0000004/OG0000014/OG0000039/OG0000071/OG0000109/OG0000395/OG0000567/OG0000878	8
Alaninales	Significant expansion	InterPro	IPR033121	Peptidase family A1 domain	9/99	84/4013	0.000186703	0.00758482	0.00549669	OG0000003/OG0000006/OG0000014/OG0000017/OG0000023/OG0000024/OG0000057/OG0000079/OG0000112	9
Alaninales	Significant expansion	InterPro	IPR006175	YjgF/YER057c/UK114 family	4/99	13/4013	0.000210067	0.00827537	0.00599713	OG0000012/OG0000014/OG0000024/OG0000337	4
Alaninales	Significant expansion	InterPro	IPR025928	Flocculin type 3 repeat	6/99	37/4013	0.000242291	0.00926407	0.00671364	OG0000003/OG0000007/OG0000017/OG0000079/OG0000261/OG0000459	6
Alaninales	Significant expansion	InterPro	IPR005468	Avidin/streptavidin	3/99	4013-06-01	0.000276057	0.0102535	0.0074307	OG0000017/OG0000079/OG0000430	3
Alaninales	Significant expansion	InterPro	IPR013112	FAD-binding 8	4/99	14/4013	0.000288549	0.0104198	0.00755122	OG0000004/OG0000008/OG0000098/OG0000120	4
Alaninales	Significant expansion	InterPro	IPR001878	Zinc finger, CCHC-type	6/99	40/4013	0.000376811	0.0128909	0.00934199	OG0000001/OG0000023/OG0000042/OG0000046/OG0000455/OG0000465	6
Alaninales	Significant expansion	InterPro	IPR020904	Short-chain dehydrogenase/reductase, conserved site	6/99	40/4013	0.000376811	0.0128909	0.00934199	OG0000006/OG0000010/OG0000058/OG0000086/OG0000334/OG0000389	6
Alaninales	Significant expansion	InterPro	IPR000313	PWWP domain	3/99	4013-07-01	0.000474452	0.0154197	0.0111746	OG0000038/OG0000112/OG0000389	3
Alaninales	Significant expansion	InterPro	IPR036908	RlpA-like domain superfamily	3/99	4013-07-01	0.000474452	0.0154197	0.0111746	OG0000006/OG0000014/OG0000069	3
Alaninales	Significant expansion	InterPro	IPR018789	Flocculin 11 domain	4/99	16/4013	0.000505059	0.0156328	0.011329	OG0000007/OG0000013/OG0000014/OG0000017	4
Alaninales	Significant expansion	InterPro	IPR021031	Hyphally-regulated cell wall protein, N-terminal	4/99	16/4013	0.000505059	0.0156328	0.011329	OG0000017/OG0000020/OG0000038/OG0000567	4
Alaninales	Significant expansion	InterPro	IPR011004	Trimeric LpxA-like superfamily	7/99	60/4013	0.00059484	0.0178042	0.0129026	OG0000005/OG0000017/OG0000026/OG0000079/OG0000352/OG0000459/OG0003578	7
Alaninales	Significant expansion	InterPro	IPR023833	SipW-dependent-type signal peptide	2/99	4013-02-01	0.000602603	0.0178042	0.0129026	OG0000026/OG0000141	2
Alaninales	Significant expansion	InterPro	IPR013121	Ferric reductase, NAD binding domain	4/99	17/4013	0.000648035	0.018721	0.013567	OG0000004/OG0000008/OG0000098/OG0000120	4
Alaninales	Significant expansion	InterPro	IPR002052	DNA methylase, N-6 adenine-specific, conserved site	6/99	45/4013	0.000723801	0.0190042	0.0137723	OG0000006/OG0000017/OG0000023/OG0000026/OG0000098/OG0000154	6
Alaninales	Significant expansion	InterPro	IPR000424	Primosome PriB/single-strand DNA-binding	3/99	4013-08-01	0.00074555	0.0190042	0.0137723	OG0000008/OG0000019/OG0000020	3
Alaninales	Significant expansion	InterPro	IPR000992	Stress-induced protein SRP1/TIP1	3/99	4013-08-01	0.00074555	0.0190042	0.0137723	OG0000017/OG0000044/OG0000222	3
Alaninales	Significant expansion	InterPro	IPR011650	Peptidase M20, dimerisation domain	3/99	4013-08-01	0.00074555	0.0190042	0.0137723	OG0000007/OG0000039/OG0000071	3
Alaninales	Significant expansion	InterPro	IPR013889	Karyogamy protein, KAR9	3/99	4013-08-01	0.00074555	0.0190042	0.0137723	OG0000020/OG0000079/OG0000098	3
Alaninales	Significant expansion	InterPro	IPR018828	Required for respiratory growth protein 7, mitochondrial	3/99	4013-08-01	0.00074555	0.0190042	0.0137723	OG0000001/OG0000014/OG0000491	3
Alaninales	Significant expansion	InterPro	IPR001083	Copper fist DNA-binding domain	3/99	4013-09-01	0.00109835	0.025961	0.0188138	OG0000003/OG0000008/OG0000382	3
Alaninales	Significant expansion	InterPro	IPR004762	Amino acid permease, fungi	3/99	4013-09-01	0.00109835	0.025961	0.0188138	OG0000004/OG0000013/OG0001492	3
Alaninales	Significant expansion	InterPro	IPR011658	PA14 domain	3/99	4013-09-01	0.00109835	0.025961	0.0188138	OG0000012/OG0000017/OG0000261	3
Alaninales	Significant expansion	InterPro	IPR020946	Flavin monooxygenase-like	3/99	4013-09-01	0.00109835	0.025961	0.0188138	OG0000030/OG0000045/OG0000047	3
Alaninales	Significant expansion	InterPro	IPR001509	NAD-dependent epimerase/dehydratase	3/99	4013-10-01	0.00154107	0.0357749	0.0259259	OG0000006/OG0000071/OG0000389	3
Alaninales	Significant expansion	InterPro	IPR004841	Amino acid permease/ SLC12A domain	5/99	36/4013	0.00169634	0.0385377	0.0279281	OG0000004/OG0000013/OG0000160/OG0000383/OG0001492	5
Alaninales	Significant expansion	InterPro	IPR001463	Sodium:alanine symporter	2/99	4013-03-01	0.00177866	0.0385377	0.0279281	OG0000013/OG0000070	2
Alaninales	Significant expansion	InterPro	IPR010995	DNA repair Rad51/transcription factor NusA, alpha-helical	2/99	4013-03-01	0.00177866	0.0385377	0.0279281	OG0000058/OG0000465	2
Alaninales	Significant expansion	InterPro	IPR011940	Meiotic recombination protein Dmc1	2/99	4013-03-01	0.00177866	0.0385377	0.0279281	OG0000058/OG0000465	2
Alaninales	Significant expansion	InterPro	IPR013783	Immunoglobulin-like fold	6/99	54/4013	0.00191917	0.0403322	0.0292286	OG0000007/OG0000012/OG0000039/OG0000261/OG0000395/OG0000613	6
Alaninales	Significant expansion	InterPro	IPR039261	Ferredoxin-NADP reductase (FNR), nucleotide-binding domain	5/99	37/4013	0.00192353	0.0403322	0.0292286	OG0000004/OG0000008/OG0000030/OG0000098/OG0000120	5
Alaninales	Significant expansion	InterPro	IPR001958	Tetracycline resistance protein TetA/multidrug resistance protein MdtG-like	3/99	4013-11-01	0.0020812	0.0422744	0.0306361	OG0000047/OG0000112/OG0000413	3
Alaninales	Significant expansion	InterPro	IPR036324	Manganese/iron superoxide dismutase, N-terminal domain superfamily	3/99	4013-11-01	0.0020812	0.0422744	0.0306361	OG0000004/OG0000007/OG0000020	3
Alaninales	Significant expansion	InterPro	IPR036875	Zinc finger, CCHC-type superfamily	5/99	39/4013	0.00244364	0.0488729	0.035418	OG0000001/OG0000023/OG0000046/OG0000455/OG0000465	5
Alaninales	Significant expansion	InterPro	IPR017927	FAD-binding domain, ferredoxin reductase-type	4/99	24/4013	0.00253395	0.0499112	0.0361704	OG0000004/OG0000008/OG0000030/OG0000098	4
Pichiales	Significant expansion	InterPro	IPR007219	Transcription factor domain, fungi	2024-06-21	136/4013	4.83936e-05	0.00856567	0.0046356	OG0000048/OG0000096/OG0000133/OG0000182/OG0003079/OG0003739	6
Pichiales	Significant expansion	KEGG	map04922	Glucagon signaling pathway	29/505	151/5415	0.000111903	0.031221	0.0300372	OG0000168/OG0000749/OG0003513/OG0003741/OG0004584/OG0004654/OG0004790/OG0004859/OG0005168/OG0005247/OG0005455/OG0005709/OG0006195/OG0006295/OG0006993/OG0007366/OG0007421/OG0012693/OG0016885/OG0018272/OG0019157/OG0019365/OG0020804/OG0021235/OG0027675/OG0028104/OG0029184/OG0032178/OG0060568	29
Ascoideales	Significant expansion	InterPro	IPR013103	Reverse transcriptase, RNA-dependent DNA polymerase	5/34	31/4013	4.6694e-06	0.00235338	0.00121896	OG0000001/OG0000011/OG0000042/OG0000168/OG0000407	5
Ascoideales	Significant expansion	InterPro	IPR001389	Flocculin	4/34	19/4013	1.5225e-05	0.0038367	0.00198727	OG0000013/OG0000017/OG0000079/OG0000135	4
Ascoideales	Significant expansion	InterPro	IPR008160	Collagen triple helix repeat	6/34	77/4013	3.59699e-05	0.00604294	0.00313001	OG0000017/OG0000040/OG0000042/OG0000135/OG0000407/OG0003696	6
Ascoideales	Significant expansion	InterPro	IPR041577	Reverse transcriptase/retrotransposon-derived protein, RNase H-like domain	3/34	4013-10-01	6.40581e-05	0.00702463	0.00363849	OG0000001/OG0000011/OG0000135	3
Ascoideales	Significant expansion	InterPro	IPR018061	Retropepsins	2/34	4013-02-01	6.96888e-05	0.00702463	0.00363849	OG0000001/OG0000011	2
Ascoideales	Significant expansion	InterPro	IPR000757	Glycoside hydrolase family 16	3/34	4013-12-01	0.000116084	0.00975105	0.00505067	OG0000017/OG0000168/OG0000407	3
Ascoideales	Significant expansion	InterPro	IPR018789	Flocculin 11 domain	3/34	16/4013	0.000288706	0.0207869	0.0107668	OG0000013/OG0000017/OG0000168	3
Ascoideales	Significant expansion	InterPro	IPR008119	Dense granule Gra6 protein	2/34	4013-04-01	0.000413698	0.026063	0.0134996	OG0000017/OG0003696	2
Ascoideales	Significant expansion	InterPro	IPR005468	Avidin/streptavidin	2/34	4013-06-01	0.00102328	0.0478798	0.0247999	OG0000017/OG0000079	2
Ascoideales	Significant expansion	InterPro	IPR001969	Aspartic peptidase, active site	4/34	57/4013	0.00123556	0.0478798	0.0247999	OG0000001/OG0000011/OG0000017/OG0000079	4
Ascoideales	Significant expansion	InterPro	IPR043128	Reverse transcriptase/Diguanylate cyclase domain	3/34	27/4013	0.00141486	0.0478798	0.0247999	OG0000001/OG0000011/OG0000135	3
Ascoideales	Significant expansion	InterPro	IPR005162	Retrotransposon gag domain	2/34	4013-07-01	0.00142499	0.0478798	0.0247999	OG0000001/OG0000011	2
Ascoideales	Significant expansion	InterPro	IPR019680	Mediator complex, subunit Med1	2/34	4013-07-01	0.00142499	0.0478798	0.0247999	OG0000001/OG0000011	2
Ascoideales	Significant expansion	InterPro	IPR032059	Mucin-like domain	2/34	4013-07-01	0.00142499	0.0478798	0.0247999	OG0000017/OG0000613	2
Ascoideales	Significant expansion	InterPro	IPR041588	Integrase zinc-binding domain	2/34	4013-07-01	0.00142499	0.0478798	0.0247999	OG0000001/OG0000011	2
Ascoideales	Significant expansion	KEGG	map04380	Osteoclast differentiation	17/298	91/5415	6.92135e-06	0.00125715	0.0010147	OG0001741/OG0002465/OG0003454/OG0003916/OG0004307/OG0004344/OG0004429/OG0004909/OG0005146/OG0005429/OG0005782/OG0006113/OG0006846/OG0008050/OG0009959/OG0010634/OG0019880	17
Ascoideales	Significant expansion	KEGG	map04010	MAPK signaling pathway	31/298	245/5415	8.88448e-06	0.00125715	0.0010147	OG0000011/OG0000017/OG0000397/OG0000704/OG0004210/OG0004274/OG0004280/OG0004307/OG0004332/OG0004347/OG0004393/OG0004399/OG0004429/OG0004765/OG0004909/OG0005360/OG0005396/OG0005429/OG0005556/OG0005782/OG0006011/OG0006113/OG0006676/OG0007421/OG0008050/OG0009959/OG0010634/OG0011506/OG0012784/OG0018420/OG0019880	31
Ascoideales	Significant expansion	KEGG	map04015	Rap1 signaling pathway	25/298	200/5415	8.38438e-05	0.00790927	0.0063839	OG0000168/OG0000397/OG0000767/OG0001741/OG0002465/OG0002501/OG0004263/OG0004265/OG0004280/OG0004355/OG0004410/OG0004429/OG0004584/OG0004629/OG0005146/OG0005147/OG0005429/OG0005440/OG0006113/OG0006180/OG0006993/OG0008050/OG0012784/OG0046390/OG0048587	25
Ascoideales	Significant expansion	KEGG	map04668	TNF signaling pathway	15/298	94/5415	0.00016085	0.0113801	0.00918537	OG0004347/OG0004409/OG0004429/OG0004909/OG0005146/OG0005289/OG0005396/OG0005429/OG0005782/OG0007126/OG0007421/OG0008050/OG0009959/OG0010634/OG0019880	15
Ascoideales	Significant expansion	KEGG	map04064	NF-kappa B signaling pathway	14/298	86/5415	0.000213894	0.0121064	0.00977159	OG0003454/OG0004344/OG0004409/OG0004429/OG0004909/OG0004997/OG0005458/OG0005782/OG0006494/OG0007126/OG0009959/OG0010634/OG0019880/OG0030865	14
Ascoideales	Significant expansion	KEGG	map04361	Axon regeneration	17/298	121/5415	0.000294689	0.0138995	0.0112189	OG0000168/OG0004263/OG0004280/OG0004332/OG0004355/OG0004429/OG0005146/OG0005225/OG0005429/OG0005556/OG0005934/OG0006113/OG0006993/OG0008050/OG0024670/OG0046390/OG0048587	17
Ascoideales	Significant expansion	KEGG	map04670	Leukocyte transendothelial migration	18/298	136/5415	0.000417084	0.0140127	0.0113103	OG0004214/OG0004274/OG0004290/OG0004429/OG0004483/OG0004507/OG0004516/OG0004584/OG0004629/OG0004997/OG0005146/OG0005429/OG0006064/OG0006113/OG0008050/OG0013423/OG0046390/OG0048587	18
Ascoideales	Significant expansion	KEGG	map04071	Sphingolipid signaling pathway	22/298	184/5415	0.000425486	0.0140127	0.0113103	OG0003916/OG0004263/OG0004274/OG0004342/OG0004355/OG0004429/OG0004507/OG0004516/OG0004522/OG0004997/OG0005146/OG0005429/OG0005506/OG0006113/OG0006896/OG0006993/OG0008000/OG0008050/OG0012174/OG0013423/OG0046390/OG0048587	22
Ascoideales	Significant expansion	KEGG	map04621	NOD-like receptor signaling pathway	18/298	137/5415	0.00045665	0.0140127	0.0113103	OG0000001/OG0002501/OG0004263/OG0004347/OG0004355/OG0004409/OG0004429/OG0004482/OG0004909/OG0005429/OG0006846/OG0006993/OG0007126/OG0008050/OG0012174/OG0019880/OG0046390/OG0048587	18
Ascoideales	Significant expansion	KEGG	map04062	Chemokine signaling pathway	22/298	186/5415	0.00049515	0.0140127	0.0113103	OG0003054/OG0004263/OG0004274/OG0004355/OG0004429/OG0004483/OG0004507/OG0004516/OG0004629/OG0004997/OG0005146/OG0006064/OG0006113/OG0006846/OG0006993/OG0008139/OG0012784/OG0013423/OG0013865/OG0017351/OG0046390/OG0048587	22
Ascoideales	Significant expansion	KEGG	map04210	Apoptosis	15/298	110/5415	0.000914958	0.0235394	0.0189996	OG0004262/OG0004345/OG0004378/OG0004409/OG0004429/OG0005146/OG0005429/OG0005782/OG0006826/OG0008000/OG0009959/OG0010634/OG0010991/OG0012174/OG0030865	15
Ascoideales	Significant expansion	KEGG	map04024	cAMP signaling pathway	25/298	236/5415	0.00109263	0.025632	0.0206887	OG0000001/OG0000168/OG0004265/OG0004274/OG0004307/OG0004344/OG0004422/OG0004466/OG0004507/OG0004516/OG0004584/OG0004629/OG0004896/OG0004997/OG0005146/OG0005289/OG0005429/OG0005515/OG0005564/OG0006046/OG0006113/OG0013423/OG0016080/OG0046390/OG0048587	25
Ascoideales	Significant expansion	KEGG	map04350	TGF-beta signaling pathway	15/298	114/5415	0.00132867	0.025632	0.0206887	OG0000001/OG0000011/OG0000168/OG0004274/OG0004466/OG0004896/OG0004997/OG0005360/OG0005515/OG0005564/OG0005999/OG0006064/OG0013423/OG0046390/OG0048587	15
Ascoideales	Significant expansion	KEGG	map04722	Neurotrophin signaling pathway	16/298	126/5415	0.00136126	0.025632	0.0206887	OG0004274/OG0004344/OG0004347/OG0004429/OG0004584/OG0004635/OG0004765/OG0005146/OG0005396/OG0005429/OG0006113/OG0007421/OG0008050/OG0012174/OG0046390/OG0048587	16
Ascoideales	Significant expansion	KEGG	map04713	Circadian entrainment	13/298	92/5415	0.0014273	0.025632	0.0206887	OG0000168/OG0004263/OG0004347/OG0004355/OG0004507/OG0004516/OG0004584/OG0004896/OG0005396/OG0005429/OG0006508/OG0006993/OG0007421	13
Ascoideales	Significant expansion	KEGG	map04672	Intestinal immune network for IgA production	4/298	5415-10-01	0.00144916	0.025632	0.0206887	OG0004429/OG0005782/OG0009959/OG0010634	4
Ascoideales	Significant expansion	KEGG	map04514	Cell adhesion molecules	8/298	42/5415	0.00175028	0.0291371	0.0235177	OG0000011/OG0004290/OG0004307/OG0004749/OG0004896/OG0005283/OG0019927/OG0020787	8
Ascoideales	Significant expansion	KEGG	map04659	Th17 cell differentiation	10/298	65/5415	0.00263596	0.0365165	0.029474	OG0000001/OG0003454/OG0004307/OG0004429/OG0005429/OG0005934/OG0006246/OG0006846/OG0008050/OG0024670	10
Ascoideales	Significant expansion	KEGG	map04972	Pancreatic secretion	11/298	76/5415	0.0026967	0.0365165	0.029474	OG0000168/OG0004263/OG0004355/OG0004516/OG0006113/OG0006272/OG0006474/OG0006993/OG0009835/OG0046390/OG0048587	11
Ascoideales	Significant expansion	KEGG	map04660	T cell receptor signaling pathway	17/298	147/5415	0.00272359	0.0365165	0.029474	OG0001741/OG0003454/OG0004307/OG0004429/OG0004629/OG0004909/OG0005146/OG0005396/OG0005429/OG0005506/OG0005782/OG0008050/OG0009959/OG0010634/OG0012174/OG0046390/OG0048587	17
Ascoideales	Significant expansion	KEGG	map04919	Thyroid hormone signaling pathway	23/298	225/5415	0.00274496	0.0365165	0.029474	OG0000168/OG0004175/OG0004214/OG0004263/OG0004355/OG0004466/OG0004516/OG0004575/OG0004721/OG0004896/OG0005146/OG0005515/OG0005564/OG0005660/OG0005934/OG0006246/OG0006846/OG0006993/OG0009835/OG0012174/OG0015173/OG0021235/OG0024670	23
Ascoideales	Significant expansion	KEGG	map04310	Wnt signaling pathway	21/298	199/5415	0.00283874	0.0365165	0.029474	OG0000042/OG0004214/OG0004263/OG0004307/OG0004355/OG0004466/OG0004507/OG0004516/OG0004658/OG0004721/OG0004909/OG0005429/OG0005515/OG0005564/OG0005627/OG0006113/OG0006272/OG0006993/OG0007126/OG0046390/OG0048587	21
Ascoideales	Significant expansion	KEGG	map04625	C-type lectin receptor signaling pathway	13/298	101/5415	0.00334317	0.0388872	0.0313874	OG0004307/OG0004429/OG0004512/OG0004584/OG0005146/OG0005429/OG0005782/OG0006846/OG0008050/OG0009959/OG0010634/OG0046390/OG0048587	13
Ascoideales	Significant expansion	KEGG	map00310	Lysine degradation	17/298	151/5415	0.00361471	0.0388872	0.0313874	OG0000001/OG0000011/OG0000042/OG0000232/OG0000878/OG0004210/OG0004399/OG0004507/OG0004688/OG0004721/OG0004934/OG0005360/OG0005485/OG0005999/OG0009336/OG0011901/OG0012387	17
Ascoideales	Significant expansion	KEGG	map04935	Growth hormone synthesis, secretion and action	17/298	152/5415	0.00387167	0.0388872	0.0313874	OG0000168/OG0000669/OG0004263/OG0004355/OG0004429/OG0004466/OG0004483/OG0005146/OG0005289/OG0005429/OG0005515/OG0005564/OG0005934/OG0006846/OG0006993/OG0008050/OG0024670	17
Ascoideales	Significant expansion	KEGG	map04020	Calcium signaling pathway	18/298	165/5415	0.00391793	0.0388872	0.0313874	OG0000001/OG0000168/OG0004263/OG0004280/OG0004307/OG0004339/OG0004344/OG0004355/OG0004422/OG0004516/OG0004584/OG0004765/OG0004896/OG0005288/OG0005429/OG0006508/OG0006829/OG0006993	18
Ascoideales	Significant expansion	KEGG	map04620	Toll-like receptor signaling pathway	9/298	58/5415	0.00402002	0.0388872	0.0313874	OG0004429/OG0004909/OG0005146/OG0005396/OG0005429/OG0006113/OG0006846/OG0008050/OG0019880	9
Ascoideales	Significant expansion	KEGG	map04510	Focal adhesion	24/298	246/5415	0.00411462	0.0388872	0.0313874	OG0000017/OG0004161/OG0004274/OG0004280/OG0004409/OG0004429/OG0004483/OG0004507/OG0004516/OG0004584/OG0004629/OG0004852/OG0004997/OG0005146/OG0005225/OG0005429/OG0006064/OG0006113/OG0012174/OG0013423/OG0019927/OG0022366/OG0046390/OG0048587	24
Ascoideales	Significant expansion	KEGG	map00510	N-Glycan biosynthesis	10/298	69/5415	0.00412231	0.0388872	0.0313874	OG0000168/OG0000397/OG0004347/OG0004422/OG0004721/OG0005193/OG0005225/OG0006896/OG0006931/OG0036084	10
Ascoideales	Significant expansion	KEGG	map04657	IL-17 signaling pathway	10/298	69/5415	0.00412231	0.0388872	0.0313874	OG0000001/OG0004429/OG0004909/OG0005298/OG0005396/OG0005429/OG0006011/OG0007126/OG0008050/OG0019880	10
Ascoideales	Significant expansion	KEGG	map04613	Neutrophil extracellular trap formation	14/298	116/5415	0.00429533	0.0392122	0.0316498	OG0004263/OG0004355/OG0004429/OG0004466/OG0004909/OG0004926/OG0005146/OG0005429/OG0005934/OG0006064/OG0006113/OG0006993/OG0008050/OG0024670	14
Ascoideales	Significant expansion	KEGG	map04611	Platelet activation	18/298	167/5415	0.00445646	0.0392898	0.0317124	OG0000168/OG0001741/OG0004263/OG0004274/OG0004355/OG0004429/OG0004507/OG0004516/OG0004997/OG0005146/OG0005429/OG0006993/OG0008050/OG0012784/OG0013423/OG0018420/OG0046390/OG0048587	18
Ascoideales	Significant expansion	KEGG	map02020	Two-component system	10/298	70/5415	0.0045815	0.0392898	0.0317124	OG0000042/OG0000499/OG0004210/OG0004307/OG0004909/OG0005485/OG0005934/OG0009529/OG0011196/OG0036081	10
Ascoideales	Significant expansion	KEGG	map04261	Adrenergic signaling in cardiomyocytes	19/298	185/5415	0.00597392	0.0497241	0.0401344	OG0000168/OG0004175/OG0004214/OG0004262/OG0004263/OG0004307/OG0004347/OG0004355/OG0004429/OG0004516/OG0004584/OG0004629/OG0005289/OG0005396/OG0005429/OG0005506/OG0006993/OG0007421/OG0008050	19
Phaffomycetales	Significant expansion	InterPro	IPR001138	Zn(2)Cys(6) fungal-type DNA-binding domain	23/67	248/4013	2.64865e-12	2.46059e-09	1.66725e-09	OG0000020/OG0000024/OG0000028/OG0000045/OG0000047/OG0000051/OG0000070/OG0000096/OG0000108/OG0000112/OG0000116/OG0000120/OG0000150/OG0000160/OG0000184/OG0000201/OG0000261/OG0000300/OG0000399/OG0000469/OG0000491/OG0000554/OG0000605	23
Phaffomycetales	Significant expansion	InterPro	IPR036259	MFS transporter superfamily	24/67	297/4013	1.5627e-11	5.91391e-09	4.00716e-09	OG0000005/OG0000007/OG0000009/OG0000010/OG0000020/OG0000030/OG0000038/OG0000044/OG0000047/OG0000070/OG0000071/OG0000087/OG0000096/OG0000112/OG0000114/OG0000115/OG0000123/OG0000154/OG0000160/OG0000201/OG0000261/OG0000300/OG0000554/OG0001310	24
Phaffomycetales	Significant expansion	InterPro	IPR036864	Zn(2)-C6 fungal-type DNA-binding domain superfamily	22/67	246/4013	1.90977e-11	5.91391e-09	4.00716e-09	OG0000020/OG0000024/OG0000028/OG0000045/OG0000047/OG0000051/OG0000070/OG0000096/OG0000108/OG0000112/OG0000116/OG0000120/OG0000150/OG0000160/OG0000184/OG0000201/OG0000261/OG0000300/OG0000399/OG0000491/OG0000554/OG0000605	22
Phaffomycetales	Significant expansion	InterPro	IPR007219	Transcription factor domain, fungi	16/67	136/4013	3.23002e-10	7.50173e-08	5.08303e-08	OG0000020/OG0000028/OG0000045/OG0000047/OG0000051/OG0000070/OG0000096/OG0000108/OG0000114/OG0000115/OG0000116/OG0000120/OG0000261/OG0000300/OG0000399/OG0000605	16
Phaffomycetales	Significant expansion	InterPro	IPR005828	Major facilitator, sugar transporter-like	11/67	62/4013	3.14085e-09	5.8357e-07	3.95416e-07	OG0000010/OG0000020/OG0000030/OG0000038/OG0000044/OG0000047/OG0000087/OG0000112/OG0000160/OG0000261/OG0000554	11
Phaffomycetales	Significant expansion	InterPro	IPR020846	Major facilitator superfamily domain	14/67	136/4013	2.84559e-08	4.40592e-06	2.98537e-06	OG0000007/OG0000020/OG0000030/OG0000038/OG0000044/OG0000047/OG0000087/OG0000112/OG0000115/OG0000160/OG0000201/OG0000261/OG0000300/OG0000554	14
Phaffomycetales	Significant expansion	InterPro	IPR021858	Fungal transcription factor	9/67	53/4013	1.44136e-07	1.9129e-05	1.29614e-05	OG0000007/OG0000024/OG0000028/OG0000038/OG0000051/OG0000120/OG0000201/OG0000469/OG0000554	9
Phaffomycetales	Significant expansion	InterPro	IPR005829	Sugar transporter, conserved site	9/67	57/4013	2.77586e-07	3.22347e-05	2.18417e-05	OG0000020/OG0000030/OG0000038/OG0000044/OG0000047/OG0000112/OG0000160/OG0000261/OG0000554	9
Phaffomycetales	Significant expansion	InterPro	IPR036188	FAD/NAD(P)-binding domain superfamily	10/67	80/4013	5.53709e-07	5.71551e-05	3.87273e-05	OG0000010/OG0000030/OG0000042/OG0000045/OG0000047/OG0000051/OG0000087/OG0000096/OG0000201/OG0000554	10
Phaffomycetales	Significant expansion	InterPro	IPR000960	Flavin monooxygenase FMO	3/67	4013-03-01	4.45092e-06	0.00041349	0.000280173	OG0000030/OG0000045/OG0000047	3
Phaffomycetales	Significant expansion	InterPro	IPR036812	NADP-dependent oxidoreductase domain superfamily	6/67	38/4013	3.13274e-05	0.00255341	0.00173015	OG0000023/OG0000045/OG0000108/OG0000116/OG0000201/OG0000677	6
Phaffomycetales	Significant expansion	InterPro	IPR011701	Major facilitator superfamily	11/67	152/4013	3.29827e-05	0.00255341	0.00173015	OG0000005/OG0000007/OG0000038/OG0000071/OG0000087/OG0000112/OG0000115/OG0000123/OG0000154/OG0000160/OG0000201	11
Phaffomycetales	Significant expansion	InterPro	IPR017853	Glycoside hydrolase superfamily	7/67	58/4013	4.0334e-05	0.00288233	0.00195302	OG0000008/OG0000009/OG0000047/OG0000083/OG0000112/OG0000149/OG0000261	7
Phaffomycetales	Significant expansion	InterPro	IPR013785	Aldolase-type TIM barrel	8/67	82/4013	5.28219e-05	0.00350511	0.002375	OG0000009/OG0000024/OG0000030/OG0000033/OG0000045/OG0000150/OG0000300/OG0000675	8
Phaffomycetales	Significant expansion	InterPro	IPR005468	Avidin/streptavidin	3/67	4013-06-01	8.58617e-05	0.0053177	0.00360318	OG0000079/OG0000123/OG0000430	3
Phaffomycetales	Significant expansion	InterPro	IPR023210	NADP-dependent oxidoreductase domain	5/67	31/4013	0.000135463	0.0078405	0.00531258	OG0000045/OG0000108/OG0000116/OG0000201/OG0000677	5
Phaffomycetales	Significant expansion	InterPro	IPR020471	Aldo-keto reductase	4/67	17/4013	0.000143475	0.0078405	0.00531258	OG0000108/OG0000116/OG0000201/OG0000677	4
Phaffomycetales	Significant expansion	InterPro	IPR021109	Aspartic peptidase domain superfamily	8/67	97/4013	0.000175651	0.00890662	0.00603497	OG0000023/OG0000024/OG0000057/OG0000079/OG0000087/OG0000096/OG0000112/OG0000123	8
Phaffomycetales	Significant expansion	InterPro	IPR018170	Aldo/keto reductase, conserved site	4/67	18/4013	0.000182159	0.00890662	0.00603497	OG0000108/OG0000116/OG0000201/OG0000677	4
Phaffomycetales	Significant expansion	InterPro	IPR029044	Nucleotide-diphospho-sugar transferases	8/67	105/4013	0.000304858	0.0141607	0.00959502	OG0000005/OG0000020/OG0000023/OG0000042/OG0000068/OG0000096/OG0000261/OG0000675	8
Phaffomycetales	Significant expansion	InterPro	IPR001155	NADH:flavin oxidoreductase/NADH oxidase, N-terminal	3/67	4013-09-01	0.000347854	0.0145198	0.00983835	OG0000030/OG0000045/OG0000300	3
Phaffomycetales	Significant expansion	InterPro	IPR020946	Flavin monooxygenase-like	3/67	4013-09-01	0.000347854	0.0145198	0.00983835	OG0000030/OG0000045/OG0000047	3
Phaffomycetales	Significant expansion	InterPro	IPR029058	Alpha/Beta hydrolase fold	10/67	166/4013	0.000359478	0.0145198	0.00983835	OG0000009/OG0000020/OG0000023/OG0000024/OG0000028/OG0000071/OG0000150/OG0000184/OG0000208/OG0000491	10
Phaffomycetales	Significant expansion	InterPro	IPR006076	FAD dependent oxidoreductase	4/67	22/4013	0.000414078	0.0158282	0.0107249	OG0000007/OG0000051/OG0000201/OG0000554	4
Phaffomycetales	Significant expansion	InterPro	IPR011004	Trimeric LpxA-like superfamily	6/67	60/4013	0.000425947	0.0158282	0.0107249	OG0000005/OG0000079/OG0000083/OG0000123/OG0000184/OG0003578	6
Phaffomycetales	Significant expansion	InterPro	IPR001878	Zinc finger, CCHC-type	5/67	40/4013	0.000467079	0.0166891	0.0113082	OG0000023/OG0000033/OG0000042/OG0000046/OG0000399	5
Phaffomycetales	Significant expansion	InterPro	IPR001104	3-oxo-5-alpha-steroid 4-dehydrogenase, C-terminal	3/67	4013-10-01	0.000491009	0.0168943	0.0114473	OG0000009/OG0000114/OG0000469	3
Phaffomycetales	Significant expansion	InterPro	IPR001958	Tetracycline resistance protein TetA/multidrug resistance protein MdtG-like	3/67	4013-11-01	0.00066709	0.0221331	0.014997	OG0000047/OG0000087/OG0000112	3
Phaffomycetales	Significant expansion	InterPro	IPR001463	Sodium:alanine symporter	2/67	4013-03-01	0.000815065	0.0252399	0.0171021	OG0000070/OG0000114	2
Phaffomycetales	Significant expansion	InterPro	IPR011679	Endoplasmic reticulum resident protein 29, C-terminal	2/67	4013-03-01	0.000815065	0.0252399	0.0171021	OG0000029/OG0000679	2
Phaffomycetales	Significant expansion	InterPro	IPR007577	Glycosyltransferase, DXD sugar-binding motif	3/67	4013-12-01	0.00087886	0.0263374	0.0178458	OG0000068/OG0000096/OG0000261	3
Phaffomycetales	Significant expansion	InterPro	IPR027443	Isopenicillin N synthase-like superfamily	3/67	13/4013	0.00112892	0.0327739	0.022207	OG0000007/OG0000028/OG0000087	3
Phaffomycetales	Significant expansion	InterPro	IPR002685	Glycosyl transferase, family 15	4/67	29/4013	0.00123131	0.0346632	0.0234872	OG0000005/OG0000020/OG0000023/OG0000042	4
Phaffomycetales	Significant expansion	InterPro	IPR001931	Small ribosomal subunit protein eS21	2/67	4013-04-01	0.00161254	0.0384115	0.026027	OG0000005/OG0000510	2
Phaffomycetales	Significant expansion	InterPro	IPR008075	Lipocalin-interacting membrane receptor	2/67	4013-04-01	0.00161254	0.0384115	0.026027	OG0000007/OG0000184	2
Phaffomycetales	Significant expansion	InterPro	IPR018279	Small ribosomal subunit protein eS21, conserved site	2/67	4013-04-01	0.00161254	0.0384115	0.026027	OG0000005/OG0000510	2
Phaffomycetales	Significant expansion	InterPro	IPR020448	Maltose fermentation regulatory protein, DNA-binding domain	2/67	4013-04-01	0.00161254	0.0384115	0.026027	OG0000300/OG0000399	2
Phaffomycetales	Significant expansion	InterPro	IPR036356	Endoplasmic reticulum resident protein 29, C-terminal domain superfamily	2/67	4013-04-01	0.00161254	0.0384115	0.026027	OG0000029/OG0000679	2
Phaffomycetales	Significant expansion	InterPro	IPR038579	Small ribosomal subunit protein eS21 superfamily	2/67	4013-04-01	0.00161254	0.0384115	0.026027	OG0000005/OG0000510	2
Phaffomycetales	Significant expansion	InterPro	IPR023631	Amidase signature domain	3/67	15/4013	0.00175354	0.0397327	0.0269222	OG0000007/OG0000024/OG0000108	3
Phaffomycetales	Significant expansion	InterPro	IPR036928	Amidase signature (AS) superfamily	3/67	15/4013	0.00175354	0.0397327	0.0269222	OG0000007/OG0000024/OG0000108	3
Phaffomycetales	Significant expansion	InterPro	IPR021031	Hyphally-regulated cell wall protein, N-terminal	3/67	16/4013	0.00213257	0.0471704	0.0319618	OG0000020/OG0000038/OG0000123	3
Phaffomycetales	Significant expansion	KEGG	map00250	Alanine, aspartate and glutamate metabolism	31/683	122/5415	7.54815e-05	0.0218896	0.0181156	OG0000009/OG0000081/OG0000087/OG0000115/OG0000123/OG0000430/OG0002501/OG0004409/OG0004443/OG0004496/OG0004721/OG0004971/OG0008849/OG0010998/OG0013447/OG0017963/OG0018453/OG0021231/OG0023642/OG0024672/OG0025280/OG0025456/OG0026188/OG0030660/OG0031049/OG0031336/OG0031973/OG0036913/OG0038965/OG0039362/OG0040318	31
Phaffomycetales	Significant expansion	KEGG	map04361	Axon regeneration	30/683	121/5415	0.000158727	0.0229615	0.0190027	OG0000108/OG0003741/OG0004263/OG0004280/OG0004332/OG0004355/OG0004429/OG0004503/OG0005146/OG0005225/OG0005429/OG0005556/OG0006113/OG0006195/OG0006294/OG0006618/OG0006638/OG0006847/OG0007522/OG0008050/OG0008469/OG0008909/OG0016098/OG0016885/OG0024670/OG0030890/OG0031309/OG0032423/OG0038025/OG0046359	30
Phaffomycetales	Significant expansion	KEGG	map01230	Biosynthesis of amino acids	63/683	327/5415	0.000266541	0.0229615	0.0190027	OG0000008/OG0000009/OG0000045/OG0000115/OG0000123/OG0000469/OG0004114/OG0004410/OG0004422/OG0004629/OG0004721/OG0005226/OG0006062/OG0006295/OG0006407/OG0006604/OG0007369/OG0007924/OG0008018/OG0010590/OG0011463/OG0012780/OG0013447/OG0015001/OG0015173/OG0015832/OG0016789/OG0016931/OG0016957/OG0017244/OG0018134/OG0018268/OG0018270/OG0018442/OG0018453/OG0019282/OG0019317/OG0019359/OG0019363/OG0019578…	63
Phaffomycetales	Significant expansion	KEGG	map00680	Methane metabolism	21/683	76/5415	0.000316711	0.0229615	0.0190027	OG0000045/OG0000081/OG0000469/OG0004196/OG0004422/OG0005103/OG0005639/OG0006295/OG0007797/OG0007837/OG0014321/OG0014483/OG0015020/OG0015173/OG0016931/OG0016957/OG0017244/OG0019282/OG0021235/OG0021436/OG0050251	21
Phaffomycetales	Significant expansion	KEGG	map04024	cAMP signaling pathway	47/683	236/5415	0.000767867	0.039272	0.0325009	OG0000108/OG0003830/OG0004039/OG0004265/OG0004274/OG0004307/OG0004344/OG0004422/OG0004457/OG0004466/OG0004503/OG0004507/OG0004516/OG0004584/OG0004629/OG0004896/OG0004971/OG0004997/OG0005146/OG0005214/OG0005358/OG0005429/OG0005515/OG0005564/OG0006046/OG0006113/OG0006335/OG0006365/OG0006604/OG0006607/OG0006711/OG0006847/OG0007522/OG0008040/OG0008193/OG0008327/OG0009482/OG0012693/OG0013423/OG0016098…	47
Phaffomycetales	Significant expansion	KEGG	map00220	Arginine biosynthesis	18/683	65/5415	0.000812523	0.039272	0.0325009	OG0000009/OG0000115/OG0000123/OG0000527/OG0004262/OG0004409/OG0004721/OG0006388/OG0008018/OG0008849/OG0012780/OG0013447/OG0021231/OG0024693/OG0025280/OG0025456/OG0036913/OG0044849	18
Saccharomycodales	Significant expansion	InterPro	IPR021646	Sir1, ORC-binding domain	3/95	4013-04-01	5.05561e-05	0.0328615	0.026236	OG0000006/OG0000015/OG0005390	3
Saccharomycetales	Significant expansion	KEGG	map01230	Biosynthesis of amino acids	47/423	327/5415	2.19511e-05	0.00579509	0.00556865	OG0000411/OG0004114/OG0004629/OG0005184/OG0005327/OG0005656/OG0005906/OG0006062/OG0007220/OG0007924/OG0008018/OG0008834/OG0010590/OG0010750/OG0011463/OG0012782/OG0015001/OG0016789/OG0016931/OG0016957/OG0017244/OG0018442/OG0018453/OG0019157/OG0019282/OG0019359/OG0019363/OG0019378/OG0019386/OG0019745/OG0019823/OG0021231/OG0021436/OG0022650/OG0024313/OG0024856/OG0024907/OG0027504/OG0027675/OG0031117…	47
