# Supplementary material for: Unique trajectory of gene family evolution from genomic analysis of nearly all known species in an ancient yeast lineage
Source: Mol Syst Biol. 2025 May 27;21(8):1066–89. doi: 10.1038/s44320-025-00118-0 (PMC12322030; doi:10.1038/s44320-025-00118-0)
Supplement: Supplementary file 7 — Dataset EV5 [file 44320_2025_118_MOESM7_ESM.xlsx]

## Sheet: Legend
Dataset EV5. Enrichment results in gene families experiencing net changes.
Only results with p.adjust < 0.05 were included.
Columns
Order	Species order
Type	Gene family net changes in the CAFE analysis
Dataset	Functional annotation database (KEGG and InterPro)
ID	Functional terms
Description	Description of functional terms
Gene Ratio	Proportion of input gene families in this term
Bg Ratio	Proportion of background gene families in this term
pvalue	Fisher's exact test
p.adjust	BH correction
qvalue	Storey’s q-value (FDR)
Gene ID	IDs of input gene families matched to this term
Count	Number of input gene families matched to this term

## Sheet: Dataset EV5 - Enrichment result
Order	Type	Database	ID	Description	Gene Ratio	Bg Ratio	pvalue	p.adjust	qvalue	Gene ID	Count
Lipomycetales	Net expansion	InterPro	IPR001138	Zn(2)Cys(6) fungal-type DNA-binding domain	10/34	234/3669	3.09135e-05	0.0101396	0.00624779	OG0000028/OG0000096/OG0000265/OG0000324/OG0000326/OG0000469/OG0003394/OG0003739/OG0003978/OG0004904	10
Lipomycetales	Net expansion	InterPro	IPR007219	Transcription factor domain, fungi	7/34	131/3669	0.000151385	0.0196607	0.0121145	OG0000028/OG0000096/OG0000265/OG0000326/OG0003739/OG0003978/OG0004904	7
Lipomycetales	Net expansion	InterPro	IPR036864	Zn(2)-C6 fungal-type DNA-binding domain superfamily	9/34	232/3669	0.000179824	0.0196607	0.0121145	OG0000028/OG0000096/OG0000265/OG0000324/OG0000326/OG0003394/OG0003739/OG0003978/OG0004904	9
Lipomycetales	Net expansion	InterPro	IPR020855	Ureohydrolase, manganese-binding site	2/34	3669-04-01	0.000494425	0.0405429	0.0249815	OG0000028/OG0000423	2
Trigonopsidales	Net expansion	InterPro	IPR010625	CHCH	2024-02-08	3738-07-01	8.37372e-05	0.0036007	0.000440722	OG0003594/OG0003926	2
Trigonopsidales	Net expansion	InterPro	IPR009069	Cysteine alpha-hairpin motif superfamily	2024-02-08	3738-12-01	0.000261768	0.005628	0.000688862	OG0003594/OG0003926	2
Trigonopsidales	Net expansion	InterPro	IPR009548	PRKR-interacting protein 1	2024-01-08	3738-01-01	0.00214018	0.0102253	0.00125157	OG0003594	1
Trigonopsidales	Net expansion	InterPro	IPR012642	Transcription regulator Wos2-domain	2024-01-08	3738-01-01	0.00214018	0.0102253	0.00125157	OG0003040	1
Trigonopsidales	Net expansion	InterPro	IPR016611	Mitochondrial intermembrane space cysteine motif-containing protein Mix14	2024-01-08	3738-01-01	0.00214018	0.0102253	0.00125157	OG0003926	1
Trigonopsidales	Net expansion	InterPro	IPR034543	Long chronological lifespan protein 2	2024-01-08	3738-01-01	0.00214018	0.0102253	0.00125157	OG0003583	1
Trigonopsidales	Net expansion	InterPro	IPR035973	Cytochrome c oxidase subunit III-like superfamily	2024-01-08	3738-01-01	0.00214018	0.0102253	0.00125157	OG0000486	1
Trigonopsidales	Net expansion	InterPro	IPR036019	Large-conductance mechanosensitive channel MscL	2024-01-08	3738-01-01	0.00214018	0.0102253	0.00125157	OG0003433	1
Trigonopsidales	Net expansion	InterPro	IPR039870	Cytochrome oxidase assembly factor 4-like	2024-01-08	3738-01-01	0.00214018	0.0102253	0.00125157	OG0003594	1
Trigonopsidales	Net expansion	InterPro	IPR001199	Cytochrome b5-like heme/steroid binding domain	2024-02-08	37/3738	0.00257157	0.0105996	0.00129738	OG0003040/OG0003433	2
Trigonopsidales	Net expansion	InterPro	IPR036400	Cytochrome b5-like heme/steroid binding domain superfamily	2024-02-08	38/3738	0.00271152	0.0105996	0.00129738	OG0003040/OG0003433	2
Trigonopsidales	Net expansion	InterPro	IPR007262	Vps55/LEPROT	2024-01-08	3738-02-01	0.00427635	0.0122589	0.00150048	OG0000486	1
Trigonopsidales	Net expansion	InterPro	IPR010926	Class I myosin tail homology domain	2024-01-08	3738-02-01	0.00427635	0.0122589	0.00150048	OG0003574	1
Trigonopsidales	Net expansion	InterPro	IPR019398	Pre-rRNA-processing protein TSR2	2024-01-08	3738-02-01	0.00427635	0.0122589	0.00150048	OG0003594	1
Trigonopsidales	Net expansion	InterPro	IPR042511	DNA replication regulator Sld3	2024-01-08	3738-02-01	0.00427635	0.0122589	0.00150048	OG0003583	1
Trigonopsidales	Net expansion	InterPro	IPR004826	Basic leucine zipper domain, Maf-type	2024-01-08	3738-03-01	0.00640853	0.0145035	0.00177521	OG0003040	1
Trigonopsidales	Net expansion	InterPro	IPR013945	V-type ATPase assembly factor Pkr1	2024-01-08	3738-03-01	0.00640853	0.0145035	0.00177521	OG0003433	1
Trigonopsidales	Net expansion	InterPro	IPR031731	IMS import disulfide relay-system, CHCH-CHCH-like Cx9C	2024-01-08	3738-03-01	0.00640853	0.0145035	0.00177521	OG0003926	1
Trigonopsidales	Net expansion	InterPro	IPR037654	Protein Big1	2024-01-08	3738-03-01	0.00640853	0.0145035	0.00177521	OG0003574	1
Trigonopsidales	Net expansion	InterPro	IPR011010	DNA breaking-rejoining enzyme, catalytic core	2024-01-08	3738-04-01	0.0085367	0.0174799	0.00213952	OG0004809	1
Trigonopsidales	Net expansion	InterPro	IPR018465	Centromere protein Scm3/HJURP	2024-01-08	3738-04-01	0.0085367	0.0174799	0.00213952	OG0003594	1
Trigonopsidales	Net expansion	InterPro	IPR010998	Integrase/recombinase, N-terminal	2024-01-08	3738-05-01	0.0106609	0.0191008	0.00233791	OG0004809	1
Trigonopsidales	Net expansion	InterPro	IPR028009	N-acetyltransferase ESCO, acetyl-transferase domain	2024-01-08	3738-05-01	0.0106609	0.0191008	0.00233791	OG0003574	1
Trigonopsidales	Net expansion	InterPro	IPR038090	DNA replication factor Cdt1, C-terminal WH domain superfamily	2024-01-08	3738-05-01	0.0106609	0.0191008	0.00233791	OG0000486	1
Trigonopsidales	Net expansion	InterPro	IPR013892	Cytochrome c oxidase biogenesis protein Cmc1-like	2024-01-08	3738-06-01	0.0127811	0.0203551	0.00249144	OG0003926	1
Trigonopsidales	Net expansion	InterPro	IPR013948	DNA replication regulator Sld3, C-terminal	2024-01-08	3738-06-01	0.0127811	0.0203551	0.00249144	OG0003583	1
Trigonopsidales	Net expansion	InterPro	IPR023167	Yap1 redox domain superfamily	2024-01-08	3738-06-01	0.0127811	0.0203551	0.00249144	OG0003040	1
Trigonopsidales	Net expansion	InterPro	IPR013910	Transcription factor PAP1	2024-01-08	3738-07-01	0.0148973	0.0220891	0.00270369	OG0003040	1
Trigonopsidales	Net expansion	InterPro	IPR036811	Ubiquinol-cytochrome C reductase hinge domain superfamily	2024-01-08	3738-07-01	0.0148973	0.0220891	0.00270369	OG0003926	1
Trigonopsidales	Net expansion	InterPro	IPR031872	Ndc10, domain 2	2024-01-08	3738-08-01	0.0170096	0.022164	0.00271285	OG0004809	1
Trigonopsidales	Net expansion	InterPro	IPR036549	Cytochrome c oxidase, subunit VIb superfamily	2024-01-08	3738-08-01	0.0170096	0.022164	0.00271285	OG0003926	1
Trigonopsidales	Net expansion	InterPro	IPR038279	Ndc10, domain 2 superfamily	2024-01-08	3738-08-01	0.0170096	0.022164	0.00271285	OG0004809	1
Trigonopsidales	Net expansion	InterPro	IPR044068	Core-binding (CB) domain	2024-01-08	3738-08-01	0.0170096	0.022164	0.00271285	OG0004809	1
Trigonopsidales	Net expansion	InterPro	IPR014720	Double-stranded RNA-binding domain	2024-01-08	3738-10-01	0.0212222	0.026073	0.00319131	OG0003040	1
Trigonopsidales	Net expansion	InterPro	IPR026992	Non-haem dioxygenase N-terminal domain	2024-01-08	3738-10-01	0.0212222	0.026073	0.00319131	OG0000486	1
Trigonopsidales	Net expansion	InterPro	IPR027443	Isopenicillin N synthase-like superfamily	2024-01-08	13/3738	0.0275115	0.032861	0.00402215	OG0000486	1
Trigonopsidales	Net expansion	InterPro	IPR022617	Rad60/SUMO-like domain	2024-01-08	16/3738	0.0337654	0.0392409	0.00480305	OG0003574	1
Trigonopsidales	Net expansion	InterPro	IPR022210	Transcription activator GCR1-like domain	2024-01-08	17/3738	0.0358422	0.0405583	0.0049643	OG0004809	1
Dipodascales	Net expansion	InterPro	IPR016432	Ribonuclease P subunit RNP4	2024-01-09	3883-01-01	0.0023178	0.030295	0.00972901	OG0004040	1
Dipodascales	Net expansion	InterPro	IPR039698	Polyprenol reductase	2024-01-09	3883-01-01	0.0023178	0.030295	0.00972901	OG0004020	1
Dipodascales	Net expansion	InterPro	IPR040211	Small EDRK-rich factor 1/2-like	2024-01-09	3883-01-01	0.0023178	0.030295	0.00972901	OG0004377	1
Dipodascales	Net expansion	InterPro	IPR009033	Calreticulin/calnexin, P domain superfamily	2024-01-09	3883-02-01	0.00463081	0.030295	0.00972901	OG0003707	1
Dipodascales	Net expansion	InterPro	IPR019273	Lunapark domain	2024-01-09	3883-02-01	0.00463081	0.030295	0.00972901	OG0003707	1
Dipodascales	Net expansion	InterPro	IPR019791	Haem peroxidase, animal-type	2024-01-09	3883-02-01	0.00463081	0.030295	0.00972901	OG0004771	1
Dipodascales	Net expansion	InterPro	IPR007244	-alpha-acetyltransferase 35, NatC auxiliary subunit	2024-01-09	3883-03-01	0.00693907	0.030295	0.00972901	OG0003784	1
Dipodascales	Net expansion	InterPro	IPR010721	Probable O-methyltransferase UstE-like	2024-01-09	3883-03-01	0.00693907	0.030295	0.00972901	OG0004020	1
Dipodascales	Net expansion	InterPro	IPR015798	Copper amine oxidase, catalytic domain	2024-01-09	3883-03-01	0.00693907	0.030295	0.00972901	OG0004235	1
Dipodascales	Net expansion	InterPro	IPR018907	Spindle body associated protein, C-terminal domain	2024-01-09	3883-03-01	0.00693907	0.030295	0.00972901	OG0004350	1
Dipodascales	Net expansion	InterPro	IPR019595	Domain of unknown function DUF2470	2024-01-09	3883-03-01	0.00693907	0.030295	0.00972901	OG0004377	1
Dipodascales	Net expansion	InterPro	IPR031459	Cytochrome c oxidase assembly factor 2	2024-01-09	3883-03-01	0.00693907	0.030295	0.00972901	OG0004350	1
Dipodascales	Net expansion	InterPro	IPR037119	Haem oxygenase HugZ-like superfamily	2024-01-09	3883-03-01	0.00693907	0.030295	0.00972901	OG0004377	1
Dipodascales	Net expansion	InterPro	IPR007513	Small EDRK-rich factor-like, N-terminal	2024-01-09	3883-04-01	0.00924256	0.030295	0.00972901	OG0004377	1
Dipodascales	Net expansion	InterPro	IPR009653	Protein kish	2024-01-09	3883-04-01	0.00924256	0.030295	0.00972901	OG0004436	1
Dipodascales	Net expansion	InterPro	IPR025742	Cleavage stimulation factor subunit 2, hinge domain	2024-01-09	3883-04-01	0.00924256	0.030295	0.00972901	OG0004235	1
Dipodascales	Net expansion	InterPro	IPR036460	Copper amine oxidase, catalytic domain superfamily	2024-01-09	3883-04-01	0.00924256	0.030295	0.00972901	OG0004235	1
Dipodascales	Net expansion	InterPro	IPR039892	Protein Spa2/Sph1	2024-01-09	3883-04-01	0.00924256	0.030295	0.00972901	OG0003707	1
Dipodascales	Net expansion	InterPro	IPR000269	Copper amine oxidase	2024-01-09	3883-05-01	0.0115413	0.0324256	0.0104132	OG0004235	1
Dipodascales	Net expansion	InterPro	IPR007175	Ribonuclease P subunit, Rpr2/Snm1/Rpp21	2024-01-09	3883-05-01	0.0115413	0.0324256	0.0104132	OG0004040	1
Dipodascales	Net expansion	InterPro	IPR044666	Cyclophilin-type peptidyl-prolyl cis-trans isomerase, cyclophilin A-like	2024-01-09	3883-05-01	0.0115413	0.0324256	0.0104132	OG0004235	1
Dipodascales	Net expansion	InterPro	IPR002083	MATH/TRAF domain	2024-01-09	3883-06-01	0.0138353	0.0328051	0.0105351	OG0004020	1
Dipodascales	Net expansion	InterPro	IPR020070	Large ribosomal subunit protein bL9, N-terminal	2024-01-09	3883-06-01	0.0138353	0.0328051	0.0105351	OG0003707	1
Dipodascales	Net expansion	InterPro	IPR036935	Large ribosomal subunit protein bL9, N-terminal domain superfamily	2024-01-09	3883-06-01	0.0138353	0.0328051	0.0105351	OG0003707	1
Dipodascales	Net expansion	InterPro	IPR006721	ATP synthase, F1 complex, epsilon subunit, mitochondrial	2024-01-09	3883-07-01	0.0161246	0.0328051	0.0105351	OG0003784	1
Dipodascales	Net expansion	InterPro	IPR008011	Complex 1 LYR protein domain	2024-01-09	3883-07-01	0.0161246	0.0328051	0.0105351	OG0004235	1
Dipodascales	Net expansion	InterPro	IPR013724	GIT, Spa2 homology (SHD) domain	2024-01-09	3883-07-01	0.0161246	0.0328051	0.0105351	OG0003707	1
Dipodascales	Net expansion	InterPro	IPR024242	Non-classical export protein 1	2024-01-09	3883-07-01	0.0161246	0.0328051	0.0105351	OG0004771	1
Dipodascales	Net expansion	InterPro	IPR036742	ATP synthase, F1 complex, epsilon subunit superfamily, mitochondrial	2024-01-09	3883-07-01	0.0161246	0.0328051	0.0105351	OG0003784	1
Dipodascales	Net expansion	InterPro	IPR006995	ATP synthase, F0 complex, subunit J	2024-01-09	3883-08-01	0.0184091	0.0350367	0.0112517	OG0003707	1
Dipodascales	Net expansion	InterPro	IPR018287	Hap4 transcription factor, heteromerisation domain	2024-01-09	3883-08-01	0.0184091	0.0350367	0.0112517	OG0003707	1
Dipodascales	Net expansion	InterPro	IPR002068	Alpha crystallin/Hsp20 domain	2024-01-09	3883-09-01	0.0206889	0.0381452	0.01225	OG0004377	1
Dipodascales	Net expansion	InterPro	IPR001104	3-oxo-5-alpha-steroid 4-dehydrogenase, C-terminal	2024-01-09	3883-10-01	0.022964	0.0398494	0.0127973	OG0004020	1
Dipodascales	Net expansion	InterPro	IPR001509	NAD-dependent epimerase/dehydratase	2024-01-09	3883-10-01	0.022964	0.0398494	0.0127973	OG0004436	1
Dipodascales	Net expansion	InterPro	IPR002524	Cation efflux protein	2024-01-09	13/3883	0.0297612	0.0487753	0.0156638	OG0004436	1
Dipodascales	Net expansion	InterPro	IPR020892	Cyclophilin-type peptidyl-prolyl cis-trans isomerase, conserved site	2024-01-09	13/3883	0.0297612	0.0487753	0.0156638	OG0004235	1
Serinales	Net expansion	InterPro	IPR000883	Cytochrome c oxidase subunit I	3/94	3918-03-01	1.33825e-05	0.00398799	0.00309207	OG0005321/OG0005718/OG0005733	3
Serinales	Net expansion	InterPro	IPR023616	Cytochrome c oxidase-like, subunit I domain	3/94	3918-03-01	1.33825e-05	0.00398799	0.00309207	OG0005321/OG0005718/OG0005733	3
Serinales	Net expansion	InterPro	IPR036927	Cytochrome c oxidase-like, subunit I superfamily	3/94	3918-05-01	0.000129202	0.0256682	0.0199017	OG0005321/OG0005718/OG0005733	3
Serinales	Net expansion	InterPro	IPR003647	Intron encoded nuclease repeat	2/94	3918-02-01	0.00056963	0.0424374	0.0329036	OG0005718/OG0006483	2
Serinales	Net expansion	InterPro	IPR010896	Nuclease-associated modular DNA-binding 1	2/94	3918-02-01	0.00056963	0.0424374	0.0329036	OG0005718/OG0006483	2
Serinales	Net expansion	InterPro	IPR018593	tRNA-splicing endonuclease subunit Sen15	2/94	3918-02-01	0.00056963	0.0424374	0.0329036	OG0003896/OG0004176	2
Serinales	Net expansion	InterPro	IPR038662	F1F0 ATP synthase subunit C superfamily	2/94	3918-02-01	0.00056963	0.0424374	0.0329036	OG0005427/OG0005718	2
Serinales	Net expansion	InterPro	IPR042777	tRNA-splicing endonuclease subunit Sen15, fungi	2/94	3918-02-01	0.00056963	0.0424374	0.0329036	OG0003896/OG0004176	2
Alaninales	Net expansion	InterPro	IPR000883	Cytochrome c oxidase subunit I	3/120	3867-03-01	2.91625e-05	0.0130211	0.0112352	OG0005321/OG0005718/OG0005733	3
Alaninales	Net expansion	InterPro	IPR023616	Cytochrome c oxidase-like, subunit I domain	3/120	3867-03-01	2.91625e-05	0.0130211	0.0112352	OG0005321/OG0005718/OG0005733	3
Pichiales	Net expansion	KEGG	map00190	Oxidative phosphorylation	48/559	157/4042	2.47257e-08	7.34354e-06	6.84513e-06	OG0000410/OG0000624/OG0003355/OG0003380/OG0003602/OG0003707/OG0003913/OG0003926/OG0003997/OG0004099/OG0004111/OG0004116/OG0004146/OG0004176/OG0004358/OG0004505/OG0004804/OG0005108/OG0005321/OG0005327/OG0005427/OG0005718/OG0005733/OG0006018/OG0006075/OG0006156/OG0006379/OG0006483/OG0006931/OG0007156/OG0007240/OG0007318/OG0007559/OG0008302/OG0009271/OG0009529/OG0010223/OG0010751/OG0010948/OG0011196…	48
Saccharomycodales	Net expansion	InterPro	IPR000883	Cytochrome c oxidase subunit I	3/99	4013-03-01	1.4573e-05	0.00477043	0.00379832	OG0005321/OG0005718/OG0005733	3
Saccharomycodales	Net expansion	InterPro	IPR023616	Cytochrome c oxidase-like, subunit I domain	3/99	4013-03-01	1.4573e-05	0.00477043	0.00379832	OG0005321/OG0005718/OG0005733	3
Saccharomycodales	Net expansion	InterPro	IPR003653	Ulp1 protease family, C-terminal catalytic domain	5/99	15/4013	2.03865e-05	0.00477043	0.00379832	OG0003116/OG0003699/OG0004041/OG0004350/OG0004484	5
Saccharomycodales	Net expansion	InterPro	IPR036187	DNA mismatch repair protein MutS, core domain superfamily	5/99	20/4013	9.54034e-05	0.0167433	0.0133314	OG0003116/OG0003565/OG0004448/OG0004484/OG0004486	5
Saccharomycodales	Net expansion	InterPro	IPR036927	Cytochrome c oxidase-like, subunit I superfamily	3/99	4013-05-01	0.000140547	0.0197328	0.0157117	OG0005321/OG0005718/OG0005733	3
Saccharomycodales	Net expansion	InterPro	IPR002359	Large ribosomal subunit protein uL6, conserved site-2	2/99	4013-02-01	0.000602603	0.038457	0.0306203	OG0000520/OG0003885	2
Saccharomycodales	Net expansion	InterPro	IPR003647	Intron encoded nuclease repeat	2/99	4013-02-01	0.000602603	0.038457	0.0306203	OG0005718/OG0006483	2
Saccharomycodales	Net expansion	InterPro	IPR005282	Lysosomal cystine transporter	2/99	4013-02-01	0.000602603	0.038457	0.0306203	OG0004069/OG0004750	2
Saccharomycodales	Net expansion	InterPro	IPR010896	Nuclease-associated modular DNA-binding 1	2/99	4013-02-01	0.000602603	0.038457	0.0306203	OG0005718/OG0006483	2
Saccharomycodales	Net expansion	InterPro	IPR038662	F1F0 ATP synthase subunit C superfamily	2/99	4013-02-01	0.000602603	0.038457	0.0306203	OG0005427/OG0005718	2
Saccharomycodales	Net expansion	InterPro	IPR040661	Leucine zipper with capping helix domain	2/99	4013-02-01	0.000602603	0.038457	0.0306203	OG0004412/OG0004448	2
Saccharomycodales	Net expansion	KEGG	map04714	Thermogenesis	18/113	159/2885	2.985e-05	0.00558195	0.00558195	OG0000150/OG0001232/OG0003609/OG0003784/OG0004268/OG0004359/OG0004809/OG0004857/OG0005108/OG0005289/OG0005321/OG0005427/OG0005718/OG0005733/OG0006075/OG0006483/OG0007318/OG0012414	18
Saccharomycetales	Net expansion	InterPro	IPR000883	Cytochrome c oxidase subunit I	3/83	3994-03-01	8.65923e-06	0.00199162	0.00156322	OG0005321/OG0005718/OG0005733	3
Saccharomycetales	Net expansion	InterPro	IPR023616	Cytochrome c oxidase-like, subunit I domain	3/83	3994-03-01	8.65923e-06	0.00199162	0.00156322	OG0005321/OG0005718/OG0005733	3
Saccharomycetales	Net expansion	InterPro	IPR036927	Cytochrome c oxidase-like, subunit I superfamily	3/83	3994-05-01	8.40093e-05	0.0128814	0.0101106	OG0005321/OG0005718/OG0005733	3
Saccharomycetales	Net expansion	InterPro	IPR003647	Intron encoded nuclease repeat	2/83	3994-02-01	0.000426761	0.0280443	0.0220119	OG0005718/OG0006483	2
Saccharomycetales	Net expansion	InterPro	IPR010896	Nuclease-associated modular DNA-binding 1	2/83	3994-02-01	0.000426761	0.0280443	0.0220119	OG0005718/OG0006483	2
Saccharomycetales	Net expansion	InterPro	IPR038662	F1F0 ATP synthase subunit C superfamily	2/83	3994-02-01	0.000426761	0.0280443	0.0220119	OG0005427/OG0005718	2
Saccharomycetales	Net expansion	InterPro	IPR044850	Cysteine-rich and transmembrane domain-containing protein WIH1-like	2/83	3994-02-01	0.000426761	0.0280443	0.0220119	OG0003479/OG0006324	2
Saccharomycetales	Net expansion	KEGG	map00190	Oxidative phosphorylation	15/127	111/3535	6.81393e-06	0.00142411	0.00142017	OG0003283/OG0003784/OG0004111/OG0004359/OG0004505/OG0005321/OG0005427/OG0005718/OG0005733/OG0006075/OG0006483/OG0006690/OG0007318/OG0009271/OG0010751	15
Saccharomycetales	Net expansion	KEGG	map04260	Cardiac muscle contraction	11/127	72/3535	3.89924e-05	0.00407471	0.00406342	OG0003283/OG0003856/OG0004269/OG0004359/OG0005321/OG0005718/OG0005733/OG0006075/OG0007318/OG0009271/OG0010751	11
Saccharomycetales	Net expansion	KEGG	map04714	Thermogenesis	17/127	181/3535	0.000200706	0.0139825	0.0139438	OG0000111/OG0003283/OG0003784/OG0004359/OG0004505/OG0004544/OG0005321/OG0005427/OG0005718/OG0005733/OG0006075/OG0006483/OG0007318/OG0009271/OG0010751/OG0011489/OG0016885	17
Lipomycetales	Net expansion	InterPro	IPR005828	Major facilitator, sugar transporter-like	19/61	59/3669	6.38495e-21	5.68261e-18	3.31345e-18	OG0000002/OG0000010/OG0000014/OG0000026/OG0000030/OG0000035/OG0000038/OG0000047/OG0000048/OG0000060/OG0000082/OG0000098/OG0000107/OG0000164/OG0000261/OG0000401/OG0000418/OG0000421/OG0000536	19
Lipomycetales	Net expansion	InterPro	IPR020846	Major facilitator superfamily domain	23/61	131/3669	8.88426e-19	3.95349e-16	2.30523e-16	OG0000014/OG0000019/OG0000026/OG0000030/OG0000035/OG0000038/OG0000047/OG0000048/OG0000060/OG0000082/OG0000095/OG0000098/OG0000107/OG0000141/OG0000164/OG0000171/OG0000201/OG0000261/OG0000300/OG0000401/OG0000421/OG0000536/OG0002972	23
Lipomycetales	Net expansion	InterPro	IPR036259	MFS transporter superfamily	30/61	284/3669	2.80378e-18	6.97585e-16	4.06753e-16	OG0000002/OG0000009/OG0000010/OG0000012/OG0000014/OG0000019/OG0000026/OG0000030/OG0000035/OG0000038/OG0000047/OG0000048/OG0000060/OG0000082/OG0000084/OG0000095/OG0000098/OG0000107/OG0000141/OG0000164/OG0000171/OG0000201/OG0000261/OG0000300/OG0000401/OG0000418/OG0000421/OG0000536/OG0002972/OG0003407	30
Lipomycetales	Net expansion	InterPro	IPR005829	Sugar transporter, conserved site	17/61	56/3669	3.13521e-18	6.97585e-16	4.06753e-16	OG0000014/OG0000019/OG0000026/OG0000030/OG0000035/OG0000038/OG0000047/OG0000048/OG0000060/OG0000082/OG0000095/OG0000164/OG0000171/OG0000261/OG0000401/OG0000421/OG0000536	17
Lipomycetales	Net expansion	InterPro	IPR007219	Transcription factor domain, fungi	20/61	131/3669	4.81659e-15	8.57353e-13	4.99911e-13	OG0000003/OG0000019/OG0000026/OG0000032/OG0000035/OG0000047/OG0000048/OG0000082/OG0000107/OG0000133/OG0000171/OG0000261/OG0000300/OG0000399/OG0000418/OG0000492/OG0000618/OG0002012/OG0002997/OG0004045	20
Lipomycetales	Net expansion	InterPro	IPR001138	Zn(2)Cys(6) fungal-type DNA-binding domain	21/61	234/3669	4.05461e-11	6.01433e-09	3.50688e-09	OG0000002/OG0000003/OG0000019/OG0000035/OG0000043/OG0000047/OG0000082/OG0000133/OG0000141/OG0000171/OG0000201/OG0000261/OG0000263/OG0000300/OG0000399/OG0000418/OG0000424/OG0000492/OG0002012/OG0002997/OG0004045	21
Lipomycetales	Net expansion	InterPro	IPR036864	Zn(2)-C6 fungal-type DNA-binding domain superfamily	20/61	232/3669	2.84584e-10	3.61828e-08	2.10977e-08	OG0000002/OG0000003/OG0000019/OG0000035/OG0000043/OG0000047/OG0000082/OG0000133/OG0000141/OG0000171/OG0000201/OG0000261/OG0000263/OG0000300/OG0000399/OG0000418/OG0000492/OG0002012/OG0002997/OG0004045	20
Lipomycetales	Net expansion	InterPro	IPR003663	Sugar/inositol transporter	8/61	24/3669	2.17785e-09	2.42285e-07	1.41273e-07	OG0000038/OG0000047/OG0000048/OG0000082/OG0000098/OG0000164/OG0000401/OG0000421	8
Lipomycetales	Net expansion	InterPro	IPR021858	Fungal transcription factor	10/61	50/3669	4.61576e-09	4.56447e-07	2.66149e-07	OG0000002/OG0000019/OG0000038/OG0000043/OG0000082/OG0000133/OG0000171/OG0000201/OG0000263/OG0000401	10
Lipomycetales	Net expansion	InterPro	IPR011701	Major facilitator superfamily	15/61	148/3669	8.56145e-09	7.61969e-07	4.44294e-07	OG0000014/OG0000019/OG0000026/OG0000035/OG0000038/OG0000060/OG0000082/OG0000095/OG0000107/OG0000141/OG0000171/OG0000201/OG0000421/OG0002972/OG0003407	15
Lipomycetales	Net expansion	InterPro	IPR036291	NAD(P)-binding domain superfamily	17/61	200/3669	1.08152e-08	8.75047e-07	5.10228e-07	OG0000001/OG0000006/OG0000010/OG0000012/OG0000019/OG0000030/OG0000035/OG0000047/OG0000048/OG0000081/OG0000084/OG0000141/OG0000334/OG0000389/OG0000390/OG0000496/OG0003407	17
Lipomycetales	Net expansion	InterPro	IPR002347	Short-chain dehydrogenase/reductase SDR	11/61	77/3669	3.02346e-08	2.2424e-06	1.30752e-06	OG0000006/OG0000010/OG0000030/OG0000047/OG0000048/OG0000141/OG0000334/OG0000389/OG0000390/OG0000496/OG0003407	11
Lipomycetales	Net expansion	InterPro	IPR036397	Ribonuclease H superfamily	12/61	104/3669	7.78175e-08	5.3275e-06	3.1064e-06	OG0000001/OG0000006/OG0000011/OG0000035/OG0000038/OG0000043/OG0000107/OG0000133/OG0000418/OG0000653/OG0004155/OG0005325	12
Lipomycetales	Net expansion	InterPro	IPR005162	Retrotransposon gag domain	4/61	3669-06-01	1.01274e-06	6.43814e-05	3.754e-05	OG0000001/OG0000011/OG0000653/OG0004155	4
Lipomycetales	Net expansion	InterPro	IPR037524	PA14/GLEYA domain	6/61	25/3669	2.27867e-06	0.000135201	7.88341e-05	OG0000012/OG0000043/OG0000084/OG0000261/OG0000401/OG0003407	6
Lipomycetales	Net expansion	InterPro	IPR036188	FAD/NAD(P)-binding domain superfamily	9/61	77/3669	3.53524e-06	0.000196648	0.000114663	OG0000006/OG0000010/OG0000019/OG0000030/OG0000047/OG0000048/OG0000201/OG0000496/OG0000523	9
Lipomycetales	Net expansion	InterPro	IPR012337	Ribonuclease H-like superfamily	11/61	125/3669	4.5422e-06	0.000237798	0.000138657	OG0000001/OG0000006/OG0000011/OG0000035/OG0000043/OG0000107/OG0000171/OG0000261/OG0000653/OG0004155/OG0005325	11
Lipomycetales	Net expansion	InterPro	IPR023210	NADP-dependent oxidoreductase domain	6/61	30/3669	7.16115e-06	0.000354079	0.000206459	OG0000011/OG0000019/OG0000032/OG0000084/OG0000201/OG0000424	6
Lipomycetales	Net expansion	InterPro	IPR001155	NADH:flavin oxidoreductase/NADH oxidase, N-terminal	4/61	3669-09-01	8.19371e-06	0.000383811	0.000223795	OG0000030/OG0000107/OG0000300/OG0003044	4
Lipomycetales	Net expansion	InterPro	IPR012677	Nucleotide-binding alpha-beta plait domain superfamily	13/61	198/3669	1.46781e-05	0.000641357	0.000373967	OG0000001/OG0000002/OG0000008/OG0000012/OG0000019/OG0000133/OG0000171/OG0000263/OG0000300/OG0000447/OG0000476/OG0000496/OG0000536	13
Lipomycetales	Net expansion	InterPro	IPR002772	Glycoside hydrolase family 3 C-terminal domain	3/61	3669-04-01	1.7295e-05	0.000641357	0.000373967	OG0000012/OG0000261/OG0000746	3
Lipomycetales	Net expansion	InterPro	IPR004035	Endonuclease III, iron-sulphur binding site	3/61	3669-04-01	1.7295e-05	0.000641357	0.000373967	OG0000002/OG0000003/OG0000418	3
Lipomycetales	Net expansion	InterPro	IPR026891	Fibronectin type III-like domain	3/61	3669-04-01	1.7295e-05	0.000641357	0.000373967	OG0000012/OG0000261/OG0000746	3
Lipomycetales	Net expansion	InterPro	IPR038717	Tc1-like transposase, DDE domain	3/61	3669-04-01	1.7295e-05	0.000641357	0.000373967	OG0000001/OG0000038/OG0000418	3
Lipomycetales	Net expansion	InterPro	IPR001958	Tetracycline resistance protein TetA/multidrug resistance protein MdtG-like	4/61	3669-11-01	2.09299e-05	0.000717114	0.00041814	OG0000035/OG0000047/OG0000095/OG0000171	4
Lipomycetales	Net expansion	InterPro	IPR017853	Glycoside hydrolase superfamily	7/61	53/3669	2.09494e-05	0.000717114	0.00041814	OG0000008/OG0000009/OG0000012/OG0000047/OG0000261/OG0000447/OG0000746	7
Lipomycetales	Net expansion	InterPro	IPR001878	Zinc finger, CCHC-type	6/61	37/3669	2.56101e-05	0.000814037	0.000474654	OG0000001/OG0000011/OG0000035/OG0000399/OG0000653/OG0004155	6
Lipomycetales	Net expansion	InterPro	IPR036812	NADP-dependent oxidoreductase domain superfamily	6/61	37/3669	2.56101e-05	0.000814037	0.000474654	OG0000011/OG0000019/OG0000032/OG0000084/OG0000201/OG0000424	6
Lipomycetales	Net expansion	InterPro	IPR001584	Integrase, catalytic core	6/61	38/3669	3.00212e-05	0.000921341	0.000537222	OG0000001/OG0000006/OG0000011/OG0000035/OG0004155/OG0005325	6
Lipomycetales	Net expansion	InterPro	IPR020904	Short-chain dehydrogenase/reductase, conserved site	6/61	39/3669	3.50237e-05	0.00103904	0.000605848	OG0000006/OG0000010/OG0000334/OG0000389/OG0000390/OG0003407	6
Lipomycetales	Net expansion	InterPro	IPR001764	Glycoside hydrolase, family 3, N-terminal	3/61	3669-05-01	4.27248e-05	0.00115227	0.000671876	OG0000012/OG0000261/OG0000746	3
Lipomycetales	Net expansion	InterPro	IPR036881	Glycoside hydrolase family 3 C-terminal domain superfamily	3/61	3669-05-01	4.27248e-05	0.00115227	0.000671876	OG0000012/OG0000261/OG0000746	3
Lipomycetales	Net expansion	InterPro	IPR036962	Glycoside hydrolase, family 3, N-terminal domain superfamily	3/61	3669-05-01	4.27248e-05	0.00115227	0.000671876	OG0000012/OG0000261/OG0000746	3
Lipomycetales	Net expansion	InterPro	IPR035979	RNA-binding domain superfamily	12/61	197/3669	6.97702e-05	0.00182634	0.00106491	OG0000001/OG0000002/OG0000008/OG0000019/OG0000133/OG0000171/OG0000263/OG0000300/OG0000447/OG0000476/OG0000496/OG0000536	12
Lipomycetales	Net expansion	InterPro	IPR023631	Amidase signature domain	4/61	15/3669	8.23557e-05	0.00203105	0.00118428	OG0000001/OG0000012/OG0000019/OG0000424	4
Lipomycetales	Net expansion	InterPro	IPR036928	Amidase signature (AS) superfamily	4/61	15/3669	8.23557e-05	0.00203105	0.00118428	OG0000001/OG0000012/OG0000019/OG0000424	4
Lipomycetales	Net expansion	InterPro	IPR041588	Integrase zinc-binding domain	3/61	3669-06-01	8.44369e-05	0.00203105	0.00118428	OG0000001/OG0000011/OG0004155	3
Lipomycetales	Net expansion	InterPro	IPR043502	DNA/RNA polymerase superfamily	7/61	66/3669	8.93877e-05	0.00209355	0.00122072	OG0000001/OG0000011/OG0000019/OG0000171/OG0000300/OG0000653/OG0004155	7
Lipomycetales	Net expansion	InterPro	IPR000504	RNA recognition motif domain	11/61	173/3669	9.93487e-05	0.00226719	0.00132197	OG0000001/OG0000002/OG0000008/OG0000019/OG0000133/OG0000263/OG0000300/OG0000447/OG0000476/OG0000496/OG0000536	11
Lipomycetales	Net expansion	InterPro	IPR002328	Alcohol dehydrogenase, zinc-type, conserved site	4/61	16/3669	0.000108446	0.00241292	0.00140694	OG0000019/OG0000081/OG0000084/OG0000496	4
Lipomycetales	Net expansion	InterPro	IPR021109	Aspartic peptidase domain superfamily	8/61	93/3669	0.000123004	0.00267008	0.00155689	OG0000001/OG0000003/OG0000006/OG0000011/OG0000014/OG0000171/OG0000653/OG0004155	8
Lipomycetales	Net expansion	InterPro	IPR011032	GroES-like superfamily	5/61	32/3669	0.000153486	0.00325245	0.00189646	OG0000011/OG0000019/OG0000081/OG0000084/OG0000496	5
Lipomycetales	Net expansion	InterPro	IPR018170	Aldo/keto reductase, conserved site	4/61	18/3669	0.000177841	0.00368089	0.00214628	OG0000003/OG0000032/OG0000084/OG0000201	4
Lipomycetales	Net expansion	InterPro	IPR013968	Polyketide synthase, ketoreductase domain	3/61	3669-08-01	0.000230857	0.00456584	0.00266228	OG0000010/OG0000389/OG0003407	3
Lipomycetales	Net expansion	InterPro	IPR041373	Reverse transcriptase, RNase H-like domain	3/61	3669-08-01	0.000230857	0.00456584	0.00266228	OG0000001/OG0000011/OG0000300	3
Lipomycetales	Net expansion	InterPro	IPR016624	Uncharacterised conserved protein UCP014753	2/61	3669-02-01	0.000271959	0.00467316	0.00272486	OG0000038/OG0000084	2
Lipomycetales	Net expansion	InterPro	IPR018061	Retropepsins	2/61	3669-02-01	0.000271959	0.00467316	0.00272486	OG0000001/OG0000011	2
Lipomycetales	Net expansion	InterPro	IPR019800	Glycoside hydrolase, family 3, active site	2/61	3669-02-01	0.000271959	0.00467316	0.00272486	OG0000261/OG0000746	2
Lipomycetales	Net expansion	InterPro	IPR023833	SipW-dependent-type signal peptide	2/61	3669-02-01	0.000271959	0.00467316	0.00272486	OG0000026/OG0000141	2
Lipomycetales	Net expansion	InterPro	IPR027806	Harbinger transposase-derived nuclease domain	2/61	3669-02-01	0.000271959	0.00467316	0.00272486	OG0000011/OG0005325	2
Lipomycetales	Net expansion	InterPro	IPR032567	LDOC1-related	2/61	3669-02-01	0.000271959	0.00467316	0.00272486	OG0000011/OG0004155	2
Lipomycetales	Net expansion	InterPro	IPR036875	Zinc finger, CCHC-type superfamily	5/61	36/3669	0.000273039	0.00467316	0.00272486	OG0000001/OG0000011/OG0000035/OG0000653/OG0004155	5
Lipomycetales	Net expansion	InterPro	IPR002710	Dilute domain	3/61	3669-09-01	0.000342189	0.00563978	0.00328848	OG0000002/OG0000009/OG0000300	3
Lipomycetales	Net expansion	InterPro	IPR020946	Flavin monooxygenase-like	3/61	3669-09-01	0.000342189	0.00563978	0.00328848	OG0000030/OG0000047/OG0000496	3
Lipomycetales	Net expansion	InterPro	IPR013149	Alcohol dehydrogenase-like, C-terminal	4/61	22/3669	0.000404464	0.00654497	0.00381629	OG0000019/OG0000081/OG0000084/OG0000496	4
Lipomycetales	Net expansion	InterPro	IPR007529	Zinc finger, HIT-type	3/61	3669-10-01	0.000483061	0.00742011	0.00432657	OG0000019/OG0000492/OG0000496	3
Lipomycetales	Net expansion	InterPro	IPR018087	Glycoside hydrolase, family 5, conserved site	3/61	3669-10-01	0.000483061	0.00742011	0.00432657	OG0000014/OG0000107/OG0000263	3
Lipomycetales	Net expansion	InterPro	IPR013154	Alcohol dehydrogenase-like, N-terminal	4/61	23/3669	0.000483557	0.00742011	0.00432657	OG0000019/OG0000081/OG0000084/OG0000496	4
Lipomycetales	Net expansion	InterPro	IPR000477	Reverse transcriptase domain	4/61	24/3669	0.000573093	0.00850087	0.00495675	OG0000001/OG0000011/OG0000653/OG0004155	4
Lipomycetales	Net expansion	InterPro	IPR018871	GLEYA adhesin domain	4/61	24/3669	0.000573093	0.00850087	0.00495675	OG0000043/OG0000084/OG0000401/OG0003407	4
Lipomycetales	Net expansion	InterPro	IPR043128	Reverse transcriptase/Diguanylate cyclase domain	4/61	25/3669	0.000673818	0.00983112	0.0057324	OG0000001/OG0000011/OG0000653/OG0004155	4
Lipomycetales	Net expansion	InterPro	IPR008906	HAT, C-terminal dimerisation domain	4/61	26/3669	0.000786489	0.0104108	0.00607038	OG0000001/OG0000043/OG0000107/OG0000261	4
Lipomycetales	Net expansion	InterPro	IPR000960	Flavin monooxygenase FMO	2/61	3669-03-01	0.000807127	0.0104108	0.00607038	OG0000030/OG0000047	2
Lipomycetales	Net expansion	InterPro	IPR006047	Glycosyl hydrolase, family 13, catalytic domain	2/61	3669-03-01	0.000807127	0.0104108	0.00607038	OG0000047/OG0000447	2
Lipomycetales	Net expansion	InterPro	IPR007177	16S/18S rRNA aminocarboxypropyltransferase Tsr3, C-terminal	2/61	3669-03-01	0.000807127	0.0104108	0.00607038	OG0000201/OG0000746	2
Lipomycetales	Net expansion	InterPro	IPR010573	Major facilitator transporter Str1/Tri12-like	2/61	3669-03-01	0.000807127	0.0104108	0.00607038	OG0000095/OG0000171	2
Lipomycetales	Net expansion	InterPro	IPR018289	MULE transposase domain	2/61	3669-03-01	0.000807127	0.0104108	0.00607038	OG0000390/OG0000653	2
Lipomycetales	Net expansion	InterPro	IPR021027	Transposase, putative, helix-turn-helix domain	2/61	3669-03-01	0.000807127	0.0104108	0.00607038	OG0000011/OG0000171	2
Lipomycetales	Net expansion	InterPro	IPR024989	Major facilitator superfamily associated domain	2/61	3669-03-01	0.000807127	0.0104108	0.00607038	OG0000019/OG0000107	2
Lipomycetales	Net expansion	InterPro	IPR036168	AP-2 complex subunit mu, C-terminal superfamily	3/61	3669-12-01	0.000864813	0.0109955	0.00641132	OG0000098/OG0000588/OG0004155	3
Lipomycetales	Net expansion	InterPro	IPR003439	ABC transporter-like, ATP-binding domain	5/61	47/3669	0.000965643	0.0121045	0.007058	OG0000012/OG0000263/OG0000476/OG0000746/OG0002012	5
Lipomycetales	Net expansion	InterPro	IPR009056	Cytochrome c-like domain	4/61	28/3669	0.0010507	0.0128099	0.00746929	OG0000014/OG0000300/OG0002012/OG0002997	4
Lipomycetales	Net expansion	InterPro	IPR013103	Reverse transcriptase, RNA-dependent DNA polymerase	4/61	28/3669	0.0010507	0.0128099	0.00746929	OG0000001/OG0000011/OG0000060/OG0000171	4
Lipomycetales	Net expansion	InterPro	IPR004875	DDE superfamily endonuclease domain	3/61	13/3669	0.00111099	0.0133619	0.00779114	OG0000001/OG0000043/OG0000653	3
Lipomycetales	Net expansion	InterPro	IPR004134	Peptidase C1B, bleomycin hydrolase	2/61	3669-04-01	0.00159696	0.0177662	0.0103592	OG0000001/OG0000012	2
Lipomycetales	Net expansion	InterPro	IPR013961	RAI1-like	2/61	3669-04-01	0.00159696	0.0177662	0.0103592	OG0000014/OG0000035	2
Lipomycetales	Net expansion	InterPro	IPR019451	RNA polymerase II assembly factor Rtp1, C-terminal	2/61	3669-04-01	0.00159696	0.0177662	0.0103592	OG0000001/OG0000014	2
Lipomycetales	Net expansion	InterPro	IPR020448	Maltose fermentation regulatory protein, DNA-binding domain	2/61	3669-04-01	0.00159696	0.0177662	0.0103592	OG0000300/OG0000399	2
Lipomycetales	Net expansion	InterPro	IPR025724	GAG-pre-integrase domain	2/61	3669-04-01	0.00159696	0.0177662	0.0103592	OG0000001/OG0000035	2
Lipomycetales	Net expansion	InterPro	IPR040722	Hit1, C-terminal	2/61	3669-04-01	0.00159696	0.0177662	0.0103592	OG0000019/OG0000492	2
Lipomycetales	Net expansion	InterPro	IPR028565	Mu homology domain	3/61	15/3669	0.00172604	0.0189652	0.0110583	OG0000098/OG0000588/OG0004155	3
Lipomycetales	Net expansion	InterPro	IPR013785	Aldolase-type TIM barrel	6/61	79/3669	0.00178015	0.0190883	0.0111302	OG0000009/OG0000011/OG0000030/OG0000107/OG0000300/OG0003044	6
Lipomycetales	Net expansion	InterPro	IPR016181	Acyl-CoA N-acyltransferase	6/61	79/3669	0.00178015	0.0190883	0.0111302	OG0000009/OG0000014/OG0000047/OG0000263/OG0000390/OG0000496	6
Lipomycetales	Net expansion	InterPro	IPR001969	Aspartic peptidase, active site	5/61	54/3669	0.00182122	0.0192963	0.0112514	OG0000001/OG0000003/OG0000011/OG0000418/OG0004155	5
Lipomycetales	Net expansion	InterPro	IPR001711	Phospholipase C, phosphatidylinositol-specific, Y domain	4/61	34/3669	0.00220905	0.02313	0.0134868	OG0000001/OG0000006/OG0000030/OG0000107	4
Lipomycetales	Net expansion	InterPro	IPR020471	Aldo-keto reductase	3/61	17/3669	0.00251918	0.0257524	0.0150159	OG0000032/OG0000201/OG0000424	3
Lipomycetales	Net expansion	InterPro	IPR002225	3-beta hydroxysteroid dehydrogenase/isomerase	2/61	3669-05-01	0.00263311	0.0257524	0.0150159	OG0000006/OG0000030	2
Lipomycetales	Net expansion	InterPro	IPR002364	Quinone oxidoreductase/zeta-crystallin, conserved site	2/61	3669-05-01	0.00263311	0.0257524	0.0150159	OG0000081/OG0000496	2
Lipomycetales	Net expansion	InterPro	IPR003560	2,3-dihydro-2,3-dihydroxybenzoate dehydrogenase	2/61	3669-05-01	0.00263311	0.0257524	0.0150159	OG0000010/OG0003407	2
Lipomycetales	Net expansion	InterPro	IPR011658	PA14 domain	2/61	3669-05-01	0.00263311	0.0257524	0.0150159	OG0000012/OG0000261	2
Lipomycetales	Net expansion	InterPro	IPR024650	Peptidase A2B, Ty3 transposon peptidase	2/61	3669-05-01	0.00263311	0.0257524	0.0150159	OG0000011/OG0004155	2
Lipomycetales	Net expansion	InterPro	IPR039261	Ferredoxin-NADP reductase (FNR), nucleotide-binding domain	4/61	36/3669	0.00273715	0.026479	0.0154395	OG0000008/OG0000030/OG0000098/OG0000424	4
Lipomycetales	Net expansion	InterPro	IPR017871	ABC transporter-like, conserved site	4/61	37/3669	0.00303115	0.0290077	0.016914	OG0000012/OG0000263/OG0000476/OG0002012	4
Lipomycetales	Net expansion	InterPro	IPR001433	Oxidoreductase FAD/NAD(P)-binding	3/61	19/3669	0.00350588	0.033194	0.019355	OG0000008/OG0000030/OG0000424	3
Lipomycetales	Net expansion	InterPro	IPR036640	ABC transporter type 1, transmembrane domain superfamily	4/61	39/3669	0.0036826	0.0345001	0.0201166	OG0000095/OG0000263/OG0000476/OG0000746	4
Lipomycetales	Net expansion	InterPro	IPR003100	PAZ domain	2/61	3669-06-01	0.00390745	0.0358519	0.0209048	OG0000003/OG0000107	2
Lipomycetales	Net expansion	InterPro	IPR018767	Brl1/Brr6 domain	2/61	3669-06-01	0.00390745	0.0358519	0.0209048	OG0000060/OG0000263	2
Lipomycetales	Net expansion	InterPro	IPR017972	Cytochrome P450, conserved site	3/61	20/3669	0.0040761	0.0370176	0.0215845	OG0000261/OG0000588/OG0000618	3
Lipomycetales	Net expansion	InterPro	IPR001995	Peptidase A2A, retrovirus, catalytic	3/61	21/3669	0.0046996	0.042249	0.0246348	OG0000001/OG0000011/OG0004155	3
Lipomycetales	Net expansion	InterPro	IPR000313	PWWP domain	2/61	3669-07-01	0.00541203	0.0458734	0.0267482	OG0000038/OG0000389	2
Lipomycetales	Net expansion	InterPro	IPR013715	Domain of unknown function DUF1746	2/61	3669-07-01	0.00541203	0.0458734	0.0267482	OG0000048/OG0000095	2
Lipomycetales	Net expansion	InterPro	IPR019680	Mediator complex, subunit Med1	2/61	3669-07-01	0.00541203	0.0458734	0.0267482	OG0000001/OG0000011	2
Lipomycetales	Net expansion	InterPro	IPR031872	Ndc10, domain 2	2/61	3669-07-01	0.00541203	0.0458734	0.0267482	OG0000107/OG0000653	2
Lipomycetales	Net expansion	InterPro	IPR036908	RlpA-like domain superfamily	2/61	3669-07-01	0.00541203	0.0458734	0.0267482	OG0000006/OG0000014	2
Lipomycetales	Net expansion	InterPro	IPR038279	Ndc10, domain 2 superfamily	2/61	3669-07-01	0.00541203	0.0458734	0.0267482	OG0000107/OG0000653	2
Lipomycetales	Net expansion	KEGG	map01120	Microbial metabolism in diverse environments	31/101	368/3573	8.19941e-09	1.94326e-06	1.60536e-06	OG0000001/OG0000002/OG0000006/OG0000009/OG0000010/OG0000011/OG0000018/OG0000019/OG0000030/OG0000032/OG0000035/OG0000052/OG0000081/OG0000084/OG0000106/OG0000107/OG0000424/OG0000523/OG0000588/OG0000686/OG0000687/OG0000754/OG0000848/OG0004308/OG0004438/OG0004481/OG0004985/OG0005325/OG0005357/OG0005378/OG0007257	31
Lipomycetales	Net expansion	KEGG	map00830	Retinol metabolism	6/101	15/3573	1.79095e-06	0.000212228	0.000175325	OG0000056/OG0000081/OG0000106/OG0000389/OG0000390/OG0000588	6
Lipomycetales	Net expansion	KEGG	map00040	Pentose and glucuronate interconversions	7/101	26/3573	4.95512e-06	0.000391454	0.000323387	OG0000010/OG0000032/OG0000084/OG0000277/OG0000673/OG0000754/OG0003407	7
Lipomycetales	Net expansion	KEGG	map00051	Fructose and mannose metabolism	8/101	45/3573	2.80027e-05	0.00165916	0.00137066	OG0000010/OG0000032/OG0000277/OG0000317/OG0000523/OG0000754/OG0004017/OG0004465	8
Lipomycetales	Net expansion	KEGG	map02010	ABC transporters	8/101	61/3573	0.000263181	0.0124748	0.0103056	OG0000012/OG0000106/OG0000263/OG0000476/OG0004465/OG0004982/OG0005058/OG0005378	8
Lipomycetales	Net expansion	KEGG	map00620	Pyruvate metabolism	10/101	104/3573	0.0005953	0.0215175	0.017776	OG0000002/OG0000006/OG0000018/OG0000032/OG0000035/OG0000081/OG0000084/OG0004481/OG0005357/OG0005378	10
Lipomycetales	Net expansion	KEGG	map00333	Prodigiosin biosynthesis	3/101	3573-07-01	0.00070667	0.0215175	0.017776	OG0000010/OG0000056/OG0003407	3
Lipomycetales	Net expansion	KEGG	map00999	Biosynthesis of various plant secondary metabolites	4/101	16/3573	0.000842833	0.0215175	0.017776	OG0000011/OG0000106/OG0000261/OG0000746	4
Lipomycetales	Net expansion	KEGG	map00010	Glycolysis / Gluconeogenesis	9/101	90/3573	0.000849694	0.0215175	0.017776	OG0000002/OG0000018/OG0000032/OG0000081/OG0000084/OG0004481/OG0005357/OG0005378/OG0007257	9
Lipomycetales	Net expansion	KEGG	map00500	Starch and sucrose metabolism	8/101	73/3573	0.000907913	0.0215175	0.017776	OG0000002/OG0000010/OG0000261/OG0000447/OG0000746/OG0004233/OG0004465/OG0006824	8
Lipomycetales	Net expansion	KEGG	map01240	Biosynthesis of cofactors	15/101	224/3573	0.00132634	0.0285765	0.0236075	OG0000001/OG0000010/OG0000011/OG0000018/OG0000032/OG0000056/OG0000084/OG0000106/OG0000389/OG0000390/OG0003407/OG0004567/OG0004985/OG0005325/OG0006654	15
Lipomycetales	Net expansion	KEGG	map01220	Degradation of aromatic compounds	5/101	32/3573	0.00179338	0.0354193	0.0292605	OG0000032/OG0000081/OG0000084/OG0000686/OG0004438	5
Lipomycetales	Net expansion	KEGG	map04976	Bile secretion	5/101	33/3573	0.00206684	0.03768	0.0311281	OG0000012/OG0000082/OG0000263/OG0004391/OG0005338	5
Trigonopsidales	Net expansion	InterPro	IPR000477	Reverse transcriptase domain	2024-05-12	23/3738	4.27169e-09	1.48655e-06	4.49652e-07	OG0000011/OG0000653/OG0004155/OG0005718/OG0005733	5
Trigonopsidales	Net expansion	InterPro	IPR043502	DNA/RNA polymerase superfamily	2024-06-12	67/3738	2.24525e-08	2.20051e-06	6.65612e-07	OG0000011/OG0000015/OG0000653/OG0004155/OG0005718/OG0005733	6
Trigonopsidales	Net expansion	InterPro	IPR000883	Cytochrome c oxidase subunit I	2024-03-12	3738-03-01	2.52933e-08	2.20051e-06	6.65612e-07	OG0005321/OG0005718/OG0005733	3
Trigonopsidales	Net expansion	InterPro	IPR023616	Cytochrome c oxidase-like, subunit I domain	2024-03-12	3738-03-01	2.52933e-08	2.20051e-06	6.65612e-07	OG0005321/OG0005718/OG0005733	3
Trigonopsidales	Net expansion	InterPro	IPR036927	Cytochrome c oxidase-like, subunit I superfamily	2024-03-12	3738-05-01	2.52019e-07	1.75405e-05	5.30567e-06	OG0005321/OG0005718/OG0005733	3
Trigonopsidales	Net expansion	InterPro	IPR005162	Retrotransposon gag domain	2024-03-12	3738-06-01	5.03127e-07	2.91814e-05	8.82679e-06	OG0000011/OG0000653/OG0004155	3
Trigonopsidales	Net expansion	InterPro	IPR043128	Reverse transcriptase/Diguanylate cyclase domain	2024-04-12	26/3738	8.77367e-07	4.36177e-05	1.31935e-05	OG0000011/OG0000015/OG0000653/OG0004155	4
Trigonopsidales	Net expansion	InterPro	IPR024937	Domain X	2024-02-12	3738-02-01	9.44956e-06	0.000365383	0.000110521	OG0005718/OG0005733	2
Trigonopsidales	Net expansion	InterPro	IPR032567	LDOC1-related	2024-02-12	3738-02-01	9.44956e-06	0.000365383	0.000110521	OG0000011/OG0004155	2
Trigonopsidales	Net expansion	InterPro	IPR036397	Ribonuclease H superfamily	2024-05-12	106/3738	1.12829e-05	0.000392645	0.000118767	OG0000011/OG0000015/OG0000653/OG0004155/OG0005718	5
Trigonopsidales	Net expansion	InterPro	IPR012337	Ribonuclease H-like superfamily	2024-05-12	128/3738	2.84392e-05	0.000899713	0.000272145	OG0000011/OG0000015/OG0000653/OG0004155/OG0005718	5
Trigonopsidales	Net expansion	InterPro	IPR004860	Homing endonuclease, LAGLIDADG	2024-02-12	3738-04-01	5.64952e-05	0.00151233	0.000457451	OG0005718/OG0005733	2
Trigonopsidales	Net expansion	InterPro	IPR011010	DNA breaking-rejoining enzyme, catalytic core	2024-02-12	3738-04-01	5.64952e-05	0.00151233	0.000457451	OG0000352/OG0004155	2
Trigonopsidales	Net expansion	InterPro	IPR024650	Peptidase A2B, Ty3 transposon peptidase	2024-02-12	3738-05-01	9.39906e-05	0.00233634	0.000706697	OG0000011/OG0004155	2
Trigonopsidales	Net expansion	InterPro	IPR011658	PA14 domain	2024-02-12	3738-06-01	0.000140734	0.00306097	0.000925884	OG0000012/OG0000015	2
Trigonopsidales	Net expansion	InterPro	IPR041588	Integrase zinc-binding domain	2024-02-12	3738-06-01	0.000140734	0.00306097	0.000925884	OG0000011/OG0004155	2
Trigonopsidales	Net expansion	InterPro	IPR036875	Zinc finger, CCHC-type superfamily	2024-03-12	37/3738	0.000184789	0.00378273	0.0011442	OG0000011/OG0000653/OG0004155	3
Trigonopsidales	Net expansion	InterPro	IPR001878	Zinc finger, CCHC-type	2024-03-12	38/3738	0.000200264	0.00387177	0.00117113	OG0000011/OG0000653/OG0004155	3
Trigonopsidales	Net expansion	InterPro	IPR031872	Ndc10, domain 2	2024-02-12	3738-08-01	0.000261768	0.00455476	0.00137772	OG0000352/OG0000653	2
Trigonopsidales	Net expansion	InterPro	IPR038279	Ndc10, domain 2 superfamily	2024-02-12	3738-08-01	0.000261768	0.00455476	0.00137772	OG0000352/OG0000653	2
Trigonopsidales	Net expansion	InterPro	IPR008440	Agglutinin-like protein repeat	2024-02-12	3738-09-01	0.000335958	0.0055673	0.001684	OG0000015/OG0000441	2
Trigonopsidales	Net expansion	InterPro	IPR027434	Homing endonuclease	2024-02-12	3738-11-01	0.000511439	0.00773873	0.00234081	OG0005718/OG0005733	2
Trigonopsidales	Net expansion	InterPro	IPR001969	Aspartic peptidase, active site	2024-03-12	52/3738	0.000511468	0.00773873	0.00234081	OG0000011/OG0000015/OG0004155	3
Trigonopsidales	Net expansion	InterPro	IPR001995	Peptidase A2A, retrovirus, catalytic	2024-02-12	21/3738	0.00191821	0.0199496	0.00603435	OG0000011/OG0004155	2
Trigonopsidales	Net expansion	InterPro	IPR009091	Regulator of chromosome condensation 1/beta-lactamase-inhibitor protein II	2024-02-12	23/3738	0.00230275	0.0199496	0.00603435	OG0000012/OG0000015	2
Trigonopsidales	Net expansion	InterPro	IPR021109	Aspartic peptidase domain superfamily	2024-03-12	91/3738	0.00261892	0.0199496	0.00603435	OG0000011/OG0000653/OG0004155	3
Trigonopsidales	Net expansion	InterPro	IPR037524	PA14/GLEYA domain	2024-02-12	26/3738	0.00294228	0.0199496	0.00603435	OG0000012/OG0000015	2
Trigonopsidales	Net expansion	InterPro	IPR000440	NADH:ubiquinone/plastoquinone oxidoreductase, chain 3	2024-01-12	3738-01-01	0.00321027	0.0199496	0.00603435	OG0005718	1
Trigonopsidales	Net expansion	InterPro	IPR000588	Peptidase A3A, cauliflower mosaic virus-type	2024-01-12	3738-01-01	0.00321027	0.0199496	0.00603435	OG0000011	1
Trigonopsidales	Net expansion	InterPro	IPR000939	Adenoviral fibre protein, repeat/shaft region	2024-01-12	3738-01-01	0.00321027	0.0199496	0.00603435	OG0000015	1
Trigonopsidales	Net expansion	InterPro	IPR001505	Copper centre Cu(A)	2024-01-12	3738-01-01	0.00321027	0.0199496	0.00603435	OG0005321	1
Trigonopsidales	Net expansion	InterPro	IPR001694	NADH:ubiquinone oxidoreductase, subunit 1/F420H2 oxidoreductase subunit H	2024-01-12	3738-01-01	0.00321027	0.0199496	0.00603435	OG0005321	1
Trigonopsidales	Net expansion	InterPro	IPR002047	Adipokinetic hormone, conserved site	2024-01-12	3738-01-01	0.00321027	0.0199496	0.00603435	OG0000040	1
Trigonopsidales	Net expansion	InterPro	IPR004868	DNA-directed DNA polymerase, family B, mitochondria/virus	2024-01-12	3738-01-01	0.00321027	0.0199496	0.00603435	OG0005718	1
Trigonopsidales	Net expansion	InterPro	IPR005285	Pleiotropic drug resistance protein PDR/CDR	2024-01-12	3738-01-01	0.00321027	0.0199496	0.00603435	OG0000012	1
Trigonopsidales	Net expansion	InterPro	IPR005797	Cytochrome b/b6, N-terminal domain	2024-01-12	3738-01-01	0.00321027	0.0199496	0.00603435	OG0005321	1
Trigonopsidales	Net expansion	InterPro	IPR008042	Retrotransposon, Pao	2024-01-12	3738-01-01	0.00321027	0.0199496	0.00603435	OG0000011	1
Trigonopsidales	Net expansion	InterPro	IPR008675	Mating factor alpha precursor, N-terminal	2024-01-12	3738-01-01	0.00321027	0.0199496	0.00603435	OG0000012	1
Trigonopsidales	Net expansion	InterPro	IPR008990	Electron transport accessory-like domain superfamily	2024-01-12	3738-01-01	0.00321027	0.0199496	0.00603435	OG0000012	1
Trigonopsidales	Net expansion	InterPro	IPR009040	Ferritin-like diiron domain	2024-01-12	3738-01-01	0.00321027	0.0199496	0.00603435	OG0000653	1
Trigonopsidales	Net expansion	InterPro	IPR014222	Cytochrome c oxidase, subunit II	2024-01-12	3738-01-01	0.00321027	0.0199496	0.00603435	OG0005321	1
Trigonopsidales	Net expansion	InterPro	IPR016174	Di-haem cytochrome, transmembrane	2024-01-12	3738-01-01	0.00321027	0.0199496	0.00603435	OG0005321	1
Trigonopsidales	Net expansion	InterPro	IPR017984	Chromo domain subgroup	2024-01-12	3738-01-01	0.00321027	0.0199496	0.00603435	OG0000011	1
Trigonopsidales	Net expansion	InterPro	IPR018086	NADH:ubiquinone oxidoreductase, subunit 1, conserved site	2024-01-12	3738-01-01	0.00321027	0.0199496	0.00603435	OG0005321	1
Trigonopsidales	Net expansion	InterPro	IPR018134	Lysosome-associated membrane glycoprotein, conserved site	2024-01-12	3738-01-01	0.00321027	0.0199496	0.00603435	OG0000040	1
Trigonopsidales	Net expansion	InterPro	IPR021620	Erythrocyte binding antigen 175, C-terminal	2024-01-12	3738-01-01	0.00321027	0.0199496	0.00603435	OG0000352	1
Trigonopsidales	Net expansion	InterPro	IPR024648	Peptidase A2E, retrotransposon	2024-01-12	3738-01-01	0.00321027	0.0199496	0.00603435	OG0000011	1
Trigonopsidales	Net expansion	InterPro	IPR025269	Phage integrase SAM-like domain	2024-01-12	3738-01-01	0.00321027	0.0199496	0.00603435	OG0000352	1
Trigonopsidales	Net expansion	InterPro	IPR027387	Cytochrome b/b6-like domain superfamily	2024-01-12	3738-01-01	0.00321027	0.0199496	0.00603435	OG0005321	1
Trigonopsidales	Net expansion	InterPro	IPR027806	Harbinger transposase-derived nuclease domain	2024-01-12	3738-01-01	0.00321027	0.0199496	0.00603435	OG0000011	1
Trigonopsidales	Net expansion	InterPro	IPR032549	Domain of unknown function DUF4939	2024-01-12	3738-01-01	0.00321027	0.0199496	0.00603435	OG0004155	1
Trigonopsidales	Net expansion	InterPro	IPR034122	Retropepsin-like domain, bacterial	2024-01-12	3738-01-01	0.00321027	0.0199496	0.00603435	OG0000011	1
Trigonopsidales	Net expansion	InterPro	IPR034210	Cytochrome c oxidase subunit 2, C-terminal	2024-01-12	3738-01-01	0.00321027	0.0199496	0.00603435	OG0005321	1
Trigonopsidales	Net expansion	InterPro	IPR036226	Lipoxigenase, C-terminal domain superfamily	2024-01-12	3738-01-01	0.00321027	0.0199496	0.00603435	OG0004155	1
Trigonopsidales	Net expansion	InterPro	IPR038915	Proline-rich protein 29-like	2024-01-12	3738-01-01	0.00321027	0.0199496	0.00603435	OG0000015	1
Trigonopsidales	Net expansion	InterPro	IPR040643	Murine leukemia virus integrase, C-terminal	2024-01-12	3738-01-01	0.00321027	0.0199496	0.00603435	OG0000011	1
Trigonopsidales	Net expansion	InterPro	IPR013103	Reverse transcriptase, RNA-dependent DNA polymerase	2024-02-12	31/3738	0.00417232	0.0245172	0.00741596	OG0000011/OG0000015	2
Trigonopsidales	Net expansion	InterPro	IPR001584	Integrase, catalytic core	2024-02-12	37/3738	0.0059122	0.0245172	0.00741596	OG0000011/OG0004155	2
Trigonopsidales	Net expansion	InterPro	IPR006970	PT repeat	2024-02-12	37/3738	0.0059122	0.0245172	0.00741596	OG0000011/OG0000015	2
Trigonopsidales	Net expansion	InterPro	IPR000705	Galactokinase	2024-01-12	3738-02-01	0.0064111	0.0245172	0.00741596	OG0000012	1
Trigonopsidales	Net expansion	InterPro	IPR001453	MoaB/Mog domain	2024-01-12	3738-02-01	0.0064111	0.0245172	0.00741596	OG0000352	1
Trigonopsidales	Net expansion	InterPro	IPR001531	Zinc-dependent phospholipase C	2024-01-12	3738-02-01	0.0064111	0.0245172	0.00741596	OG0000040	1
Trigonopsidales	Net expansion	InterPro	IPR001910	Inosine/uridine-preferring nucleoside hydrolase domain	2024-01-12	3738-02-01	0.0064111	0.0245172	0.00741596	OG0000012	1
Trigonopsidales	Net expansion	InterPro	IPR001919	Carbohydrate-binding type-2 domain	2024-01-12	3738-02-01	0.0064111	0.0245172	0.00741596	OG0000015	1
Trigonopsidales	Net expansion	InterPro	IPR002429	Cytochrome c oxidase subunit II-like C-terminal	2024-01-12	3738-02-01	0.0064111	0.0245172	0.00741596	OG0005321	1
Trigonopsidales	Net expansion	InterPro	IPR002772	Glycoside hydrolase family 3 C-terminal domain	2024-01-12	3738-02-01	0.0064111	0.0245172	0.00741596	OG0000012	1
Trigonopsidales	Net expansion	InterPro	IPR003450	Replication origin-binding protein	2024-01-12	3738-02-01	0.0064111	0.0245172	0.00741596	OG0000011	1
Trigonopsidales	Net expansion	InterPro	IPR003647	Intron encoded nuclease repeat	2024-01-12	3738-02-01	0.0064111	0.0245172	0.00741596	OG0005718	1
Trigonopsidales	Net expansion	InterPro	IPR005089	Carbohydrate-binding module family 19	2024-01-12	3738-02-01	0.0064111	0.0245172	0.00741596	OG0000015	1
Trigonopsidales	Net expansion	InterPro	IPR008119	Dense granule Gra6 protein	2024-01-12	3738-02-01	0.0064111	0.0245172	0.00741596	OG0000015	1
Trigonopsidales	Net expansion	InterPro	IPR010896	Nuclease-associated modular DNA-binding 1	2024-01-12	3738-02-01	0.0064111	0.0245172	0.00741596	OG0005718	1
Trigonopsidales	Net expansion	InterPro	IPR011759	Cytochrome C oxidase subunit II, transmembrane domain	2024-01-12	3738-02-01	0.0064111	0.0245172	0.00741596	OG0005321	1
Trigonopsidales	Net expansion	InterPro	IPR018061	Retropepsins	2024-01-12	3738-02-01	0.0064111	0.0245172	0.00741596	OG0000011	1
Trigonopsidales	Net expansion	InterPro	IPR019103	Aspartic peptidase, DDI1-type	2024-01-12	3738-02-01	0.0064111	0.0245172	0.00741596	OG0000011	1
Trigonopsidales	Net expansion	InterPro	IPR019595	Domain of unknown function DUF2470	2024-01-12	3738-02-01	0.0064111	0.0245172	0.00741596	OG0000761	1
Trigonopsidales	Net expansion	InterPro	IPR019741	Galactokinase, conserved site	2024-01-12	3738-02-01	0.0064111	0.0245172	0.00741596	OG0000012	1
Trigonopsidales	Net expansion	InterPro	IPR022592	Nucleolar protein 19	2024-01-12	3738-02-01	0.0064111	0.0245172	0.00741596	OG0000011	1
Trigonopsidales	Net expansion	InterPro	IPR025164	Putative adhesin	2024-01-12	3738-02-01	0.0064111	0.0245172	0.00741596	OG0000015	1
Trigonopsidales	Net expansion	InterPro	IPR026891	Fibronectin type III-like domain	2024-01-12	3738-02-01	0.0064111	0.0245172	0.00741596	OG0000012	1
Trigonopsidales	Net expansion	InterPro	IPR028110	Transmembrane protein 254	2024-01-12	3738-02-01	0.0064111	0.0245172	0.00741596	OG0000761	1
Trigonopsidales	Net expansion	InterPro	IPR029260	Dual specificity/tyrosine protein phosphatase, N-terminal	2024-01-12	3738-02-01	0.0064111	0.0245172	0.00741596	OG0000040	1
Trigonopsidales	Net expansion	InterPro	IPR031161	Peptidase family M60 domain	2024-01-12	3738-02-01	0.0064111	0.0245172	0.00741596	OG0000015	1
Trigonopsidales	Net expansion	InterPro	IPR036257	Cytochrome C oxidase subunit II, transmembrane domain superfamily	2024-01-12	3738-02-01	0.0064111	0.0245172	0.00741596	OG0005321	1
Trigonopsidales	Net expansion	InterPro	IPR036425	MoaB/Mog-like domain superfamily	2024-01-12	3738-02-01	0.0064111	0.0245172	0.00741596	OG0000352	1
Trigonopsidales	Net expansion	InterPro	IPR036452	Ribonucleoside hydrolase-like	2024-01-12	3738-02-01	0.0064111	0.0245172	0.00741596	OG0000012	1
Trigonopsidales	Net expansion	InterPro	IPR037119	Haem oxygenase HugZ-like superfamily	2024-01-12	3738-02-01	0.0064111	0.0245172	0.00741596	OG0000761	1
Trigonopsidales	Net expansion	InterPro	IPR037240	ORC1-binding domain	2024-01-12	3738-02-01	0.0064111	0.0245172	0.00741596	OG0000015	1
Trigonopsidales	Net expansion	InterPro	IPR037688	Zinc finger B-box domain-containing protein	2024-01-12	3738-02-01	0.0064111	0.0245172	0.00741596	OG0000653	1
Trigonopsidales	Net expansion	InterPro	IPR037796	Transcription initiation factor TFIID subunit 6	2024-01-12	3738-02-01	0.0064111	0.0245172	0.00741596	OG0000015	1
Trigonopsidales	Net expansion	InterPro	IPR038662	F1F0 ATP synthase subunit C superfamily	2024-01-12	3738-02-01	0.0064111	0.0245172	0.00741596	OG0005718	1
Trigonopsidales	Net expansion	InterPro	IPR044506	Dual-specificity phosphatase CDC14, C-terminal	2024-01-12	3738-02-01	0.0064111	0.0245172	0.00741596	OG0000040	1
Trigonopsidales	Net expansion	InterPro	IPR000073	Alpha/beta hydrolase fold-1	2024-02-12	45/3738	0.00866386	0.027168	0.0082178	OG0000040/OG0000441	2
Trigonopsidales	Net expansion	InterPro	IPR003439	ABC transporter-like, ATP-binding domain	2024-02-12	47/3738	0.00942654	0.027168	0.0082178	OG0000012/OG0000015	2
Trigonopsidales	Net expansion	InterPro	IPR000305	GIY-YIG endonuclease	2024-01-12	3738-03-01	0.0096025	0.027168	0.0082178	OG0005718	1
Trigonopsidales	Net expansion	InterPro	IPR001480	Bulb-type lectin domain	2024-01-12	3738-03-01	0.0096025	0.027168	0.0082178	OG0000015	1
Trigonopsidales	Net expansion	InterPro	IPR004140	Exocyst complex component Exo70	2024-01-12	3738-03-01	0.0096025	0.027168	0.0082178	OG0000012	1
Trigonopsidales	Net expansion	InterPro	IPR004412	Glutamyl-tRNA(Gln) amidotransferase A subunit	2024-01-12	3738-03-01	0.0096025	0.027168	0.0082178	OG0000012	1
Trigonopsidales	Net expansion	InterPro	IPR005043	Exportin-2, C-terminal	2024-01-12	3738-03-01	0.0096025	0.027168	0.0082178	OG0000011	1
Trigonopsidales	Net expansion	InterPro	IPR006219	DAHP synthase, class 1	2024-01-12	3738-03-01	0.0096025	0.027168	0.0082178	OG0000011	1
Trigonopsidales	Net expansion	InterPro	IPR007023	Ribosomal biogenesis regulatory protein	2024-01-12	3738-03-01	0.0096025	0.027168	0.0082178	OG0000012	1
Trigonopsidales	Net expansion	InterPro	IPR007192	Cdc23	2024-01-12	3738-03-01	0.0096025	0.027168	0.0082178	OG0000012	1
Trigonopsidales	Net expansion	InterPro	IPR008999	Actin-crosslinking	2024-01-12	3738-03-01	0.0096025	0.027168	0.0082178	OG0000015	1
Trigonopsidales	Net expansion	InterPro	IPR013025	Large ribosomal subunit protein uL23-like	2024-01-12	3738-03-01	0.0096025	0.027168	0.0082178	OG0000012	1
Trigonopsidales	Net expansion	InterPro	IPR015416	Zinc finger, H2C2-type, histone UAS binding	2024-01-12	3738-03-01	0.0096025	0.027168	0.0082178	OG0000011	1
Trigonopsidales	Net expansion	InterPro	IPR018289	MULE transposase domain	2024-01-12	3738-03-01	0.0096025	0.027168	0.0082178	OG0000653	1
Trigonopsidales	Net expansion	InterPro	IPR019539	Galactokinase, N-terminal domain	2024-01-12	3738-03-01	0.0096025	0.027168	0.0082178	OG0000012	1
Trigonopsidales	Net expansion	InterPro	IPR021027	Transposase, putative, helix-turn-helix domain	2024-01-12	3738-03-01	0.0096025	0.027168	0.0082178	OG0000011	1
Trigonopsidales	Net expansion	InterPro	IPR021569	TUG ubiquitin-like domain	2024-01-12	3738-03-01	0.0096025	0.027168	0.0082178	OG0000015	1
Trigonopsidales	Net expansion	InterPro	IPR021646	Sir1, ORC-binding domain	2024-01-12	3738-03-01	0.0096025	0.027168	0.0082178	OG0000015	1
Trigonopsidales	Net expansion	InterPro	IPR023378	YheA/YmcA-like domain superfamily	2024-01-12	3738-03-01	0.0096025	0.027168	0.0082178	OG0000012	1
Trigonopsidales	Net expansion	InterPro	IPR023779	Chromo domain, conserved site	2024-01-12	3738-03-01	0.0096025	0.027168	0.0082178	OG0000011	1
Trigonopsidales	Net expansion	InterPro	IPR024435	Histidyl tRNA synthetase-related domain	2024-01-12	3738-03-01	0.0096025	0.027168	0.0082178	OG0000012	1
Trigonopsidales	Net expansion	InterPro	IPR025836	Zinc knuckle CX2CX4HX4C	2024-01-12	3738-03-01	0.0096025	0.027168	0.0082178	OG0004155	1
Trigonopsidales	Net expansion	InterPro	IPR026859	Myosin-binding domain	2024-01-12	3738-03-01	0.0096025	0.027168	0.0082178	OG0000012	1
Trigonopsidales	Net expansion	InterPro	IPR027523	CLU domain containing protein	2024-01-12	3738-03-01	0.0096025	0.027168	0.0082178	OG0000015	1
Trigonopsidales	Net expansion	InterPro	IPR028939	Pyrroline-5-carboxylate reductase, catalytic, N-terminal	2024-01-12	3738-03-01	0.0096025	0.027168	0.0082178	OG0000012	1
Trigonopsidales	Net expansion	InterPro	IPR029036	Pyrroline-5-carboxylate reductase, dimerisation domain	2024-01-12	3738-03-01	0.0096025	0.027168	0.0082178	OG0000012	1
Trigonopsidales	Net expansion	InterPro	IPR031693	Sin3, C-terminal	2024-01-12	3738-03-01	0.0096025	0.027168	0.0082178	OG0000015	1
Trigonopsidales	Net expansion	InterPro	IPR033183	Neurofilament heavy polypeptide	2024-01-12	3738-03-01	0.0096025	0.027168	0.0082178	OG0000015	1
Trigonopsidales	Net expansion	InterPro	IPR035901	GIY-YIG endonuclease superfamily	2024-01-12	3738-03-01	0.0096025	0.027168	0.0082178	OG0005718	1
Trigonopsidales	Net expansion	InterPro	IPR038843	Cell wall protein Sed1/Spi1	2024-01-12	3738-03-01	0.0096025	0.027168	0.0082178	OG0000015	1
Trigonopsidales	Net expansion	InterPro	IPR041188	ARS-binding protein 1, N-terminal	2024-01-12	3738-03-01	0.0096025	0.027168	0.0082178	OG0000653	1
Trigonopsidales	Net expansion	InterPro	IPR044764	DDX52/Rok1, DEAD-box helicase domain	2024-01-12	3738-03-01	0.0096025	0.027168	0.0082178	OG0000012	1
Trigonopsidales	Net expansion	InterPro	IPR023298	P-type ATPase, transmembrane domain superfamily	2024-02-12	52/3738	0.0114603	0.0292698	0.00885353	OG0000012/OG0000441	2
Trigonopsidales	Net expansion	InterPro	IPR011004	Trimeric LpxA-like superfamily	2024-02-12	54/3738	0.0123238	0.0292698	0.00885353	OG0000015/OG0000352	2
Trigonopsidales	Net expansion	InterPro	IPR000304	Pyrroline-5-carboxylate reductase	2024-01-12	3738-04-01	0.0127845	0.0292698	0.00885353	OG0000012	1
Trigonopsidales	Net expansion	InterPro	IPR001075	NIF system FeS cluster assembly, NifU, C-terminal	2024-01-12	3738-04-01	0.0127845	0.0292698	0.00885353	OG0000040	1
Trigonopsidales	Net expansion	InterPro	IPR001667	DDH domain	2024-01-12	3738-04-01	0.0127845	0.0292698	0.00885353	OG0000012	1
Trigonopsidales	Net expansion	InterPro	IPR001764	Glycoside hydrolase, family 3, N-terminal	2024-01-12	3738-04-01	0.0127845	0.0292698	0.00885353	OG0000012	1
Trigonopsidales	Net expansion	InterPro	IPR002641	Patatin-like phospholipase domain	2024-01-12	3738-04-01	0.0127845	0.0292698	0.00885353	OG0000040	1
Trigonopsidales	Net expansion	InterPro	IPR002884	P domain	2024-01-12	3738-04-01	0.0127845	0.0292698	0.00885353	OG0000015	1
Trigonopsidales	Net expansion	InterPro	IPR003462	Ornithine cyclodeaminase/mu-crystallin	2024-01-12	3738-04-01	0.0127845	0.0292698	0.00885353	OG0000012	1
Trigonopsidales	Net expansion	InterPro	IPR003495	CobW/HypB/UreG, nucleotide-binding domain	2024-01-12	3738-04-01	0.0127845	0.0292698	0.00885353	OG0000012	1
Trigonopsidales	Net expansion	InterPro	IPR004097	DHHA2 domain	2024-01-12	3738-04-01	0.0127845	0.0292698	0.00885353	OG0000012	1
Trigonopsidales	Net expansion	InterPro	IPR006218	DAHP synthetase I/KDSA	2024-01-12	3738-04-01	0.0127845	0.0292698	0.00885353	OG0000011	1
Trigonopsidales	Net expansion	InterPro	IPR009030	Growth factor receptor cysteine-rich domain superfamily	2024-01-12	3738-04-01	0.0127845	0.0292698	0.00885353	OG0000015	1
Trigonopsidales	Net expansion	InterPro	IPR011687	Ribosome biogenesis protein Nop53/GLTSCR2	2024-01-12	3738-04-01	0.0127845	0.0292698	0.00885353	OG0000012	1
Trigonopsidales	Net expansion	InterPro	IPR012947	Threonyl/alanyl tRNA synthetase, SAD	2024-01-12	3738-04-01	0.0127845	0.0292698	0.00885353	OG0000012	1
Trigonopsidales	Net expansion	InterPro	IPR014824	Scaffold protein Nfu/NifU, N-terminal	2024-01-12	3738-04-01	0.0127845	0.0292698	0.00885353	OG0000040	1
Trigonopsidales	Net expansion	InterPro	IPR021013	ATPase, vacuolar ER assembly factor, Vma12	2024-01-12	3738-04-01	0.0127845	0.0292698	0.00885353	OG0000012	1
Trigonopsidales	Net expansion	InterPro	IPR023780	Chromo domain	2024-01-12	3738-04-01	0.0127845	0.0292698	0.00885353	OG0000011	1
Trigonopsidales	Net expansion	InterPro	IPR024671	Autophagy-related protein 22-like	2024-01-12	3738-04-01	0.0127845	0.0292698	0.00885353	OG0000015	1
Trigonopsidales	Net expansion	InterPro	IPR024986	Sister chromatid cohesion C-terminal domain	2024-01-12	3738-04-01	0.0127845	0.0292698	0.00885353	OG0000040	1
Trigonopsidales	Net expansion	InterPro	IPR029458	Ras-binding domain of Byr2	2024-01-12	3738-04-01	0.0127845	0.0292698	0.00885353	OG0000012	1
Trigonopsidales	Net expansion	InterPro	IPR033504	Agglutinin-like protein	2024-01-12	3738-04-01	0.0127845	0.0292698	0.00885353	OG0000015	1
Trigonopsidales	Net expansion	InterPro	IPR034001	ATP-binding cassette transporter, PDR-like subfamily G, domain 1	2024-01-12	3738-04-01	0.0127845	0.0292698	0.00885353	OG0000012	1
Trigonopsidales	Net expansion	InterPro	IPR036498	Scaffold protein Nfu/NifU, N-terminal domain superfamily	2024-01-12	3738-04-01	0.0127845	0.0292698	0.00885353	OG0000040	1
Trigonopsidales	Net expansion	InterPro	IPR036881	Glycoside hydrolase family 3 C-terminal domain superfamily	2024-01-12	3738-04-01	0.0127845	0.0292698	0.00885353	OG0000012	1
Trigonopsidales	Net expansion	InterPro	IPR036948	Large ribosomal subunit protein eL21 superfamily	2024-01-12	3738-04-01	0.0127845	0.0292698	0.00885353	OG0000011	1
Trigonopsidales	Net expansion	InterPro	IPR036962	Glycoside hydrolase, family 3, N-terminal domain superfamily	2024-01-12	3738-04-01	0.0127845	0.0292698	0.00885353	OG0000012	1
Trigonopsidales	Net expansion	InterPro	IPR038222	DHHA2 domain superfamily	2024-01-12	3738-04-01	0.0127845	0.0292698	0.00885353	OG0000012	1
Trigonopsidales	Net expansion	InterPro	IPR041715	Class II Histidinyl-tRNA synthetase (HisRS)-like catalytic core domain	2024-01-12	3738-04-01	0.0127845	0.0292698	0.00885353	OG0000012	1
Trigonopsidales	Net expansion	InterPro	IPR020568	Ribosomal protein uS5 domain 2-type superfamily	2024-02-12	61/3738	0.0155645	0.033054	0.0099982	OG0000012/OG0000040	2
Trigonopsidales	Net expansion	InterPro	IPR000169	Cysteine peptidase, cysteine active site	2024-01-12	3738-05-01	0.0159571	0.033054	0.0099982	OG0000012	1
Trigonopsidales	Net expansion	InterPro	IPR004104	Gfo/Idh/MocA-like oxidoreductase, C-terminal	2024-01-12	3738-05-01	0.0159571	0.033054	0.0099982	OG0000012	1
Trigonopsidales	Net expansion	InterPro	IPR004134	Peptidase C1B, bleomycin hydrolase	2024-01-12	3738-05-01	0.0159571	0.033054	0.0099982	OG0000012	1
Trigonopsidales	Net expansion	InterPro	IPR005468	Avidin/streptavidin	2024-01-12	3738-05-01	0.0159571	0.033054	0.0099982	OG0000015	1
Trigonopsidales	Net expansion	InterPro	IPR007224	Transcription initiation factor Rrn11	2024-01-12	3738-05-01	0.0159571	0.033054	0.0099982	OG0000040	1
Trigonopsidales	Net expansion	InterPro	IPR008966	Adhesion domain superfamily	2024-01-12	3738-05-01	0.0159571	0.033054	0.0099982	OG0000015	1
Trigonopsidales	Net expansion	InterPro	IPR010580	Stress-associated endoplasmic reticulum protein	2024-01-12	3738-05-01	0.0159571	0.033054	0.0099982	OG0000012	1
Trigonopsidales	Net expansion	InterPro	IPR010929	CDR ABC transporter	2024-01-12	3738-05-01	0.0159571	0.033054	0.0099982	OG0000012	1
Trigonopsidales	Net expansion	InterPro	IPR010998	Integrase/recombinase, N-terminal	2024-01-12	3738-05-01	0.0159571	0.033054	0.0099982	OG0000352	1
Trigonopsidales	Net expansion	InterPro	IPR012969	Fibrinogen binding protein	2024-01-12	3738-05-01	0.0159571	0.033054	0.0099982	OG0000015	1
Trigonopsidales	Net expansion	InterPro	IPR013535	PUL domain	2024-01-12	3738-05-01	0.0159571	0.033054	0.0099982	OG0000015	1
Trigonopsidales	Net expansion	InterPro	IPR025660	Cysteine peptidase, histidine active site	2024-01-12	3738-05-01	0.0159571	0.033054	0.0099982	OG0000012	1
Trigonopsidales	Net expansion	InterPro	IPR029481	ABC-transporter, N-terminal domain	2024-01-12	3738-05-01	0.0159571	0.033054	0.0099982	OG0000012	1
Trigonopsidales	Net expansion	InterPro	IPR034003	ATP-binding cassette transporter, PDR-like subfamily G, domain 2	2024-01-12	3738-05-01	0.0159571	0.033054	0.0099982	OG0000012	1
Trigonopsidales	Net expansion	InterPro	IPR038763	DHH phosphoesterase superfamily	2024-01-12	3738-05-01	0.0159571	0.033054	0.0099982	OG0000012	1
Trigonopsidales	Net expansion	InterPro	IPR000905	Gcp-like domain	2024-01-12	3738-06-01	0.0191204	0.0371726	0.011244	OG0000012	1
Trigonopsidales	Net expansion	InterPro	IPR001248	Purine-cytosine permease	2024-01-12	3738-06-01	0.0191204	0.0371726	0.011244	OG0000040	1
Trigonopsidales	Net expansion	InterPro	IPR002509	NodB homology domain	2024-01-12	3738-06-01	0.0191204	0.0371726	0.011244	OG0000011	1
Trigonopsidales	Net expansion	InterPro	IPR011614	Catalase core domain	2024-01-12	3738-06-01	0.0191204	0.0371726	0.011244	OG0000011	1
Trigonopsidales	Net expansion	InterPro	IPR017860	Peptidase M22, conserved site	2024-01-12	3738-06-01	0.0191204	0.0371726	0.011244	OG0000012	1
Trigonopsidales	Net expansion	InterPro	IPR017861	Kae1/TsaD family	2024-01-12	3738-06-01	0.0191204	0.0371726	0.011244	OG0000012	1
Trigonopsidales	Net expansion	InterPro	IPR020835	Catalase superfamily	2024-01-12	3738-06-01	0.0191204	0.0371726	0.011244	OG0000011	1
Trigonopsidales	Net expansion	InterPro	IPR027725	Heat shock transcription factor family	2024-01-12	3738-06-01	0.0191204	0.0371726	0.011244	OG0000011	1
Trigonopsidales	Net expansion	InterPro	IPR031573	GPI-anchored cell wall protein repeat	2024-01-12	3738-06-01	0.0191204	0.0371726	0.011244	OG0000015	1
Trigonopsidales	Net expansion	InterPro	IPR034904	Fe-S cluster assembly domain superfamily	2024-01-12	3738-06-01	0.0191204	0.0371726	0.011244	OG0000040	1
Trigonopsidales	Net expansion	InterPro	IPR035971	Cellulose-binding domain superfamily	2024-01-12	3738-06-01	0.0191204	0.0371726	0.011244	OG0000015	1
Trigonopsidales	Net expansion	InterPro	IPR008160	Collagen triple helix repeat	2024-02-12	72/3738	0.0213171	0.0403723	0.0122118	OG0000015/OG0000040	2
Trigonopsidales	Net expansion	InterPro	IPR002164	Nucleosome assembly protein (NAP)	2024-01-12	3738-07-01	0.0222744	0.0403723	0.0122118	OG0000040	1
Trigonopsidales	Net expansion	InterPro	IPR002925	Dienelactone hydrolase	2024-01-12	3738-07-01	0.0222744	0.0403723	0.0122118	OG0000441	1
Trigonopsidales	Net expansion	InterPro	IPR006068	Cation-transporting P-type ATPase, C-terminal	2024-01-12	3738-07-01	0.0222744	0.0403723	0.0122118	OG0000441	1
Trigonopsidales	Net expansion	InterPro	IPR007148	Small-subunit processome, Utp12	2024-01-12	3738-07-01	0.0222744	0.0403723	0.0122118	OG0000040	1
Trigonopsidales	Net expansion	InterPro	IPR009014	Transketolase C-terminal/Pyruvate-ferredoxin oxidoreductase domain II	2024-01-12	3738-07-01	0.0222744	0.0403723	0.0122118	OG0000015	1
Trigonopsidales	Net expansion	InterPro	IPR011330	Glycoside hydrolase/deacetylase, beta/alpha-barrel	2024-01-12	3738-07-01	0.0222744	0.0403723	0.0122118	OG0000011	1
Trigonopsidales	Net expansion	InterPro	IPR017241	Toll-like receptor	2024-01-12	3738-07-01	0.0222744	0.0403723	0.0122118	OG0000015	1
Trigonopsidales	Net expansion	InterPro	IPR018163	Threonyl/alanyl tRNA synthetase, class II-like, putative editing domain superfamily	2024-01-12	3738-07-01	0.0222744	0.0403723	0.0122118	OG0000012	1
Trigonopsidales	Net expansion	InterPro	IPR019680	Mediator complex, subunit Med1	2024-01-12	3738-07-01	0.0222744	0.0403723	0.0122118	OG0000011	1
Trigonopsidales	Net expansion	InterPro	IPR027856	Protein of unknown function DUF4573	2024-01-12	3738-07-01	0.0222744	0.0403723	0.0122118	OG0000015	1
Trigonopsidales	Net expansion	InterPro	IPR041373	Reverse transcriptase, RNase H-like domain	2024-01-12	3738-07-01	0.0222744	0.0403723	0.0122118	OG0000011	1
Trigonopsidales	Net expansion	InterPro	IPR045112	Protein Peter Pan-like	2024-01-12	3738-07-01	0.0222744	0.0403723	0.0122118	OG0000015	1
Trigonopsidales	Net expansion	InterPro	IPR011044	Quinoprotein amine dehydrogenase, beta chain-like	2024-02-12	74/3738	0.0224462	0.040473	0.0122423	OG0000015/OG0000040	2
Trigonopsidales	Net expansion	InterPro	IPR000254	Cellulose-binding domain, fungal	2024-01-12	3738-08-01	0.025419	0.0442291	0.0133784	OG0000015	1
Trigonopsidales	Net expansion	InterPro	IPR000953	Chromo/chromo shadow domain	2024-01-12	3738-08-01	0.025419	0.0442291	0.0133784	OG0000011	1
Trigonopsidales	Net expansion	InterPro	IPR004089	Methyl-accepting chemotaxis protein (MCP) signalling domain	2024-01-12	3738-08-01	0.025419	0.0442291	0.0133784	OG0000015	1
Trigonopsidales	Net expansion	InterPro	IPR012678	Ribosomal protein uL23/eL15/eS24 core domain superfamily	2024-01-12	3738-08-01	0.025419	0.0442291	0.0133784	OG0000012	1
Trigonopsidales	Net expansion	InterPro	IPR035179	Protein of unknown function DUF5314	2024-01-12	3738-08-01	0.025419	0.0442291	0.0133784	OG0000011	1
Trigonopsidales	Net expansion	InterPro	IPR037231	NAP-like superfamily	2024-01-12	3738-08-01	0.025419	0.0442291	0.0133784	OG0000040	1
Trigonopsidales	Net expansion	InterPro	IPR044068	Core-binding (CB) domain	2024-01-12	3738-08-01	0.025419	0.0442291	0.0133784	OG0000352	1
Trigonopsidales	Net expansion	InterPro	IPR001766	Fork head domain	2024-01-12	3738-09-01	0.0285544	0.0480045	0.0145204	OG0000040	1
Trigonopsidales	Net expansion	InterPro	IPR002126	Cadherin-like	2024-01-12	3738-09-01	0.0285544	0.0480045	0.0145204	OG0000015	1
Trigonopsidales	Net expansion	InterPro	IPR004762	Amino acid permease, fungi	2024-01-12	3738-09-01	0.0285544	0.0480045	0.0145204	OG0000015	1
Trigonopsidales	Net expansion	InterPro	IPR016197	Chromo-like domain superfamily	2024-01-12	3738-09-01	0.0285544	0.0480045	0.0145204	OG0000011	1
Trigonopsidales	Net expansion	InterPro	IPR036345	Exoribonuclease, PH domain 2 superfamily	2024-01-12	3738-09-01	0.0285544	0.0480045	0.0145204	OG0000040	1
Trigonopsidales	Net expansion	InterPro	IPR041577	Reverse transcriptase/retrotransposon-derived protein, RNase H-like domain	2024-01-12	3738-09-01	0.0285544	0.0480045	0.0145204	OG0000011	1
Trigonopsidales	Net expansion	InterPro	IPR043926	ABC transporter family G domain	2024-01-12	3738-09-01	0.0285544	0.0480045	0.0145204	OG0000012	1
Trigonopsidales	Net expansion	KEGG	map04714	Thermogenesis	2024-11-30	205/3362	6.50582e-07	8.21415e-05	7.09455e-05	OG0000015/OG0004610/OG0005321/OG0005718/OG0005733/OG0006018/OG0006075/OG0006156/OG0006379/OG0007240/OG0007318	11
Trigonopsidales	Net expansion	KEGG	map00190	Oxidative phosphorylation	2024-09-30	130/3362	1.0531e-06	8.21415e-05	7.09455e-05	OG0005321/OG0005718/OG0005733/OG0006018/OG0006075/OG0006156/OG0006379/OG0007240/OG0007318	9
Trigonopsidales	Net expansion	KEGG	map04260	Cardiac muscle contraction	2024-05-30	66/3362	0.000243916	0.0126836	0.0109548	OG0005321/OG0005718/OG0005733/OG0006075/OG0007318	5
Trigonopsidales	Net expansion	KEGG	map04723	Retrograde endocannabinoid signaling	2024-05-30	76/3362	0.000473675	0.0184733	0.0159554	OG0000015/OG0006018/OG0006156/OG0006379/OG0007240	5
Trigonopsidales	Net expansion	KEGG	map04668	TNF signaling pathway	2024-04-30	49/3362	0.000826286	0.0257801	0.0222662	OG0000015/OG0000352/OG0004155/OG0004610	4
Dipodascales	Net expansion	InterPro	IPR005828	Major facilitator, sugar transporter-like	2024-10-28	62/3883	5.32766e-12	3.21791e-09	1.23377e-09	OG0000002/OG0000010/OG0000014/OG0000030/OG0000035/OG0000038/OG0000047/OG0000048/OG0000082/OG0000107	10
Dipodascales	Net expansion	InterPro	IPR036259	MFS transporter superfamily	15/28	294/3883	1.65928e-10	5.01103e-08	1.92127e-08	OG0000002/OG0000007/OG0000009/OG0000010/OG0000014/OG0000019/OG0000030/OG0000035/OG0000038/OG0000039/OG0000047/OG0000048/OG0000082/OG0000084/OG0000107	15
Dipodascales	Net expansion	InterPro	IPR036291	NAD(P)-binding domain superfamily	13/28	210/3883	4.2832e-10	8.6235e-08	3.30633e-08	OG0000001/OG0000010/OG0000019/OG0000030/OG0000035/OG0000047/OG0000048/OG0000081/OG0000084/OG0000355/OG0000389/OG0000390/OG0000496	13
Dipodascales	Net expansion	InterPro	IPR020846	Major facilitator superfamily domain	2024-11-28	134/3883	7.14598e-10	1.07904e-07	4.13715e-08	OG0000007/OG0000014/OG0000019/OG0000030/OG0000035/OG0000038/OG0000039/OG0000047/OG0000048/OG0000082/OG0000107	11
Dipodascales	Net expansion	InterPro	IPR021858	Fungal transcription factor	2024-08-28	53/3883	1.75869e-09	2.1245e-07	8.14552e-08	OG0000002/OG0000007/OG0000019/OG0000024/OG0000028/OG0000038/OG0000043/OG0000082	8
Dipodascales	Net expansion	InterPro	IPR005829	Sugar transporter, conserved site	2024-08-28	56/3883	2.7797e-09	2.79823e-07	1.07287e-07	OG0000014/OG0000019/OG0000030/OG0000035/OG0000038/OG0000047/OG0000048/OG0000082	8
Dipodascales	Net expansion	InterPro	IPR036397	Ribonuclease H superfamily	2024-08-28	107/3883	5.02993e-07	4.34011e-05	1.66404e-05	OG0000001/OG0000011/OG0000015/OG0000035/OG0000038/OG0000043/OG0000107/OG0000256	8
Dipodascales	Net expansion	InterPro	IPR002347	Short-chain dehydrogenase/reductase SDR	2024-07-28	79/3883	9.26382e-07	6.99418e-05	2.68163e-05	OG0000010/OG0000030/OG0000047/OG0000048/OG0000389/OG0000390/OG0000496	7
Dipodascales	Net expansion	InterPro	IPR023631	Amidase signature domain	2024-04-28	15/3883	2.79811e-06	0.000169006	6.47982e-05	OG0000001/OG0000007/OG0000019/OG0000024	4
Dipodascales	Net expansion	InterPro	IPR036928	Amidase signature (AS) superfamily	2024-04-28	15/3883	2.79811e-06	0.000169006	6.47982e-05	OG0000001/OG0000007/OG0000019/OG0000024	4
Dipodascales	Net expansion	InterPro	IPR011032	GroES-like superfamily	2024-05-28	34/3883	3.22778e-06	0.000172481	6.61307e-05	OG0000011/OG0000019/OG0000081/OG0000084/OG0000496	5
Dipodascales	Net expansion	InterPro	IPR002328	Alcohol dehydrogenase, zinc-type, conserved site	2024-04-28	16/3883	3.71234e-06	0.000172481	6.61307e-05	OG0000019/OG0000081/OG0000084/OG0000496	4
Dipodascales	Net expansion	InterPro	IPR021031	Hyphally-regulated cell wall protein, N-terminal	2024-04-28	16/3883	3.71234e-06	0.000172481	6.61307e-05	OG0000015/OG0000038/OG0000107/OG0000130	4
Dipodascales	Net expansion	InterPro	IPR011701	Major facilitator superfamily	2024-08-28	150/3883	6.62977e-06	0.000286027	0.000109665	OG0000007/OG0000014/OG0000019/OG0000035/OG0000038/OG0000039/OG0000082/OG0000107	8
Dipodascales	Net expansion	InterPro	IPR013149	Alcohol dehydrogenase-like, C-terminal	2024-04-28	22/3883	1.4483e-05	0.000583042	0.000223543	OG0000019/OG0000081/OG0000084/OG0000496	4
Dipodascales	Net expansion	InterPro	IPR036188	FAD/NAD(P)-binding domain superfamily	2024-06-28	79/3883	1.54448e-05	0.000583042	0.000223543	OG0000010/OG0000019/OG0000030/OG0000047/OG0000048/OG0000496	6
Dipodascales	Net expansion	InterPro	IPR013154	Alcohol dehydrogenase-like, N-terminal	2024-04-28	23/3883	1.74453e-05	0.000609452	0.000233669	OG0000019/OG0000081/OG0000084/OG0000496	4
Dipodascales	Net expansion	InterPro	IPR035179	Protein of unknown function DUF5314	2024-03-28	3883-08-01	1.83654e-05	0.000609452	0.000233669	OG0000001/OG0000011/OG0000256	3
Dipodascales	Net expansion	InterPro	IPR013785	Aldolase-type TIM barrel	2024-06-28	82/3883	1.91715e-05	0.000609452	0.000233669	OG0000009/OG0000011/OG0000024/OG0000030/OG0000039/OG0000107	6
Dipodascales	Net expansion	InterPro	IPR016181	Acyl-CoA N-acyltransferase	2024-06-28	85/3883	2.35944e-05	0.000709722	0.000272114	OG0000007/OG0000009/OG0000014/OG0000047/OG0000390/OG0000496	6
Dipodascales	Net expansion	InterPro	IPR003663	Sugar/inositol transporter	2024-04-28	25/3883	2.46758e-05	0.000709722	0.000272114	OG0000038/OG0000047/OG0000048/OG0000082	4
Dipodascales	Net expansion	InterPro	IPR020946	Flavin monooxygenase-like	2024-03-28	3883-09-01	2.7415e-05	0.000728885	0.000279461	OG0000030/OG0000047/OG0000496	3
Dipodascales	Net expansion	InterPro	IPR012337	Ribonuclease H-like superfamily	2024-07-28	131/3883	2.77555e-05	0.000728885	0.000279461	OG0000001/OG0000011/OG0000015/OG0000035/OG0000043/OG0000107/OG0000256	7
Dipodascales	Net expansion	InterPro	IPR036864	Zn(2)-C6 fungal-type DNA-binding domain superfamily	2024-09-28	244/3883	3.1686e-05	0.000797431	0.000305742	OG0000002/OG0000019/OG0000024/OG0000028/OG0000035/OG0000039/OG0000043/OG0000047/OG0000082	9
Dipodascales	Net expansion	InterPro	IPR001138	Zn(2)Cys(6) fungal-type DNA-binding domain	2024-09-28	246/3883	3.38292e-05	0.000817314	0.000313365	OG0000002/OG0000019/OG0000024/OG0000028/OG0000035/OG0000039/OG0000043/OG0000047/OG0000082	9
Dipodascales	Net expansion	InterPro	IPR007219	Transcription factor domain, fungi	2024-07-28	136/3883	3.54287e-05	0.000823035	0.000315559	OG0000019/OG0000028/OG0000035/OG0000047/OG0000048/OG0000082/OG0000107	7
Dipodascales	Net expansion	InterPro	IPR018871	GLEYA adhesin domain	2024-04-28	29/3883	4.54194e-05	0.00101605	0.000389562	OG0000015/OG0000043/OG0000084/OG0000130	4
Dipodascales	Net expansion	InterPro	IPR016624	Uncharacterised conserved protein UCP014753	2024-02-28	3883-02-01	5.01532e-05	0.00104457	0.000400498	OG0000038/OG0000084	2
Dipodascales	Net expansion	InterPro	IPR018061	Retropepsins	2024-02-28	3883-02-01	5.01532e-05	0.00104457	0.000400498	OG0000001/OG0000011	2
Dipodascales	Net expansion	InterPro	IPR001711	Phospholipase C, phosphatidylinositol-specific, Y domain	2024-04-28	34/3883	8.65121e-05	0.00174178	0.000667813	OG0000001/OG0000030/OG0000039/OG0000107	4
Dipodascales	Net expansion	InterPro	IPR000960	Flavin monooxygenase FMO	2024-02-28	3883-03-01	0.000149788	0.00274157	0.00105114	OG0000030/OG0000047	2
Dipodascales	Net expansion	InterPro	IPR024989	Major facilitator superfamily associated domain	2024-02-28	3883-03-01	0.000149788	0.00274157	0.00105114	OG0000019/OG0000107	2
Dipodascales	Net expansion	InterPro	IPR041602	Quercetin 2,3-dioxygenase, C-terminal cupin domain	2024-02-28	3883-03-01	0.000149788	0.00274157	0.00105114	OG0000010/OG0000355	2
Dipodascales	Net expansion	InterPro	IPR018789	Flocculin 11 domain	2024-03-28	16/3883	0.00017668	0.00313866	0.00120339	OG0000007/OG0000014/OG0000015	3
Dipodascales	Net expansion	InterPro	IPR002156	Ribonuclease H domain	2024-03-28	17/3883	0.000213505	0.00368448	0.00141266	OG0000001/OG0000011/OG0000256	3
Dipodascales	Net expansion	InterPro	IPR001389	Flocculin	2024-03-28	18/3883	0.00025497	0.00427782	0.00164016	OG0000015/OG0000039/OG0000130	3
Dipodascales	Net expansion	InterPro	IPR006218	DAHP synthetase I/KDSA	2024-02-28	3883-04-01	0.000298238	0.00439355	0.00168453	OG0000011/OG0000024	2
Dipodascales	Net expansion	InterPro	IPR013961	RAI1-like	2024-02-28	3883-04-01	0.000298238	0.00439355	0.00168453	OG0000014/OG0000035	2
Dipodascales	Net expansion	InterPro	IPR019451	RNA polymerase II assembly factor Rtp1, C-terminal	2024-02-28	3883-04-01	0.000298238	0.00439355	0.00168453	OG0000001/OG0000014	2
Dipodascales	Net expansion	InterPro	IPR025724	GAG-pre-integrase domain	2024-02-28	3883-04-01	0.000298238	0.00439355	0.00168453	OG0000001/OG0000035	2
Dipodascales	Net expansion	InterPro	IPR038717	Tc1-like transposase, DDE domain	2024-02-28	3883-04-01	0.000298238	0.00439355	0.00168453	OG0000001/OG0000038	2
Dipodascales	Net expansion	InterPro	IPR002364	Quinone oxidoreductase/zeta-crystallin, conserved site	2024-02-28	3883-05-01	0.000494845	0.00679287	0.00260445	OG0000081/OG0000496	2
Dipodascales	Net expansion	InterPro	IPR006056	RidA family	2024-02-28	3883-05-01	0.000494845	0.00679287	0.00260445	OG0000014/OG0000024	2
Dipodascales	Net expansion	InterPro	IPR038843	Cell wall protein Sed1/Spi1	2024-02-28	3883-05-01	0.000494845	0.00679287	0.00260445	OG0000015/OG0000130	2
Dipodascales	Net expansion	InterPro	IPR001969	Aspartic peptidase, active site	2024-04-28	56/3883	0.000614304	0.00824533	0.00316133	OG0000001/OG0000011/OG0000015/OG0000130	4
Dipodascales	Net expansion	InterPro	IPR020843	Polyketide synthase, enoylreductase domain	2024-03-28	25/3883	0.000694756	0.00902914	0.00346185	OG0000081/OG0000084/OG0000496	3
Dipodascales	Net expansion	InterPro	IPR000182	GNAT domain	2024-04-28	58/3883	0.000702598	0.00902914	0.00346185	OG0000007/OG0000014/OG0000047/OG0000390	4
Dipodascales	Net expansion	InterPro	IPR003829	Pirin, N-terminal domain	2024-02-28	3883-06-01	0.000738956	0.00910876	0.00349238	OG0000010/OG0000355	2
Dipodascales	Net expansion	InterPro	IPR005162	Retrotransposon gag domain	2024-02-28	3883-06-01	0.000738956	0.00910876	0.00349238	OG0000001/OG0000011	2
Dipodascales	Net expansion	InterPro	IPR043128	Reverse transcriptase/Diguanylate cyclase domain	2024-03-28	27/3883	0.000875053	0.0105706	0.00405288	OG0000001/OG0000011/OG0000015	3
Dipodascales	Net expansion	InterPro	IPR008906	HAT, C-terminal dimerisation domain	2024-03-28	28/3883	0.000975337	0.0115199	0.00441683	OG0000001/OG0000043/OG0000107	3
Dipodascales	Net expansion	InterPro	IPR000313	PWWP domain	2024-02-28	3883-07-01	0.00102992	0.0115199	0.00441683	OG0000038/OG0000389	2
Dipodascales	Net expansion	InterPro	IPR019680	Mediator complex, subunit Med1	2024-02-28	3883-07-01	0.00102992	0.0115199	0.00441683	OG0000001/OG0000011	2
Dipodascales	Net expansion	InterPro	IPR041588	Integrase zinc-binding domain	2024-02-28	3883-07-01	0.00102992	0.0115199	0.00441683	OG0000001/OG0000011	2
Dipodascales	Net expansion	InterPro	IPR037524	PA14/GLEYA domain	2024-03-28	30/3883	0.00119713	0.0131467	0.00504056	OG0000015/OG0000043/OG0000084	3
Dipodascales	Net expansion	InterPro	IPR043502	DNA/RNA polymerase superfamily	2024-04-28	68/3883	0.00128336	0.0133183	0.00510636	OG0000001/OG0000011/OG0000015/OG0000019	4
Dipodascales	Net expansion	InterPro	IPR013103	Reverse transcriptase, RNA-dependent DNA polymerase	2024-03-28	31/3883	0.00131902	0.0133183	0.00510636	OG0000001/OG0000011/OG0000015	3
Dipodascales	Net expansion	InterPro	IPR023210	NADP-dependent oxidoreductase domain	2024-03-28	31/3883	0.00131902	0.0133183	0.00510636	OG0000011/OG0000019/OG0000084	3
Dipodascales	Net expansion	InterPro	IPR011650	Peptidase M20, dimerisation domain	2024-02-28	3883-08-01	0.00136711	0.0133183	0.00510636	OG0000007/OG0000039	2
Dipodascales	Net expansion	InterPro	IPR013968	Polyketide synthase, ketoreductase domain	2024-02-28	3883-08-01	0.00136711	0.0133183	0.00510636	OG0000010/OG0000389	2
Dipodascales	Net expansion	InterPro	IPR018828	Required for respiratory growth protein 7, mitochondrial	2024-02-28	3883-08-01	0.00136711	0.0133183	0.00510636	OG0000001/OG0000014	2
Dipodascales	Net expansion	InterPro	IPR041373	Reverse transcriptase, RNase H-like domain	2024-02-28	3883-08-01	0.00136711	0.0133183	0.00510636	OG0000001/OG0000011	2
Dipodascales	Net expansion	InterPro	IPR001155	NADH:flavin oxidoreductase/NADH oxidase, N-terminal	2024-02-28	3883-09-01	0.00174988	0.0160141	0.00613993	OG0000030/OG0000107	2
Dipodascales	Net expansion	InterPro	IPR002710	Dilute domain	2024-02-28	3883-09-01	0.00174988	0.0160141	0.00613993	OG0000002/OG0000009	2
Dipodascales	Net expansion	InterPro	IPR029752	D-isomer specific 2-hydroxyacid dehydrogenase, NAD-binding domain conserved site 1	2024-02-28	3883-09-01	0.00174988	0.0160141	0.00613993	OG0000035/OG0000084	2
Dipodascales	Net expansion	InterPro	IPR041577	Reverse transcriptase/retrotransposon-derived protein, RNase H-like domain	2024-02-28	3883-09-01	0.00174988	0.0160141	0.00613993	OG0000001/OG0000011	2
Dipodascales	Net expansion	InterPro	IPR000253	Forkhead-associated (FHA) domain	2024-05-28	127/3883	0.00185578	0.0167297	0.00641431	OG0000028/OG0000038/OG0000039/OG0000048/OG0000107	5
Dipodascales	Net expansion	InterPro	IPR025928	Flocculin type 3 repeat	2024-03-28	35/3883	0.00188385	0.016733	0.00641558	OG0000007/OG0000015/OG0000130	3
Dipodascales	Net expansion	InterPro	IPR000262	FMN-dependent dehydrogenase	2024-02-28	3883-10-01	0.00217761	0.0182677	0.007004	OG0000011/OG0000039	2
Dipodascales	Net expansion	InterPro	IPR007529	Zinc finger, HIT-type	2024-02-28	3883-10-01	0.00217761	0.0182677	0.007004	OG0000019/OG0000496	2
Dipodascales	Net expansion	InterPro	IPR010285	DNA helicase Pif1-like	2024-02-28	3883-10-01	0.00217761	0.0182677	0.007004	OG0000001/OG0000015	2
Dipodascales	Net expansion	InterPro	IPR037396	FMN hydroxy acid dehydrogenase domain	2024-02-28	3883-10-01	0.00217761	0.0182677	0.007004	OG0000011/OG0000039	2
Dipodascales	Net expansion	InterPro	IPR001584	Integrase, catalytic core	2024-03-28	38/3883	0.00239325	0.0192736	0.00738969	OG0000001/OG0000011/OG0000035	3
Dipodascales	Net expansion	InterPro	IPR036812	NADP-dependent oxidoreductase domain superfamily	2024-03-28	38/3883	0.00239325	0.0192736	0.00738969	OG0000011/OG0000019/OG0000084	3
Dipodascales	Net expansion	InterPro	IPR036875	Zinc finger, CCHC-type superfamily	2024-03-28	38/3883	0.00239325	0.0192736	0.00738969	OG0000001/OG0000011/OG0000035	3
Dipodascales	Net expansion	InterPro	IPR001878	Zinc finger, CCHC-type	2024-03-28	39/3883	0.00258022	0.0205059	0.00786215	OG0000001/OG0000011/OG0000035	3
Dipodascales	Net expansion	InterPro	IPR001958	Tetracycline resistance protein TetA/multidrug resistance protein MdtG-like	2024-02-28	3883-11-01	0.00264967	0.0205179	0.00786676	OG0000035/OG0000047	2
Dipodascales	Net expansion	InterPro	IPR018087	Glycoside hydrolase, family 5, conserved site	2024-02-28	3883-11-01	0.00264967	0.0205179	0.00786676	OG0000014/OG0000107	2
Dipodascales	Net expansion	InterPro	IPR020904	Short-chain dehydrogenase/reductase, conserved site	2024-03-28	40/3883	0.002776	0.0212241	0.00813752	OG0000010/OG0000389/OG0000390	3
Dipodascales	Net expansion	InterPro	IPR006175	YjgF/YER057c/UK114 family	2024-02-28	13/3883	0.00372434	0.0274329	0.010518	OG0000014/OG0000024	2
Dipodascales	Net expansion	InterPro	IPR022742	Serine aminopeptidase, S33	2024-02-28	13/3883	0.00372434	0.0274329	0.010518	OG0000009/OG0000035	2
Dipodascales	Net expansion	InterPro	IPR027443	Isopenicillin N synthase-like superfamily	2024-02-28	13/3883	0.00372434	0.0274329	0.010518	OG0000007/OG0000028	2
Dipodascales	Net expansion	InterPro	IPR006140	D-isomer specific 2-hydroxyacid dehydrogenase, NAD-binding domain	2024-02-28	14/3883	0.00432574	0.0311041	0.0119256	OG0000035/OG0000084	2
Dipodascales	Net expansion	InterPro	IPR035959	RutC-like superfamily	2024-02-28	14/3883	0.00432574	0.0311041	0.0119256	OG0000014/OG0000024	2
Dipodascales	Net expansion	InterPro	IPR021109	Aspartic peptidase domain superfamily	2024-04-28	96/3883	0.00455625	0.0322622	0.0123696	OG0000001/OG0000011/OG0000014/OG0000024	4
Dipodascales	Net expansion	InterPro	IPR003439	ABC transporter-like, ATP-binding domain	2024-03-28	49/3883	0.00495694	0.0322622	0.0123696	OG0000015/OG0000028/OG0000039	3
Dipodascales	Net expansion	InterPro	IPR004875	DDE superfamily endonuclease domain	2024-02-28	15/3883	0.00496904	0.0322622	0.0123696	OG0000001/OG0000043	2
Dipodascales	Net expansion	InterPro	IPR008254	Flavodoxin/nitric oxide synthase	2024-02-28	15/3883	0.00496904	0.0322622	0.0123696	OG0000007/OG0000030	2
Dipodascales	Net expansion	InterPro	IPR003961	Fibronectin type III	2024-02-28	16/3883	0.00565367	0.0322622	0.0123696	OG0000015/OG0000130	2
Dipodascales	Net expansion	InterPro	IPR029058	Alpha/Beta hydrolase fold	2024-05-28	166/3883	0.00593733	0.0322622	0.0123696	OG0000009/OG0000024/OG0000028/OG0000035/OG0000043	5
Dipodascales	Net expansion	InterPro	IPR023696	Ureohydrolase domain superfamily	2024-02-28	17/3883	0.00637902	0.0322622	0.0123696	OG0000007/OG0000028	2
Dipodascales	Net expansion	InterPro	IPR015915	Kelch-type beta propeller	2024-02-28	18/3883	0.00714453	0.0322622	0.0123696	OG0000007/OG0000015	2
Dipodascales	Net expansion	InterPro	IPR000588	Peptidase A3A, cauliflower mosaic virus-type	2024-01-28	3883-01-01	0.00721092	0.0322622	0.0123696	OG0000011	1
Dipodascales	Net expansion	InterPro	IPR000835	MarR-type HTH domain	2024-01-28	3883-01-01	0.00721092	0.0322622	0.0123696	OG0000007	1
Dipodascales	Net expansion	InterPro	IPR000939	Adenoviral fibre protein, repeat/shaft region	2024-01-28	3883-01-01	0.00721092	0.0322622	0.0123696	OG0000015	1
Dipodascales	Net expansion	InterPro	IPR003374	ApbE-like superfamily	2024-01-28	3883-01-01	0.00721092	0.0322622	0.0123696	OG0000130	1
Dipodascales	Net expansion	InterPro	IPR003474	Gluconate transporter	2024-01-28	3883-01-01	0.00721092	0.0322622	0.0123696	OG0000043	1
Dipodascales	Net expansion	InterPro	IPR003500	Sugar-phosphate isomerase, RpiB/LacA/LacB family	2024-01-28	3883-01-01	0.00721092	0.0322622	0.0123696	OG0000048	1
Dipodascales	Net expansion	InterPro	IPR003723	Precorrin-6x reductase	2024-01-28	3883-01-01	0.00721092	0.0322622	0.0123696	OG0000081	1
Dipodascales	Net expansion	InterPro	IPR004734	Multidrug resistance protein	2024-01-28	3883-01-01	0.00721092	0.0322622	0.0123696	OG0000035	1
Dipodascales	Net expansion	InterPro	IPR006102	Glycoside hydrolase, family 2, immunoglobulin-like beta-sandwich	2024-01-28	3883-01-01	0.00721092	0.0322622	0.0123696	OG0000039	1
Dipodascales	Net expansion	InterPro	IPR007096	RNA-directed RNA polymerase, catalytic domain, bacteriophage	2024-01-28	3883-01-01	0.00721092	0.0322622	0.0123696	OG0000001	1
Dipodascales	Net expansion	InterPro	IPR008042	Retrotransposon, Pao	2024-01-28	3883-01-01	0.00721092	0.0322622	0.0123696	OG0000011	1
Dipodascales	Net expansion	InterPro	IPR008708	TspB virulence factor	2024-01-28	3883-01-01	0.00721092	0.0322622	0.0123696	OG0000130	1
Dipodascales	Net expansion	InterPro	IPR009331	Oligogalacturonate-specific porin	2024-01-28	3883-01-01	0.00721092	0.0322622	0.0123696	OG0000009	1
Dipodascales	Net expansion	InterPro	IPR010262	Arylsulfotransferase, bacteria	2024-01-28	3883-01-01	0.00721092	0.0322622	0.0123696	OG0000107	1
Dipodascales	Net expansion	InterPro	IPR010545	Signal-peptide peptidase, presenilin aspartyl protease	2024-01-28	3883-01-01	0.00721092	0.0322622	0.0123696	OG0000047	1
Dipodascales	Net expansion	InterPro	IPR011860	Ribose 5-phosphate isomerase B, Actinobacteria-type	2024-01-28	3883-01-01	0.00721092	0.0322622	0.0123696	OG0000048	1
Dipodascales	Net expansion	InterPro	IPR012093	Pirin	2024-01-28	3883-01-01	0.00721092	0.0322622	0.0123696	OG0000355	1
Dipodascales	Net expansion	InterPro	IPR013055	Tachykinin/Neurokinin-like, conserved site	2024-01-28	3883-01-01	0.00721092	0.0322622	0.0123696	OG0000010	1
Dipodascales	Net expansion	InterPro	IPR014007	Acetoin reductase	2024-01-28	3883-01-01	0.00721092	0.0322622	0.0123696	OG0000010	1
Dipodascales	Net expansion	InterPro	IPR014182	Alcohol dehydrogenase, zinc-binding type 1	2024-01-28	3883-01-01	0.00721092	0.0322622	0.0123696	OG0000081	1
Dipodascales	Net expansion	InterPro	IPR014911	Type 4 secretion system, PilS, N-terminal	2024-01-28	3883-01-01	0.00721092	0.0322622	0.0123696	OG0000010	1
Dipodascales	Net expansion	InterPro	IPR015820	Ty transposon capsid protein	2024-01-28	3883-01-01	0.00721092	0.0322622	0.0123696	OG0000001	1
Dipodascales	Net expansion	InterPro	IPR017067	Ribonuclease H1, eukaryote	2024-01-28	3883-01-01	0.00721092	0.0322622	0.0123696	OG0000256	1
Dipodascales	Net expansion	InterPro	IPR017290	Ribonuclease H, Bacteroides-type	2024-01-28	3883-01-01	0.00721092	0.0322622	0.0123696	OG0000256	1
Dipodascales	Net expansion	InterPro	IPR017984	Chromo domain subgroup	2024-01-28	3883-01-01	0.00721092	0.0322622	0.0123696	OG0000011	1
Dipodascales	Net expansion	InterPro	IPR018101	Translation elongation factor Ts, conserved site	2024-01-28	3883-01-01	0.00721092	0.0322622	0.0123696	OG0000107	1
Dipodascales	Net expansion	InterPro	IPR018531	Protein of unknown function DUF1993	2024-01-28	3883-01-01	0.00721092	0.0322622	0.0123696	OG0000030	1
Dipodascales	Net expansion	InterPro	IPR019428	7TM GPCR, serpentine receptor class r (Str)	2024-01-28	3883-01-01	0.00721092	0.0322622	0.0123696	OG0000007	1
Dipodascales	Net expansion	InterPro	IPR020362	Tail accessory factor GP4	2024-01-28	3883-01-01	0.00721092	0.0322622	0.0123696	OG0000039	1
Dipodascales	Net expansion	InterPro	IPR020611	Copper type II, ascorbate-dependent monooxygenase, histidine-cluster-1 conserved site	2024-01-28	3883-01-01	0.00721092	0.0322622	0.0123696	OG0000001	1
Dipodascales	Net expansion	InterPro	IPR020858	Serum albumin-like	2024-01-28	3883-01-01	0.00721092	0.0322622	0.0123696	OG0000001	1
Dipodascales	Net expansion	InterPro	IPR022167	Protein of unknown function DUF3698	2024-01-28	3883-01-01	0.00721092	0.0322622	0.0123696	OG0000039	1
Dipodascales	Net expansion	InterPro	IPR024648	Peptidase A2E, retrotransposon	2024-01-28	3883-01-01	0.00721092	0.0322622	0.0123696	OG0000011	1
Dipodascales	Net expansion	InterPro	IPR025314	Domain of unknown function DUF4219	2024-01-28	3883-01-01	0.00721092	0.0322622	0.0123696	OG0000001	1
Dipodascales	Net expansion	InterPro	IPR032093	Phospholipase D, N-terminal	2024-01-28	3883-01-01	0.00721092	0.0322622	0.0123696	OG0000019	1
Dipodascales	Net expansion	InterPro	IPR034122	Retropepsin-like domain, bacterial	2024-01-28	3883-01-01	0.00721092	0.0322622	0.0123696	OG0000011	1
Dipodascales	Net expansion	InterPro	IPR034660	DinB/YfiT-like putative metalloenzymes	2024-01-28	3883-01-01	0.00721092	0.0322622	0.0123696	OG0000030	1
Dipodascales	Net expansion	InterPro	IPR036156	Beta-Galactosidase/glucuronidase domain superfamily	2024-01-28	3883-01-01	0.00721092	0.0322622	0.0123696	OG0000039	1
Dipodascales	Net expansion	InterPro	IPR036569	Sugar-phosphate isomerase, RpiB/LacA/LacB superfamily	2024-01-28	3883-01-01	0.00721092	0.0322622	0.0123696	OG0000048	1
Dipodascales	Net expansion	InterPro	IPR038915	Proline-rich protein 29-like	2024-01-28	3883-01-01	0.00721092	0.0322622	0.0123696	OG0000015	1
Dipodascales	Net expansion	InterPro	IPR039535	Arylsulfotransferase-like	2024-01-28	3883-01-01	0.00721092	0.0322622	0.0123696	OG0000019	1
Dipodascales	Net expansion	InterPro	IPR040643	Murine leukemia virus integrase, C-terminal	2024-01-28	3883-01-01	0.00721092	0.0322622	0.0123696	OG0000011	1
Dipodascales	Net expansion	InterPro	IPR041447	Mannosidase Ig/CBM-like domain	2024-01-28	3883-01-01	0.00721092	0.0322622	0.0123696	OG0000039	1
Dipodascales	Net expansion	InterPro	IPR017853	Glycoside hydrolase superfamily	2024-03-28	58/3883	0.0079499	0.0350902	0.0134539	OG0000009/OG0000039/OG0000047	3
Dipodascales	Net expansion	InterPro	IPR000504	RNA recognition motif domain	2024-05-28	178/3883	0.00795919	0.0350902	0.0134539	OG0000001/OG0000002/OG0000019/OG0000355/OG0000496	5
Dipodascales	Net expansion	InterPro	IPR017956	AT hook, DNA-binding motif	2024-03-28	59/3883	0.00833561	0.0362209	0.0138874	OG0000001/OG0000002/OG0000011	3
Dipodascales	Net expansion	InterPro	IPR036770	Ankyrin repeat-containing domain superfamily	2024-03-28	59/3883	0.00833561	0.0362209	0.0138874	OG0000014/OG0000015/OG0000024	3
Dipodascales	Net expansion	InterPro	IPR036390	Winged helix DNA-binding domain superfamily	2024-04-28	116/3883	0.00889393	0.038371	0.0147118	OG0000007/OG0000011/OG0000043/OG0000390	4
Dipodascales	Net expansion	InterPro	IPR013087	Zinc finger C2H2-type	2024-06-28	261/3883	0.0093271	0.0399544	0.0153189	OG0000001/OG0000002/OG0000014/OG0000019/OG0000039/OG0000256	6
Dipodascales	Net expansion	InterPro	IPR001995	Peptidase A2A, retrovirus, catalytic	2024-02-28	21/3883	0.00967624	0.0408703	0.01567	OG0000001/OG0000011	2
Dipodascales	Net expansion	InterPro	IPR011051	RmlC-like cupin domain superfamily	2024-02-28	21/3883	0.00967624	0.0408703	0.01567	OG0000010/OG0000355	2
Dipodascales	Net expansion	InterPro	IPR015943	WD40/YVTN repeat-like-containing domain superfamily	2024-07-28	348/3883	0.00988652	0.0414685	0.0158994	OG0000001/OG0000007/OG0000009/OG0000014/OG0000038/OG0000039/OG0000107	7
Dipodascales	Net expansion	InterPro	IPR004839	Aminotransferase, class I/classII	2024-02-28	22/3883	0.0105967	0.0441406	0.0169239	OG0000014/OG0000039	2
Dipodascales	Net expansion	InterPro	IPR000477	Reverse transcriptase domain	2024-02-28	24/3883	0.012549	0.0456868	0.0175167	OG0000001/OG0000011	2
Dipodascales	Net expansion	InterPro	IPR035979	RNA-binding domain superfamily	2024-05-28	202/3883	0.0133748	0.0456868	0.0175167	OG0000001/OG0000002/OG0000019/OG0000355/OG0000496	5
Dipodascales	Net expansion	InterPro	IPR000612	Proteolipid membrane potential modulator	2024-02-28	25/3883	0.0135798	0.0456868	0.0175167	OG0000001/OG0000015	2
Dipodascales	Net expansion	InterPro	IPR014710	RmlC-like jelly roll fold	2024-02-28	25/3883	0.0135798	0.0456868	0.0175167	OG0000010/OG0000355	2
Dipodascales	Net expansion	InterPro	IPR012677	Nucleotide-binding alpha-beta plait domain superfamily	2024-05-28	203/3883	0.013644	0.0456868	0.0175167	OG0000001/OG0000002/OG0000019/OG0000355/OG0000496	5
Dipodascales	Net expansion	InterPro	IPR001177	DNA helicase E1, C-terminal, Papillomavirus	2024-01-28	3883-02-01	0.0143717	0.0456868	0.0175167	OG0000390	1
Dipodascales	Net expansion	InterPro	IPR002558	I/LWEQ domain	2024-01-28	3883-02-01	0.0143717	0.0456868	0.0175167	OG0000001	1
Dipodascales	Net expansion	InterPro	IPR003165	Piwi domain	2024-01-28	3883-02-01	0.0143717	0.0456868	0.0175167	OG0000107	1
Dipodascales	Net expansion	InterPro	IPR003450	Replication origin-binding protein	2024-01-28	3883-02-01	0.0143717	0.0456868	0.0175167	OG0000011	1
Dipodascales	Net expansion	InterPro	IPR004396	Ribosome-binding ATPase YchF/Obg-like ATPase 1	2024-01-28	3883-02-01	0.0143717	0.0456868	0.0175167	OG0000035	1
Dipodascales	Net expansion	InterPro	IPR004648	Tetrapeptide transporter, OPT1/isp4	2024-01-28	3883-02-01	0.0143717	0.0456868	0.0175167	OG0000009	1
Dipodascales	Net expansion	InterPro	IPR005037	Pre-mRNA-splicing factor 38	2024-01-28	3883-02-01	0.0143717	0.0456868	0.0175167	OG0000002	1
Dipodascales	Net expansion	InterPro	IPR005089	Carbohydrate-binding module family 19	2024-01-28	3883-02-01	0.0143717	0.0456868	0.0175167	OG0000015	1
Dipodascales	Net expansion	InterPro	IPR005721	Large ribosomal subunit protein uL22, eukaryotic/archaeal	2024-01-28	3883-02-01	0.0143717	0.0456868	0.0175167	OG0000019	1
Dipodascales	Net expansion	InterPro	IPR007889	DNA binding HTH domain, Psq-type	2024-01-28	3883-02-01	0.0143717	0.0456868	0.0175167	OG0000043	1
Dipodascales	Net expansion	InterPro	IPR012332	Autotransporter, pectate lyase C-like domain superfamily	2024-01-28	3883-02-01	0.0143717	0.0456868	0.0175167	OG0000130	1
Dipodascales	Net expansion	InterPro	IPR012542	DTHCT	2024-01-28	3883-02-01	0.0143717	0.0456868	0.0175167	OG0000002	1
Dipodascales	Net expansion	InterPro	IPR013248	Secretory component protein Psh3/Shr3	2024-01-28	3883-02-01	0.0143717	0.0456868	0.0175167	OG0000001	1
Dipodascales	Net expansion	InterPro	IPR014189	Quinone oxidoreductase PIG3	2024-01-28	3883-02-01	0.0143717	0.0456868	0.0175167	OG0000496	1
Dipodascales	Net expansion	InterPro	IPR014811	Argonaute, linker 1 domain	2024-01-28	3883-02-01	0.0143717	0.0456868	0.0175167	OG0000107	1
Dipodascales	Net expansion	InterPro	IPR015194	ISWI, HAND domain	2024-01-28	3883-02-01	0.0143717	0.0456868	0.0175167	OG0000043	1
Dipodascales	Net expansion	InterPro	IPR018117	DNA methylase, C-5 cytosine-specific, active site	2024-01-28	3883-02-01	0.0143717	0.0456868	0.0175167	OG0000002	1
Dipodascales	Net expansion	InterPro	IPR018946	PhoD-like phosphatase, metallophosphatase domain	2024-01-28	3883-02-01	0.0143717	0.0456868	0.0175167	OG0000019	1
Dipodascales	Net expansion	InterPro	IPR019103	Aspartic peptidase, DDI1-type	2024-01-28	3883-02-01	0.0143717	0.0456868	0.0175167	OG0000011	1
Dipodascales	Net expansion	InterPro	IPR019791	Haem peroxidase, animal-type	2024-01-28	3883-02-01	0.0143717	0.0456868	0.0175167	OG0000001	1
Dipodascales	Net expansion	InterPro	IPR022450	tRNA N6-adenosine threonylcarbamoyltransferase, TsaD	2024-01-28	3883-02-01	0.0143717	0.0456868	0.0175167	OG0000028	1
Dipodascales	Net expansion	InterPro	IPR022592	Nucleolar protein 19	2024-01-28	3883-02-01	0.0143717	0.0456868	0.0175167	OG0000011	1
Dipodascales	Net expansion	InterPro	IPR025164	Putative adhesin	2024-01-28	3883-02-01	0.0143717	0.0456868	0.0175167	OG0000015	1
Dipodascales	Net expansion	InterPro	IPR025607	Large ribosomal subunit protein uL18, C-terminal, eukaryotes	2024-01-28	3883-02-01	0.0143717	0.0456868	0.0175167	OG0000001	1
Dipodascales	Net expansion	InterPro	IPR027806	Harbinger transposase-derived nuclease domain	2024-01-28	3883-02-01	0.0143717	0.0456868	0.0175167	OG0000011	1
Dipodascales	Net expansion	InterPro	IPR030224	Sla2 family	2024-01-28	3883-02-01	0.0143717	0.0456868	0.0175167	OG0000001	1
Dipodascales	Net expansion	InterPro	IPR031161	Peptidase family M60 domain	2024-01-28	3883-02-01	0.0143717	0.0456868	0.0175167	OG0000015	1
Dipodascales	Net expansion	InterPro	IPR031391	Nucleolar protein Swm2	2024-01-28	3883-02-01	0.0143717	0.0456868	0.0175167	OG0000082	1
Dipodascales	Net expansion	InterPro	IPR032003	Ribosome-associated complex head domain	2024-01-28	3883-02-01	0.0143717	0.0456868	0.0175167	OG0000039	1
Dipodascales	Net expansion	InterPro	IPR032567	LDOC1-related	2024-01-28	3883-02-01	0.0143717	0.0456868	0.0175167	OG0000011	1
Dipodascales	Net expansion	InterPro	IPR035309	Proteasome activator complex subunit 4	2024-01-28	3883-02-01	0.0143717	0.0456868	0.0175167	OG0000030	1
Dipodascales	Net expansion	InterPro	IPR035964	I/LWEQ domain superfamily	2024-01-28	3883-02-01	0.0143717	0.0456868	0.0175167	OG0000001	1
Dipodascales	Net expansion	InterPro	IPR036257	Cytochrome C oxidase subunit II, transmembrane domain superfamily	2024-01-28	3883-02-01	0.0143717	0.0456868	0.0175167	OG0000043	1
Dipodascales	Net expansion	InterPro	IPR036306	ISWI, HAND domain superfamily	2024-01-28	3883-02-01	0.0143717	0.0456868	0.0175167	OG0000043	1
Dipodascales	Net expansion	InterPro	IPR036372	BEACH domain superfamily	2024-01-28	3883-02-01	0.0143717	0.0456868	0.0175167	OG0000009	1
Dipodascales	Net expansion	InterPro	IPR037240	ORC1-binding domain	2024-01-28	3883-02-01	0.0143717	0.0456868	0.0175167	OG0000015	1
Dipodascales	Net expansion	InterPro	IPR038607	PhoD-like superfamily	2024-01-28	3883-02-01	0.0143717	0.0456868	0.0175167	OG0000019	1
Dipodascales	Net expansion	InterPro	IPR041706	YchF, N-terminal	2024-01-28	3883-02-01	0.0143717	0.0456868	0.0175167	OG0000035	1
Dipodascales	Net expansion	InterPro	IPR042569	Ribosome-associated complex head domain superfamily	2024-01-28	3883-02-01	0.0143717	0.0456868	0.0175167	OG0000039	1
Dipodascales	Net expansion	InterPro	IPR043701	Splicing factor Yju2	2024-01-28	3883-02-01	0.0143717	0.0456868	0.0175167	OG0000014	1
Dipodascales	Net expansion	InterPro	IPR036388	Winged helix-like DNA-binding domain superfamily	2024-04-28	137/3883	0.0157213	0.0497154	0.0190613	OG0000007/OG0000011/OG0000043/OG0000390	4
Dipodascales	Net expansion	KEGG	map00830	Retinol metabolism	5/38	16/4324	1.62621e-07	2.9597e-05	2.55058e-05	OG0000056/OG0000081/OG0000106/OG0000389/OG0000390	5
Dipodascales	Net expansion	KEGG	map01120	Microbial metabolism in diverse environments	16/38	457/4324	4.59561e-07	4.18201e-05	3.60393e-05	OG0000001/OG0000002/OG0000009/OG0000010/OG0000011/OG0000015/OG0000019/OG0000024/OG0000030/OG0000035/OG0000052/OG0000081/OG0000084/OG0000106/OG0000107/OG0004196	16
Dipodascales	Net expansion	KEGG	map04512	ECM-receptor interaction	6/38	69/4324	2.44667e-05	0.00148432	0.00127914	OG0000015/OG0000038/OG0000130/OG0000366/OG0004104/OG0004196	6
Dipodascales	Net expansion	KEGG	map00910	Nitrogen metabolism	4/38	32/4324	0.000152935	0.00695856	0.00599668	OG0000001/OG0000009/OG0000011/OG0000106	4
Dipodascales	Net expansion	KEGG	map00330	Arginine and proline metabolism	5/38	69/4324	0.000298219	0.00983296	0.00847375	OG0000019/OG0000024/OG0000028/OG0000256/OG0005684	5
Dipodascales	Net expansion	KEGG	map00430	Taurine and hypotaurine metabolism	3/38	16/4324	0.000324163	0.00983296	0.00847375	OG0000001/OG0000009/OG0004196	3
Dipodascales	Net expansion	KEGG	map00633	Nitrotoluene degradation	2/38	4324-05-01	0.000739713	0.0168285	0.0145023	OG0000030/OG0000107	2
Dipodascales	Net expansion	KEGG	map01053	Biosynthesis of siderophore group nonribosomal peptides	2/38	4324-05-01	0.000739713	0.0168285	0.0145023	OG0000010/OG0000067	2
Dipodascales	Net expansion	KEGG	map00627	Aminobenzoate degradation	3/38	25/4324	0.00126061	0.0254923	0.0219685	OG0000019/OG0000024/OG0000052	3
Dipodascales	Net expansion	KEGG	map01240	Biosynthesis of cofactors	8/38	268/4324	0.00187676	0.0337023	0.0290437	OG0000001/OG0000010/OG0000011/OG0000056/OG0000084/OG0000106/OG0000389/OG0000390	8
Dipodascales	Net expansion	KEGG	map00333	Prodigiosin biosynthesis	2/38	4324-08-01	0.00203696	0.0337023	0.0290437	OG0000010/OG0000056	2
Dipodascales	Net expansion	KEGG	map00380	Tryptophan metabolism	4/38	70/4324	0.00307032	0.0465665	0.0401296	OG0000015/OG0000019/OG0000024/OG0000052	4
Sporopachydermiales	Net expansion	InterPro	IPR032567	LDOC1-related	2024-02-08	3710-02-01	4.06965e-06	0.000805791	0.00022276	OG0000011/OG0004155	2
Sporopachydermiales	Net expansion	InterPro	IPR000477	Reverse transcriptase domain	2024-03-08	21/3710	8.6e-06	0.0008514	0.000235368	OG0000011/OG0000799/OG0004155	3
Sporopachydermiales	Net expansion	InterPro	IPR043128	Reverse transcriptase/Diguanylate cyclase domain	2024-03-08	26/3710	1.67269e-05	0.00110398	0.000305193	OG0000011/OG0000799/OG0004155	3
Sporopachydermiales	Net expansion	InterPro	IPR024650	Peptidase A2B, Ty3 transposon peptidase	2024-02-08	3710-05-01	4.0565e-05	0.00200797	0.000555099	OG0000011/OG0004155	2
Sporopachydermiales	Net expansion	InterPro	IPR005162	Retrotransposon gag domain	2024-02-08	3710-06-01	6.07818e-05	0.00240696	0.0006654	OG0000011/OG0004155	2
Sporopachydermiales	Net expansion	InterPro	IPR041588	Integrase zinc-binding domain	2024-02-08	3710-07-01	8.50027e-05	0.00280509	0.000775463	OG0000011/OG0004155	2
Sporopachydermiales	Net expansion	InterPro	IPR000488	Death domain	2024-02-08	3710-12-01	0.000265713	0.00699537	0.00193386	OG0000011/OG0001082	2
Sporopachydermiales	Net expansion	InterPro	IPR043502	DNA/RNA polymerase superfamily	2024-03-08	66/3710	0.000282641	0.00699537	0.00193386	OG0000011/OG0000799/OG0004155	3
Sporopachydermiales	Net expansion	InterPro	IPR013785	Aldolase-type TIM barrel	2024-03-08	79/3710	0.00048199	0.0106038	0.0029314	OG0000011/OG0000030/OG0001082	3
Sporopachydermiales	Net expansion	InterPro	IPR001995	Peptidase A2A, retrovirus, catalytic	2024-02-08	21/3710	0.000837269	0.0164213	0.00453965	OG0000011/OG0004155	2
Sporopachydermiales	Net expansion	InterPro	IPR001650	Helicase, C-terminal	2024-03-08	99/3710	0.000936603	0.0164213	0.00453965	OG0000011/OG0000030/OG0001032	3
Sporopachydermiales	Net expansion	InterPro	IPR000588	Peptidase A3A, cauliflower mosaic virus-type	2024-01-08	3710-01-01	0.00215633	0.0164213	0.00453965	OG0000011	1
Sporopachydermiales	Net expansion	InterPro	IPR006003	FGGY carbohydrate kinase, pentulose kinase	2024-01-08	3710-01-01	0.00215633	0.0164213	0.00453965	OG0000448	1
Sporopachydermiales	Net expansion	InterPro	IPR008042	Retrotransposon, Pao	2024-01-08	3710-01-01	0.00215633	0.0164213	0.00453965	OG0000011	1
Sporopachydermiales	Net expansion	InterPro	IPR010107	Glutamate decarboxylase	2024-01-08	3710-01-01	0.00215633	0.0164213	0.00453965	OG0000448	1
Sporopachydermiales	Net expansion	InterPro	IPR017984	Chromo domain subgroup	2024-01-08	3710-01-01	0.00215633	0.0164213	0.00453965	OG0000011	1
Sporopachydermiales	Net expansion	InterPro	IPR018531	Protein of unknown function DUF1993	2024-01-08	3710-01-01	0.00215633	0.0164213	0.00453965	OG0000030	1
Sporopachydermiales	Net expansion	InterPro	IPR024648	Peptidase A2E, retrotransposon	2024-01-08	3710-01-01	0.00215633	0.0164213	0.00453965	OG0000011	1
Sporopachydermiales	Net expansion	InterPro	IPR027806	Harbinger transposase-derived nuclease domain	2024-01-08	3710-01-01	0.00215633	0.0164213	0.00453965	OG0000011	1
Sporopachydermiales	Net expansion	InterPro	IPR031047	DNA helicase INO80, DEAQ-box helicase domain	2024-01-08	3710-01-01	0.00215633	0.0164213	0.00453965	OG0001032	1
Sporopachydermiales	Net expansion	InterPro	IPR032549	Domain of unknown function DUF4939	2024-01-08	3710-01-01	0.00215633	0.0164213	0.00453965	OG0004155	1
Sporopachydermiales	Net expansion	InterPro	IPR034122	Retropepsin-like domain, bacterial	2024-01-08	3710-01-01	0.00215633	0.0164213	0.00453965	OG0000011	1
Sporopachydermiales	Net expansion	InterPro	IPR034660	DinB/YfiT-like putative metalloenzymes	2024-01-08	3710-01-01	0.00215633	0.0164213	0.00453965	OG0000030	1
Sporopachydermiales	Net expansion	InterPro	IPR036226	Lipoxigenase, C-terminal domain superfamily	2024-01-08	3710-01-01	0.00215633	0.0164213	0.00453965	OG0004155	1
Sporopachydermiales	Net expansion	InterPro	IPR040643	Murine leukemia virus integrase, C-terminal	2024-01-08	3710-01-01	0.00215633	0.0164213	0.00453965	OG0000011	1
Sporopachydermiales	Net expansion	InterPro	IPR041476	TRAF3-interacting protein 1, C-terminal domain	2024-01-08	3710-01-01	0.00215633	0.0164213	0.00453965	OG0001082	1
Sporopachydermiales	Net expansion	InterPro	IPR001584	Integrase, catalytic core	2024-02-08	37/3710	0.0026098	0.0181619	0.00502084	OG0000011/OG0004155	2
Sporopachydermiales	Net expansion	InterPro	IPR036875	Zinc finger, CCHC-type superfamily	2024-02-08	37/3710	0.0026098	0.0181619	0.00502084	OG0000011/OG0004155	2
Sporopachydermiales	Net expansion	InterPro	IPR001878	Zinc finger, CCHC-type	2024-02-08	38/3710	0.00275181	0.0181619	0.00502084	OG0000011/OG0004155	2
Sporopachydermiales	Net expansion	InterPro	IPR008936	Rho GTPase activation protein	2024-02-08	38/3710	0.00275181	0.0181619	0.00502084	OG0000799/OG0000877	2
Sporopachydermiales	Net expansion	InterPro	IPR000960	Flavin monooxygenase FMO	2024-01-08	3710-02-01	0.0043086	0.0196684	0.00543731	OG0000030	1
Sporopachydermiales	Net expansion	InterPro	IPR002012	Gonadotropin-releasing hormone	2024-01-08	3710-02-01	0.0043086	0.0196684	0.00543731	OG0000799	1
Sporopachydermiales	Net expansion	InterPro	IPR003450	Replication origin-binding protein	2024-01-08	3710-02-01	0.0043086	0.0196684	0.00543731	OG0000011	1
Sporopachydermiales	Net expansion	InterPro	IPR004020	DAPIN domain	2024-01-08	3710-02-01	0.0043086	0.0196684	0.00543731	OG0001082	1
Sporopachydermiales	Net expansion	InterPro	IPR015908	Allantoicase domain	2024-01-08	3710-02-01	0.0043086	0.0196684	0.00543731	OG0001032	1
Sporopachydermiales	Net expansion	InterPro	IPR018061	Retropepsins	2024-01-08	3710-02-01	0.0043086	0.0196684	0.00543731	OG0000011	1
Sporopachydermiales	Net expansion	InterPro	IPR019103	Aspartic peptidase, DDI1-type	2024-01-08	3710-02-01	0.0043086	0.0196684	0.00543731	OG0000011	1
Sporopachydermiales	Net expansion	InterPro	IPR022592	Nucleolar protein 19	2024-01-08	3710-02-01	0.0043086	0.0196684	0.00543731	OG0000011	1
Sporopachydermiales	Net expansion	InterPro	IPR035309	Proteasome activator complex subunit 4	2024-01-08	3710-02-01	0.0043086	0.0196684	0.00543731	OG0000030	1
Sporopachydermiales	Net expansion	InterPro	IPR001969	Aspartic peptidase, active site	2024-02-08	54/3710	0.0055053	0.0196684	0.00543731	OG0000011/OG0004155	2
Sporopachydermiales	Net expansion	InterPro	IPR000577	Carbohydrate kinase, FGGY	2024-01-08	3710-03-01	0.0064568	0.0196684	0.00543731	OG0000448	1
Sporopachydermiales	Net expansion	InterPro	IPR000911	Ribosomal protein uL11	2024-01-08	3710-03-01	0.0064568	0.0196684	0.00543731	OG0001082	1
Sporopachydermiales	Net expansion	InterPro	IPR002129	Pyridoxal phosphate-dependent decarboxylase	2024-01-08	3710-03-01	0.0064568	0.0196684	0.00543731	OG0000448	1
Sporopachydermiales	Net expansion	InterPro	IPR005016	Serine incorporator/TMS membrane protein	2024-01-08	3710-03-01	0.0064568	0.0196684	0.00543731	OG0000448	1
Sporopachydermiales	Net expansion	InterPro	IPR005043	Exportin-2, C-terminal	2024-01-08	3710-03-01	0.0064568	0.0196684	0.00543731	OG0000011	1
Sporopachydermiales	Net expansion	InterPro	IPR011010	DNA breaking-rejoining enzyme, catalytic core	2024-01-08	3710-03-01	0.0064568	0.0196684	0.00543731	OG0004155	1
Sporopachydermiales	Net expansion	InterPro	IPR015416	Zinc finger, H2C2-type, histone UAS binding	2024-01-08	3710-03-01	0.0064568	0.0196684	0.00543731	OG0000011	1
Sporopachydermiales	Net expansion	InterPro	IPR018484	Carbohydrate kinase FGGY, N-terminal	2024-01-08	3710-03-01	0.0064568	0.0196684	0.00543731	OG0000448	1
Sporopachydermiales	Net expansion	InterPro	IPR019021	E3 ubiquitin-protein ligase substrate receptor Mms22	2024-01-08	3710-03-01	0.0064568	0.0196684	0.00543731	OG0000030	1
Sporopachydermiales	Net expansion	InterPro	IPR019488	Nuclear pore RNA shuttling protein Mtr2	2024-01-08	3710-03-01	0.0064568	0.0196684	0.00543731	OG0000799	1
Sporopachydermiales	Net expansion	InterPro	IPR020783	Large ribosomal subunit protein uL11, C-terminal	2024-01-08	3710-03-01	0.0064568	0.0196684	0.00543731	OG0001082	1
Sporopachydermiales	Net expansion	InterPro	IPR020784	Large ribosomal subunit protein uL11, N-terminal	2024-01-08	3710-03-01	0.0064568	0.0196684	0.00543731	OG0001082	1
Sporopachydermiales	Net expansion	InterPro	IPR020785	Large ribosomal subunit protein uL11, conserved site	2024-01-08	3710-03-01	0.0064568	0.0196684	0.00543731	OG0001082	1
Sporopachydermiales	Net expansion	InterPro	IPR021027	Transposase, putative, helix-turn-helix domain	2024-01-08	3710-03-01	0.0064568	0.0196684	0.00543731	OG0000011	1
Sporopachydermiales	Net expansion	InterPro	IPR021843	Proteasome activator complex subunit 4 C-terminal domain	2024-01-08	3710-03-01	0.0064568	0.0196684	0.00543731	OG0000030	1
Sporopachydermiales	Net expansion	InterPro	IPR023779	Chromo domain, conserved site	2024-01-08	3710-03-01	0.0064568	0.0196684	0.00543731	OG0000011	1
Sporopachydermiales	Net expansion	InterPro	IPR023780	Chromo domain	2024-01-08	3710-03-01	0.0064568	0.0196684	0.00543731	OG0000011	1
Sporopachydermiales	Net expansion	InterPro	IPR025836	Zinc knuckle CX2CX4HX4C	2024-01-08	3710-03-01	0.0064568	0.0196684	0.00543731	OG0004155	1
Sporopachydermiales	Net expansion	InterPro	IPR028468	Smc1, ATP-binding cassette domain	2024-01-08	3710-03-01	0.0064568	0.0196684	0.00543731	OG0001082	1
Sporopachydermiales	Net expansion	InterPro	IPR029636	Protein Csf1	2024-01-08	3710-03-01	0.0064568	0.0196684	0.00543731	OG0000877	1
Sporopachydermiales	Net expansion	InterPro	IPR030391	RNA methyltransferase TrmA, conserved site	2024-01-08	3710-03-01	0.0064568	0.0196684	0.00543731	OG0001082	1
Sporopachydermiales	Net expansion	InterPro	IPR032430	Proteasome activator Blm10, mid region	2024-01-08	3710-03-01	0.0064568	0.0196684	0.00543731	OG0000030	1
Sporopachydermiales	Net expansion	InterPro	IPR036469	Gametocyte protein Pfg27 superfamily	2024-01-08	3710-03-01	0.0064568	0.0196684	0.00543731	OG0001082	1
Sporopachydermiales	Net expansion	InterPro	IPR036769	Large ribosomal subunit protein uL11, C-terminal domain superfamily	2024-01-08	3710-03-01	0.0064568	0.0196684	0.00543731	OG0001082	1
Sporopachydermiales	Net expansion	InterPro	IPR036796	Large ribosomal subunit protein uL11, N-terminal domain superfamily	2024-01-08	3710-03-01	0.0064568	0.0196684	0.00543731	OG0001082	1
Sporopachydermiales	Net expansion	InterPro	IPR001162	UvrC, RNAse H endonuclease domain	2024-01-08	3710-04-01	0.00860095	0.0230133	0.00636201	OG0000799	1
Sporopachydermiales	Net expansion	InterPro	IPR005635	Inner centromere protein, ARK-binding domain	2024-01-08	3710-04-01	0.00860095	0.0230133	0.00636201	OG0000030	1
Sporopachydermiales	Net expansion	InterPro	IPR006218	DAHP synthetase I/KDSA	2024-01-08	3710-04-01	0.00860095	0.0230133	0.00636201	OG0000011	1
Sporopachydermiales	Net expansion	InterPro	IPR006219	DAHP synthase, class 1	2024-01-08	3710-04-01	0.00860095	0.0230133	0.00636201	OG0000011	1
Sporopachydermiales	Net expansion	InterPro	IPR010280	(Uracil-5)-methyltransferase family	2024-01-08	3710-04-01	0.00860095	0.0230133	0.00636201	OG0001082	1
Sporopachydermiales	Net expansion	InterPro	IPR024704	Structural maintenance of chromosomes protein	2024-01-08	3710-04-01	0.00860095	0.0230133	0.00636201	OG0001082	1
Sporopachydermiales	Net expansion	InterPro	IPR025795	tRNA (uracil-5-)-methyltransferase	2024-01-08	3710-04-01	0.00860095	0.0230133	0.00636201	OG0001082	1
Sporopachydermiales	Net expansion	InterPro	IPR030390	RNA methyltransferase TrmA, active site	2024-01-08	3710-04-01	0.00860095	0.0230133	0.00636201	OG0001082	1
Sporopachydermiales	Net expansion	InterPro	IPR036948	Large ribosomal subunit protein eL21 superfamily	2024-01-08	3710-04-01	0.00860095	0.0230133	0.00636201	OG0000011	1
Sporopachydermiales	Net expansion	InterPro	IPR001763	Rhodanese-like domain	2024-02-08	69/3710	0.00887996	0.0234431	0.00648082	OG0000448/OG0000799	2
Sporopachydermiales	Net expansion	InterPro	IPR000542	Acyltransferase ChoActase/COT/CPT	2024-01-08	3710-05-01	0.010741	0.0259357	0.00716989	OG0000877	1
Sporopachydermiales	Net expansion	InterPro	IPR000593	RasGAP protein, C-terminal	2024-01-08	3710-05-01	0.010741	0.0259357	0.00716989	OG0000799	1
Sporopachydermiales	Net expansion	InterPro	IPR001054	Adenylyl cyclase class-3/4/guanylyl cyclase	2024-01-08	3710-05-01	0.010741	0.0259357	0.00716989	OG0000877	1
Sporopachydermiales	Net expansion	InterPro	IPR002225	3-beta hydroxysteroid dehydrogenase/isomerase	2024-01-08	3710-05-01	0.010741	0.0259357	0.00716989	OG0000030	1
Sporopachydermiales	Net expansion	InterPro	IPR002792	TRAM domain	2024-01-08	3710-05-01	0.010741	0.0259357	0.00716989	OG0001082	1
Sporopachydermiales	Net expansion	InterPro	IPR007224	Transcription initiation factor Rrn11	2024-01-08	3710-05-01	0.010741	0.0259357	0.00716989	OG0001082	1
Sporopachydermiales	Net expansion	InterPro	IPR036661	Luciferase-like domain superfamily	2024-01-08	3710-05-01	0.010741	0.0259357	0.00716989	OG0000030	1
Sporopachydermiales	Net expansion	InterPro	IPR001206	Diacylglycerol kinase, catalytic domain	2024-01-08	3710-06-01	0.0128771	0.0283296	0.00783168	OG0000799	1
Sporopachydermiales	Net expansion	InterPro	IPR002509	NodB homology domain	2024-01-08	3710-06-01	0.0128771	0.0283296	0.00783168	OG0000011	1
Sporopachydermiales	Net expansion	InterPro	IPR011614	Catalase core domain	2024-01-08	3710-06-01	0.0128771	0.0283296	0.00783168	OG0000011	1
Sporopachydermiales	Net expansion	InterPro	IPR018485	Carbohydrate kinase FGGY, C-terminal	2024-01-08	3710-06-01	0.0128771	0.0283296	0.00783168	OG0000448	1
Sporopachydermiales	Net expansion	InterPro	IPR020835	Catalase superfamily	2024-01-08	3710-06-01	0.0128771	0.0283296	0.00783168	OG0000011	1
Sporopachydermiales	Net expansion	InterPro	IPR020838	DBINO domain	2024-01-08	3710-06-01	0.0128771	0.0283296	0.00783168	OG0001032	1
Sporopachydermiales	Net expansion	InterPro	IPR022036	Protein of unknown function DUF3605	2024-01-08	3710-06-01	0.0128771	0.0283296	0.00783168	OG0000799	1
Sporopachydermiales	Net expansion	InterPro	IPR027725	Heat shock transcription factor family	2024-01-08	3710-06-01	0.0128771	0.0283296	0.00783168	OG0000011	1
Sporopachydermiales	Net expansion	InterPro	IPR000953	Chromo/chromo shadow domain	2024-01-08	3710-07-01	0.0150091	0.0306371	0.0084696	OG0000011	1
Sporopachydermiales	Net expansion	InterPro	IPR001227	Acyl transferase domain superfamily	2024-01-08	3710-07-01	0.0150091	0.0306371	0.0084696	OG0000030	1
Sporopachydermiales	Net expansion	InterPro	IPR005637	TAP C-terminal (TAP-C) domain	2024-01-08	3710-07-01	0.0150091	0.0306371	0.0084696	OG0000030	1
Sporopachydermiales	Net expansion	InterPro	IPR011330	Glycoside hydrolase/deacetylase, beta/alpha-barrel	2024-01-08	3710-07-01	0.0150091	0.0306371	0.0084696	OG0000011	1
Sporopachydermiales	Net expansion	InterPro	IPR014043	Acyl transferase	2024-01-08	3710-07-01	0.0150091	0.0306371	0.0084696	OG0000030	1
Sporopachydermiales	Net expansion	InterPro	IPR019680	Mediator complex, subunit Med1	2024-01-08	3710-07-01	0.0150091	0.0306371	0.0084696	OG0000011	1
Sporopachydermiales	Net expansion	InterPro	IPR020946	Flavin monooxygenase-like	2024-01-08	3710-07-01	0.0150091	0.0306371	0.0084696	OG0000030	1
Sporopachydermiales	Net expansion	InterPro	IPR021109	Aspartic peptidase domain superfamily	2024-02-08	92/3710	0.0154542	0.0312238	0.00863179	OG0000011/OG0004155	2
Sporopachydermiales	Net expansion	InterPro	IPR016197	Chromo-like domain superfamily	2024-01-08	3710-08-01	0.0171371	0.0326264	0.00901952	OG0000011	1
Sporopachydermiales	Net expansion	InterPro	IPR017868	Filamin/ABP280 repeat-like	2024-01-08	3710-08-01	0.0171371	0.0326264	0.00901952	OG0000799	1
Sporopachydermiales	Net expansion	InterPro	IPR023173	NADPH-cytochrome p450 reductase, FAD-binding, alpha-helical domain superfamily	2024-01-08	3710-08-01	0.0171371	0.0326264	0.00901952	OG0000030	1
Sporopachydermiales	Net expansion	InterPro	IPR029023	Tensin-type phosphatase domain	2024-01-08	3710-08-01	0.0171371	0.0326264	0.00901952	OG0000799	1
Sporopachydermiales	Net expansion	InterPro	IPR035179	Protein of unknown function DUF5314	2024-01-08	3710-08-01	0.0171371	0.0326264	0.00901952	OG0000011	1
Sporopachydermiales	Net expansion	InterPro	IPR041373	Reverse transcriptase, RNase H-like domain	2024-01-08	3710-08-01	0.0171371	0.0326264	0.00901952	OG0000011	1
Sporopachydermiales	Net expansion	InterPro	IPR036397	Ribonuclease H superfamily	2024-02-08	101/3710	0.0184627	0.0346699	0.00958445	OG0000011/OG0004155	2
Sporopachydermiales	Net expansion	InterPro	IPR001094	Flavodoxin-like	2024-01-08	3710-09-01	0.0192611	0.0346699	0.00958445	OG0000030	1
Sporopachydermiales	Net expansion	InterPro	IPR001155	NADH:flavin oxidoreductase/NADH oxidase, N-terminal	2024-01-08	3710-09-01	0.0192611	0.0346699	0.00958445	OG0000030	1
Sporopachydermiales	Net expansion	InterPro	IPR003097	Sulfite reductase [NADPH] flavoprotein alpha-component-like, FAD-binding	2024-01-08	3710-09-01	0.0192611	0.0346699	0.00958445	OG0000030	1
Sporopachydermiales	Net expansion	InterPro	IPR036273	CRAL/TRIO, N-terminal domain superfamily	2024-01-08	3710-09-01	0.0192611	0.0346699	0.00958445	OG0001032	1
Sporopachydermiales	Net expansion	InterPro	IPR041577	Reverse transcriptase/retrotransposon-derived protein, RNase H-like domain	2024-01-08	3710-09-01	0.0192611	0.0346699	0.00958445	OG0000011	1
Sporopachydermiales	Net expansion	InterPro	IPR000262	FMN-dependent dehydrogenase	2024-01-08	3710-10-01	0.021381	0.0371354	0.010266	OG0000011	1
Sporopachydermiales	Net expansion	InterPro	IPR007519	Bul1, N-terminal	2024-01-08	3710-10-01	0.021381	0.0371354	0.010266	OG0000030	1
Sporopachydermiales	Net expansion	InterPro	IPR010935	SMCs flexible hinge	2024-01-08	3710-10-01	0.021381	0.0371354	0.010266	OG0001082	1
Sporopachydermiales	Net expansion	InterPro	IPR037396	FMN hydroxy acid dehydrogenase domain	2024-01-08	3710-10-01	0.021381	0.0371354	0.010266	OG0000011	1
Sporopachydermiales	Net expansion	InterPro	IPR000994	Peptidase M24	2024-01-08	3710-11-01	0.0234969	0.039764	0.0109927	OG0001032	1
Sporopachydermiales	Net expansion	InterPro	IPR029039	Flavoprotein-like superfamily	2024-01-08	3710-11-01	0.0234969	0.039764	0.0109927	OG0000030	1
Sporopachydermiales	Net expansion	InterPro	IPR036168	AP-2 complex subunit mu, C-terminal superfamily	2024-01-08	3710-11-01	0.0234969	0.039764	0.0109927	OG0004155	1
Sporopachydermiales	Net expansion	InterPro	IPR001715	Calponin homology domain	2024-01-08	3710-12-01	0.0256089	0.0422546	0.0116812	OG0000799	1
Sporopachydermiales	Net expansion	InterPro	IPR036005	Creatinase/aminopeptidase-like	2024-01-08	3710-12-01	0.0256089	0.0422546	0.0116812	OG0001032	1
Sporopachydermiales	Net expansion	InterPro	IPR036277	SMCs flexible hinge superfamily	2024-01-08	3710-12-01	0.0256089	0.0422546	0.0116812	OG0001082	1
Sporopachydermiales	Net expansion	InterPro	IPR012337	Ribonuclease H-like superfamily	2024-02-08	123/3710	0.0267828	0.0438263	0.0121157	OG0000011/OG0004155	2
Sporopachydermiales	Net expansion	InterPro	IPR001709	Flavoprotein pyridine nucleotide cytochrome reductase	2024-01-08	13/3710	0.0277168	0.044983	0.0124355	OG0000030	1
Sporopachydermiales	Net expansion	InterPro	IPR036388	Winged helix-like DNA-binding domain superfamily	2024-02-08	127/3710	0.0284364	0.0457714	0.0126534	OG0000011/OG0001032	2
Sporopachydermiales	Net expansion	InterPro	IPR000232	Heat shock factor (HSF)-type, DNA-binding	2024-01-08	14/3710	0.0298207	0.0457714	0.0126534	OG0000011	1
Sporopachydermiales	Net expansion	InterPro	IPR002912	ACT domain	2024-01-08	14/3710	0.0298207	0.0457714	0.0126534	OG0000011	1
Sporopachydermiales	Net expansion	InterPro	IPR008254	Flavodoxin/nitric oxide synthase	2024-01-08	14/3710	0.0298207	0.0457714	0.0126534	OG0000030	1
Sporopachydermiales	Net expansion	InterPro	IPR025714	Methyltransferase domain	2024-01-08	14/3710	0.0298207	0.0457714	0.0126534	OG0001082	1
Sporopachydermiales	Net expansion	InterPro	IPR028565	Mu homology domain	2024-01-08	14/3710	0.0298207	0.0457714	0.0126534	OG0004155	1
Sporopachydermiales	Net expansion	InterPro	IPR036872	CH domain superfamily	2024-01-08	14/3710	0.0298207	0.0457714	0.0126534	OG0000799	1
Sporopachydermiales	Net expansion	InterPro	IPR016064	NAD kinase/diacylglycerol kinase-like domain superfamily	2024-01-08	15/3710	0.0319207	0.047881	0.0132366	OG0000799	1
Sporopachydermiales	Net expansion	InterPro	IPR017438	Inorganic polyphosphate/ATP-NAD kinase, N-terminal	2024-01-08	15/3710	0.0319207	0.047881	0.0132366	OG0000799	1
Sporopachydermiales	Net expansion	InterPro	IPR032710	NTF2-like domain superfamily	2024-01-08	15/3710	0.0319207	0.047881	0.0132366	OG0000799	1
Alloascoideales	Net expansion	InterPro	IPR005828	Major facilitator, sugar transporter-like	18/385	59/3779	1.18745e-05	0.0339254	0.0321861	OG0000010/OG0000014/OG0000038/OG0000040/OG0000044/OG0000047/OG0000107/OG0000119/OG0000157/OG0000273/OG0000413/OG0000418/OG0000433/OG0000534/OG0000907/OG0001322/OG0001382/OG0002944	18
Serinales	Net expansion	InterPro	IPR036259	MFS transporter superfamily	53/144	296/3918	9.64412e-25	1.65493e-21	1.27302e-21	OG0000005/OG0000007/OG0000010/OG0000012/OG0000014/OG0000019/OG0000020/OG0000026/OG0000030/OG0000035/OG0000038/OG0000039/OG0000040/OG0000044/OG0000047/OG0000048/OG0000060/OG0000061/OG0000063/OG0000070/OG0000071/OG0000078/OG0000082/OG0000084/OG0000086/OG0000087/OG0000094/OG0000095/OG0000096/OG0000097/OG0000107/OG0000114/OG0000117/OG0000119/OG0000141/OG0000148/OG0000154/OG0000160/OG0000164/OG0000171…	53
Serinales	Net expansion	InterPro	IPR005828	Major facilitator, sugar transporter-like	26/144	62/3918	3.52263e-22	3.02242e-19	2.32494e-19	OG0000010/OG0000014/OG0000020/OG0000026/OG0000030/OG0000035/OG0000038/OG0000040/OG0000044/OG0000047/OG0000048/OG0000060/OG0000082/OG0000087/OG0000094/OG0000107/OG0000119/OG0000160/OG0000164/OG0000261/OG0000273/OG0000413/OG0000418/OG0000433/OG0000554/OG0004231	26
Serinales	Net expansion	InterPro	IPR020846	Major facilitator superfamily domain	35/144	136/3918	1.74002e-21	9.95293e-19	7.6561e-19	OG0000007/OG0000014/OG0000019/OG0000020/OG0000026/OG0000030/OG0000035/OG0000038/OG0000039/OG0000040/OG0000044/OG0000047/OG0000048/OG0000060/OG0000063/OG0000078/OG0000082/OG0000087/OG0000094/OG0000095/OG0000107/OG0000119/OG0000141/OG0000160/OG0000164/OG0000171/OG0000201/OG0000261/OG0000265/OG0000273/OG0000413/OG0000433/OG0000554/OG0000579/OG0004231	35
Serinales	Net expansion	InterPro	IPR005829	Sugar transporter, conserved site	22/144	57/3918	6.41245e-18	2.75094e-15	2.11611e-15	OG0000014/OG0000019/OG0000020/OG0000026/OG0000030/OG0000035/OG0000038/OG0000044/OG0000047/OG0000048/OG0000060/OG0000082/OG0000094/OG0000095/OG0000160/OG0000164/OG0000171/OG0000261/OG0000273/OG0000413/OG0000433/OG0000554	22
Serinales	Net expansion	InterPro	IPR001138	Zn(2)Cys(6) fungal-type DNA-binding domain	40/144	246/3918	8.56697e-17	2.94018e-14	2.26168e-14	OG0000003/OG0000013/OG0000019/OG0000020/OG0000024/OG0000028/OG0000035/OG0000039/OG0000043/OG0000045/OG0000047/OG0000051/OG0000070/OG0000082/OG0000096/OG0000101/OG0000105/OG0000108/OG0000116/OG0000119/OG0000120/OG0000128/OG0000139/OG0000141/OG0000160/OG0000171/OG0000184/OG0000201/OG0000261/OG0000265/OG0000382/OG0000383/OG0000399/OG0000418/OG0000424/OG0000433/OG0000490/OG0000491/OG0000554/OG0003394	40
Serinales	Net expansion	InterPro	IPR036864	Zn(2)-C6 fungal-type DNA-binding domain superfamily	39/144	244/3918	4.23881e-16	1.2123e-13	9.32538e-14	OG0000003/OG0000013/OG0000019/OG0000020/OG0000024/OG0000028/OG0000035/OG0000039/OG0000043/OG0000045/OG0000047/OG0000051/OG0000070/OG0000082/OG0000096/OG0000101/OG0000105/OG0000108/OG0000116/OG0000119/OG0000120/OG0000128/OG0000139/OG0000141/OG0000160/OG0000171/OG0000184/OG0000201/OG0000261/OG0000265/OG0000382/OG0000383/OG0000399/OG0000418/OG0000433/OG0000490/OG0000491/OG0000554/OG0003394	39
Serinales	Net expansion	InterPro	IPR007219	Transcription factor domain, fungi	28/144	135/3918	1.36082e-14	3.33595e-12	2.56611e-12	OG0000003/OG0000013/OG0000019/OG0000020/OG0000026/OG0000028/OG0000032/OG0000035/OG0000045/OG0000047/OG0000048/OG0000051/OG0000070/OG0000082/OG0000096/OG0000107/OG0000108/OG0000114/OG0000116/OG0000119/OG0000120/OG0000171/OG0000261/OG0000265/OG0000382/OG0000383/OG0000399/OG0000418	28
Serinales	Net expansion	InterPro	IPR011701	Major facilitator superfamily	28/144	152/3918	3.24678e-13	6.96434e-11	5.35719e-11	OG0000005/OG0000007/OG0000014/OG0000019/OG0000026/OG0000035/OG0000038/OG0000039/OG0000040/OG0000060/OG0000063/OG0000071/OG0000082/OG0000087/OG0000095/OG0000107/OG0000141/OG0000148/OG0000154/OG0000160/OG0000171/OG0000201/OG0000265/OG0000273/OG0000413/OG0000464/OG0000569/OG0000579	28
Serinales	Net expansion	InterPro	IPR036291	NAD(P)-binding domain superfamily	32/144	210/3918	1.25866e-12	2.39985e-10	1.84604e-10	OG0000010/OG0000012/OG0000019/OG0000030/OG0000035/OG0000037/OG0000045/OG0000047/OG0000048/OG0000054/OG0000058/OG0000069/OG0000071/OG0000081/OG0000084/OG0000086/OG0000101/OG0000105/OG0000108/OG0000128/OG0000141/OG0000170/OG0000181/OG0000355/OG0000388/OG0000389/OG0000422/OG0000496/OG0000554/OG0000609/OG0000648/OG0004231	32
Serinales	Net expansion	InterPro	IPR021858	Fungal transcription factor	17/144	53/3918	1.65274e-12	2.8361e-10	2.18161e-10	OG0000007/OG0000013/OG0000019/OG0000024/OG0000028/OG0000038/OG0000043/OG0000051/OG0000082/OG0000120/OG0000128/OG0000139/OG0000171/OG0000201/OG0000298/OG0000490/OG0000554	17
Serinales	Net expansion	InterPro	IPR036812	NADP-dependent oxidoreductase domain superfamily	13/144	38/3918	3.19806e-10	4.98898e-08	3.83767e-08	OG0000019/OG0000023/OG0000032/OG0000045/OG0000058/OG0000078/OG0000084/OG0000108/OG0000116/OG0000162/OG0000201/OG0000424/OG0000677	13
Serinales	Net expansion	InterPro	IPR021109	Aspartic peptidase domain superfamily	19/144	96/3918	8.49143e-10	1.21427e-07	9.34057e-08	OG0000003/OG0000014/OG0000023/OG0000024/OG0000037/OG0000057/OG0000079/OG0000087/OG0000096/OG0000097/OG0000171/OG0000433/OG0000653/OG0000663/OG0000665/OG0000666/OG0000760/OG0003394/OG0003468	19
Serinales	Net expansion	InterPro	IPR018170	Aldo/keto reductase, conserved site	9/144	18/3918	3.50225e-09	4.54796e-07	3.49843e-07	OG0000003/OG0000032/OG0000058/OG0000084/OG0000108/OG0000116/OG0000162/OG0000201/OG0000677	9
Serinales	Net expansion	InterPro	IPR029058	Alpha/Beta hydrolase fold	24/144	166/3918	3.71046e-09	4.54796e-07	3.49843e-07	OG0000020/OG0000023/OG0000024/OG0000028/OG0000035/OG0000037/OG0000040/OG0000043/OG0000058/OG0000071/OG0000075/OG0000077/OG0000086/OG0000097/OG0000170/OG0000181/OG0000184/OG0000265/OG0000413/OG0000490/OG0000491/OG0000828/OG0002653/OG0003468	24
Serinales	Net expansion	InterPro	IPR023210	NADP-dependent oxidoreductase domain	11/144	31/3918	5.0897e-09	5.82262e-07	4.47894e-07	OG0000019/OG0000032/OG0000045/OG0000058/OG0000084/OG0000108/OG0000116/OG0000162/OG0000201/OG0000424/OG0000677	11
Serinales	Net expansion	InterPro	IPR023631	Amidase signature domain	8/144	15/3918	1.42122e-08	1.36181e-06	1.04755e-06	OG0000007/OG0000012/OG0000019/OG0000024/OG0000086/OG0000108/OG0000148/OG0000424	8
Serinales	Net expansion	InterPro	IPR036928	Amidase signature (AS) superfamily	8/144	15/3918	1.42122e-08	1.36181e-06	1.04755e-06	OG0000007/OG0000012/OG0000019/OG0000024/OG0000086/OG0000108/OG0000148/OG0000424	8
Serinales	Net expansion	InterPro	IPR002347	Short-chain dehydrogenase/reductase SDR	16/144	79/3918	1.42848e-08	1.36181e-06	1.04755e-06	OG0000010/OG0000030/OG0000047/OG0000048/OG0000058/OG0000069/OG0000086/OG0000105/OG0000108/OG0000128/OG0000141/OG0000170/OG0000181/OG0000388/OG0000389/OG0000496	16
Serinales	Net expansion	InterPro	IPR001958	Tetracycline resistance protein TetA/multidrug resistance protein MdtG-like	7/144	3918-11-01	2.28857e-08	2.06694e-06	1.58995e-06	OG0000035/OG0000047/OG0000087/OG0000095/OG0000171/OG0000273/OG0000413	7
Serinales	Net expansion	InterPro	IPR033121	Peptidase family A1 domain	16/144	83/3918	3.01808e-08	2.58951e-06	1.99193e-06	OG0000003/OG0000014/OG0000023/OG0000024/OG0000037/OG0000057/OG0000079/OG0000096/OG0000097/OG0000171/OG0000433/OG0000665/OG0000666/OG0000760/OG0003394/OG0003468	16
Serinales	Net expansion	InterPro	IPR020471	Aldo-keto reductase	8/144	17/3918	5.04262e-08	4.12054e-06	3.16965e-06	OG0000032/OG0000058/OG0000108/OG0000116/OG0000162/OG0000201/OG0000424/OG0000677	8
Serinales	Net expansion	InterPro	IPR003663	Sugar/inositol transporter	9/144	25/3918	1.18012e-07	9.2049e-06	7.08069e-06	OG0000038/OG0000044/OG0000047/OG0000048/OG0000082/OG0000094/OG0000119/OG0000164/OG0000433	9
Serinales	Net expansion	InterPro	IPR013149	Alcohol dehydrogenase-like, C-terminal	8/144	22/3918	5.67088e-07	4.23097e-05	3.25459e-05	OG0000019/OG0000037/OG0000054/OG0000081/OG0000084/OG0000101/OG0000181/OG0000496	8
Serinales	Net expansion	InterPro	IPR002328	Alcohol dehydrogenase, zinc-type, conserved site	7/144	16/3918	6.79195e-07	4.85625e-05	3.73557e-05	OG0000019/OG0000037/OG0000054/OG0000081/OG0000084/OG0000181/OG0000496	7
Serinales	Net expansion	InterPro	IPR036188	FAD/NAD(P)-binding domain superfamily	14/144	80/3918	8.16245e-07	5.56196e-05	4.27843e-05	OG0000004/OG0000010/OG0000019/OG0000030/OG0000042/OG0000045/OG0000047/OG0000048/OG0000051/OG0000087/OG0000096/OG0000201/OG0000496/OG0000554	14
Serinales	Net expansion	InterPro	IPR013154	Alcohol dehydrogenase-like, N-terminal	8/144	23/3918	8.42721e-07	5.56196e-05	4.27843e-05	OG0000019/OG0000037/OG0000054/OG0000081/OG0000084/OG0000101/OG0000181/OG0000496	8
Serinales	Net expansion	InterPro	IPR013785	Aldolase-type TIM barrel	14/144	82/3918	1.1168e-06	7.09787e-05	5.4599e-05	OG0000024/OG0000030/OG0000033/OG0000039/OG0000045/OG0000101/OG0000105/OG0000107/OG0000139/OG0000609/OG0000663/OG0000760/OG0003044/OG0003690	14
Serinales	Net expansion	InterPro	IPR025928	Flocculin type 3 repeat	9/144	36/3918	3.84563e-06	0.000235682	0.000181294	OG0000003/OG0000007/OG0000079/OG0000101/OG0000130/OG0000148/OG0000261/OG0000434/OG0000459	9
Serinales	Net expansion	InterPro	IPR001155	NADH:flavin oxidoreductase/NADH oxidase, N-terminal	5/144	3918-09-01	7.00395e-06	0.00041444	0.0003188	OG0000030/OG0000045/OG0000107/OG0000663/OG0003044	5
Serinales	Net expansion	InterPro	IPR002364	Quinone oxidoreductase/zeta-crystallin, conserved site	4/144	3918-05-01	8.51089e-06	0.000486823	0.000374479	OG0000054/OG0000081/OG0000181/OG0000496	4
Serinales	Net expansion	InterPro	IPR015424	Pyridoxal phosphate-dependent transferase	11/144	64/3918	1.57093e-05	0.000869585	0.000668912	OG0000004/OG0000014/OG0000039/OG0000060/OG0000071/OG0000109/OG0000128/OG0000148/OG0000160/OG0000567/OG0001949	11
Serinales	Net expansion	InterPro	IPR020843	Polyketide synthase, enoylreductase domain	7/144	25/3918	2.15894e-05	0.00115026	0.000884816	OG0000037/OG0000054/OG0000081/OG0000084/OG0000101/OG0000181/OG0000496	7
Serinales	Net expansion	InterPro	IPR011032	GroES-like superfamily	8/144	34/3918	2.21204e-05	0.00115026	0.000884816	OG0000019/OG0000037/OG0000054/OG0000081/OG0000084/OG0000101/OG0000181/OG0000496	8
Serinales	Net expansion	InterPro	IPR036324	Manganese/iron superoxide dismutase, N-terminal domain superfamily	5/144	3918-11-01	2.41876e-05	0.00121604	0.000935419	OG0000004/OG0000007/OG0000020/OG0000037/OG0000666	5
Serinales	Net expansion	InterPro	IPR021752	Transcription initiation factor Rrn7, Zinc-finger	4/144	3918-06-01	2.48028e-05	0.00121604	0.000935419	OG0000013/OG0000033/OG0000053/OG0000119	4
Serinales	Net expansion	InterPro	IPR001969	Aspartic peptidase, active site	10/144	56/3918	2.74717e-05	0.00130949	0.0010073	OG0000003/OG0000037/OG0000061/OG0000079/OG0000096/OG0000130/OG0000418/OG0000433/OG0000665/OG0000760	10
Serinales	Net expansion	InterPro	IPR001461	Aspartic peptidase A1 family	10/144	58/3918	3.7795e-05	0.00175287	0.00134836	OG0000014/OG0000023/OG0000024/OG0000037/OG0000096/OG0000171/OG0000433/OG0000665/OG0000666/OG0003468	10
Serinales	Net expansion	InterPro	IPR008906	HAT, C-terminal dimerisation domain	7/144	28/3918	4.84634e-05	0.00208729	0.00160561	OG0000043/OG0000107/OG0000108/OG0000162/OG0000261/OG0000422/OG0003694	7
Serinales	Net expansion	InterPro	IPR000960	Flavin monooxygenase FMO	3/144	3918-03-01	4.86549e-05	0.00208729	0.00160561	OG0000030/OG0000045/OG0000047	3
Serinales	Net expansion	InterPro	IPR001463	Sodium:alanine symporter	3/144	3918-03-01	4.86549e-05	0.00208729	0.00160561	OG0000013/OG0000070/OG0000114	3
Serinales	Net expansion	InterPro	IPR001878	Zinc finger, CCHC-type	8/144	39/3918	6.41224e-05	0.00268376	0.00206443	OG0000023/OG0000025/OG0000033/OG0000035/OG0000042/OG0000046/OG0000399/OG0000653	8
Serinales	Net expansion	InterPro	IPR035959	RutC-like superfamily	5/144	14/3918	9.58191e-05	0.00391489	0.00301146	OG0000012/OG0000014/OG0000024/OG0000086/OG0000108	5
Serinales	Net expansion	InterPro	IPR015421	Pyridoxal phosphate-dependent transferase, major domain	10/144	66/3918	0.000118736	0.00473841	0.00364493	OG0000004/OG0000014/OG0000039/OG0000060/OG0000071/OG0000101/OG0000109/OG0000148/OG0000567/OG0001949	10
Serinales	Net expansion	InterPro	IPR002772	Glycoside hydrolase family 3 C-terminal domain	3/144	3918-04-01	0.000189362	0.0067591	0.00519931	OG0000012/OG0000261/OG0000746	3
Serinales	Net expansion	InterPro	IPR026891	Fibronectin type III-like domain	3/144	3918-04-01	0.000189362	0.0067591	0.00519931	OG0000012/OG0000261/OG0000746	3
Serinales	Net expansion	InterPro	IPR001083	Copper fist DNA-binding domain	4/144	3918-09-01	0.000191017	0.0067591	0.00519931	OG0000003/OG0000008/OG0000037/OG0000382	4
Serinales	Net expansion	InterPro	IPR020946	Flavin monooxygenase-like	4/144	3918-09-01	0.000191017	0.0067591	0.00519931	OG0000030/OG0000045/OG0000047/OG0000496	4
Serinales	Net expansion	InterPro	IPR001763	Rhodanese-like domain	10/144	70/3918	0.000196813	0.0067591	0.00519931	OG0000008/OG0000010/OG0000013/OG0000014/OG0000054/OG0000114/OG0000116/OG0000222/OG0000434/OG0000609	10
Serinales	Net expansion	InterPro	IPR018789	Flocculin 11 domain	5/144	16/3918	0.000196943	0.0067591	0.00519931	OG0000007/OG0000013/OG0000014/OG0000168/OG0002656	5
Serinales	Net expansion	InterPro	IPR021031	Hyphally-regulated cell wall protein, N-terminal	5/144	16/3918	0.000196943	0.0067591	0.00519931	OG0000020/OG0000038/OG0000107/OG0000130/OG0000567	5
Serinales	Net expansion	InterPro	IPR017853	Glycoside hydrolase superfamily	9/144	58/3918	0.000217917	0.00721497	0.00554998	OG0000008/OG0000012/OG0000039/OG0000047/OG0000097/OG0000119/OG0000261/OG0000447/OG0000746	9
Serinales	Net expansion	InterPro	IPR000073	Alpha/beta hydrolase fold-1	8/144	46/3918	0.000218635	0.00721497	0.00554998	OG0000020/OG0000028/OG0000040/OG0000097/OG0000184/OG0000265/OG0000413/OG0002653	8
Serinales	Net expansion	InterPro	IPR012337	Ribonuclease H-like superfamily	14/144	130/3918	0.000241811	0.00782919	0.00602245	OG0000035/OG0000043/OG0000061/OG0000087/OG0000107/OG0000108/OG0000171/OG0000256/OG0000261/OG0000388/OG0000513/OG0000567/OG0000653/OG0003694	14
Serinales	Net expansion	InterPro	IPR004841	Amino acid permease/ SLC12A domain	7/144	36/3918	0.000266874	0.00848065	0.00652358	OG0000004/OG0000013/OG0000114/OG0000160/OG0000184/OG0000265/OG0000383	7
Serinales	Net expansion	InterPro	IPR001509	NAD-dependent epimerase/dehydratase	4/144	3918-10-01	0.000309299	0.00965011	0.00742316	OG0000071/OG0000389/OG0000422/OG0000648	4
Serinales	Net expansion	InterPro	IPR015422	Pyridoxal phosphate-dependent transferase, small domain	8/144	51/3918	0.000456652	0.0133976	0.0103058	OG0000004/OG0000014/OG0000039/OG0000109/OG0000148/OG0000160/OG0000567/OG0001949	8
Serinales	Net expansion	InterPro	IPR000834	Peptidase M14, carboxypeptidase A	3/144	3918-05-01	0.00046064	0.0133976	0.0103058	OG0000057/OG0000298/OG0000464	3
Serinales	Net expansion	InterPro	IPR004035	Endonuclease III, iron-sulphur binding site	3/144	3918-05-01	0.00046064	0.0133976	0.0103058	OG0000003/OG0000139/OG0000418	3
Serinales	Net expansion	InterPro	IPR013861	TMEM115/Pdh1/Rbl19	3/144	3918-05-01	0.00046064	0.0133976	0.0103058	OG0000008/OG0000097/OG0000579	3
Serinales	Net expansion	InterPro	IPR001389	Flocculin	5/144	19/3918	0.000479448	0.0134874	0.0103749	OG0000013/OG0000039/OG0000079/OG0000130/OG0000261	5
Serinales	Net expansion	InterPro	IPR036852	Peptidase S8/S53 domain superfamily	5/144	19/3918	0.000479448	0.0134874	0.0103749	OG0000013/OG0000097/OG0000116/OG0000222/OG0000459	5
Serinales	Net expansion	InterPro	IPR020904	Short-chain dehydrogenase/reductase, conserved site	7/144	40/3918	0.000526911	0.0145835	0.0112181	OG0000010/OG0000058/OG0000086/OG0000105/OG0000108/OG0000170/OG0000389	7
Serinales	Net expansion	InterPro	IPR023298	P-type ATPase, transmembrane domain superfamily	8/144	53/3918	0.0005973	0.0162693	0.0125149	OG0000008/OG0000012/OG0000014/OG0000037/OG0000094/OG0000095/OG0000096/OG0000097	8
Serinales	Net expansion	InterPro	IPR000253	Forkhead-associated (FHA) domain	13/144	126/3918	0.000617734	0.016563	0.0127408	OG0000012/OG0000028/OG0000038/OG0000039/OG0000040/OG0000042/OG0000045/OG0000048/OG0000107/OG0000109/OG0000184/OG0000347/OG0000566	13
Serinales	Net expansion	InterPro	IPR034193	Proteinase K-like catalytic domain	4/144	3918-12-01	0.000688208	0.0181687	0.0139759	OG0000013/OG0000097/OG0000116/OG0000222	4
Serinales	Net expansion	InterPro	IPR002109	Glutaredoxin	5/144	21/3918	0.000790582	0.0205551	0.0158116	OG0000023/OG0000097/OG0000146/OG0000273/OG0000658	5
Serinales	Net expansion	InterPro	IPR000905	Gcp-like domain	3/144	3918-06-01	0.000896477	0.021366	0.0164354	OG0000012/OG0000028/OG0000464	3
Serinales	Net expansion	InterPro	IPR001764	Glycoside hydrolase, family 3, N-terminal	3/144	3918-06-01	0.000896477	0.021366	0.0164354	OG0000012/OG0000261/OG0000746	3
Serinales	Net expansion	InterPro	IPR017860	Peptidase M22, conserved site	3/144	3918-06-01	0.000896477	0.021366	0.0164354	OG0000012/OG0000028/OG0000464	3
Serinales	Net expansion	InterPro	IPR017861	Kae1/TsaD family	3/144	3918-06-01	0.000896477	0.021366	0.0164354	OG0000012/OG0000028/OG0000464	3
Serinales	Net expansion	InterPro	IPR036881	Glycoside hydrolase family 3 C-terminal domain superfamily	3/144	3918-06-01	0.000896477	0.021366	0.0164354	OG0000012/OG0000261/OG0000746	3
Serinales	Net expansion	InterPro	IPR036962	Glycoside hydrolase, family 3, N-terminal domain superfamily	3/144	3918-06-01	0.000896477	0.021366	0.0164354	OG0000012/OG0000261/OG0000746	3
Serinales	Net expansion	InterPro	IPR006175	YjgF/YER057c/UK114 family	4/144	13/3918	0.00096587	0.0221333	0.0170256	OG0000012/OG0000014/OG0000024/OG0000108	4
Serinales	Net expansion	InterPro	IPR027443	Isopenicillin N synthase-like superfamily	4/144	13/3918	0.00096587	0.0221333	0.0170256	OG0000007/OG0000028/OG0000087/OG0000383	4
Serinales	Net expansion	InterPro	IPR004840	Amino acid permease, conserved site	5/144	22/3918	0.00099316	0.0221333	0.0170256	OG0000004/OG0000013/OG0000037/OG0000114/OG0000184	5
Serinales	Net expansion	InterPro	IPR006076	FAD dependent oxidoreductase	5/144	22/3918	0.00099316	0.0221333	0.0170256	OG0000004/OG0000007/OG0000051/OG0000201/OG0000554	5
Serinales	Net expansion	InterPro	IPR016035	Acyl transferase/acyl hydrolase/lysophospholipase	5/144	22/3918	0.00099316	0.0221333	0.0170256	OG0000030/OG0000040/OG0000184/OG0000760/OG0003602	5
Serinales	Net expansion	InterPro	IPR036282	Glutathione S-transferase, C-terminal domain superfamily	6/144	33/3918	0.00108189	0.0238016	0.0183089	OG0000007/OG0000039/OG0000070/OG0000146/OG0000154/OG0000569	6
Serinales	Net expansion	InterPro	IPR011004	Trimeric LpxA-like superfamily	8/144	59/3918	0.00124033	0.0264654	0.020358	OG0000005/OG0000026/OG0000079/OG0000130/OG0000148/OG0000184/OG0000209/OG0000459	8
Serinales	Net expansion	InterPro	IPR033876	Secreted aspartic endopeptidase	6/144	34/3918	0.00127452	0.0264654	0.020358	OG0000037/OG0000096/OG0000171/OG0000433/OG0000665/OG0000760	6
Serinales	Net expansion	InterPro	IPR013112	FAD-binding 8	4/144	14/3918	0.00131389	0.0264654	0.020358	OG0000004/OG0000008/OG0000078/OG0000120	4
Serinales	Net expansion	InterPro	IPR002220	DapA-like	2/144	3918-02-01	0.00134178	0.0264654	0.020358	OG0000101/OG0000105	2
Serinales	Net expansion	InterPro	IPR004756	Amino acid permease subfamily	2/144	3918-02-01	0.00134178	0.0264654	0.020358	OG0000037/OG0000184	2
Serinales	Net expansion	InterPro	IPR008675	Mating factor alpha precursor, N-terminal	2/144	3918-02-01	0.00134178	0.0264654	0.020358	OG0000012/OG0003690	2
Serinales	Net expansion	InterPro	IPR014189	Quinone oxidoreductase PIG3	2/144	3918-02-01	0.00134178	0.0264654	0.020358	OG0000181/OG0000496	2
Serinales	Net expansion	InterPro	IPR016624	Uncharacterised conserved protein UCP014753	2/144	3918-02-01	0.00134178	0.0264654	0.020358	OG0000038/OG0000084	2
Serinales	Net expansion	InterPro	IPR023833	SipW-dependent-type signal peptide	2/144	3918-02-01	0.00134178	0.0264654	0.020358	OG0000026/OG0000141	2
Serinales	Net expansion	InterPro	IPR001227	Acyl transferase domain superfamily	3/144	3918-07-01	0.00152667	0.0291085	0.0223911	OG0000030/OG0000184/OG0000760	3
Serinales	Net expansion	InterPro	IPR002673	Large ribosomal subunit protein eL29	3/144	3918-07-01	0.00152667	0.0291085	0.0223911	OG0000374/OG0000464/OG0000663	3
Serinales	Net expansion	InterPro	IPR014043	Acyl transferase	3/144	3918-07-01	0.00152667	0.0291085	0.0223911	OG0000030/OG0000184/OG0000760	3
Serinales	Net expansion	InterPro	IPR036397	Ribonuclease H superfamily	11/144	106/3918	0.00155708	0.0293621	0.0225863	OG0000023/OG0000035/OG0000038/OG0000043/OG0000087/OG0000107/OG0000256/OG0000388/OG0000418/OG0000567/OG0000653	11
Serinales	Net expansion	InterPro	IPR000209	Peptidase S8/S53 domain	4/144	15/3918	0.00174094	0.0321232	0.0247101	OG0000013/OG0000097/OG0000116/OG0000222	4
Serinales	Net expansion	InterPro	IPR022398	Peptidase S8, subtilisin, His-active site	4/144	15/3918	0.00174094	0.0321232	0.0247101	OG0000013/OG0000097/OG0000116/OG0000222	4
Serinales	Net expansion	InterPro	IPR002293	Amino acid/polyamine transporter I	5/144	25/3918	0.00183315	0.033256	0.0255815	OG0000037/OG0000070/OG0000171/OG0000184/OG0000298	5
Serinales	Net expansion	InterPro	IPR003439	ABC transporter-like, ATP-binding domain	7/144	49/3918	0.0018411	0.033256	0.0255815	OG0000012/OG0000028/OG0000039/OG0000058/OG0000222/OG0000658/OG0000746	7
Serinales	Net expansion	InterPro	IPR039261	Ferredoxin-NADP reductase (FNR), nucleotide-binding domain	6/144	37/3918	0.00201195	0.0359636	0.0276643	OG0000004/OG0000008/OG0000030/OG0000078/OG0000120/OG0000424	6
Serinales	Net expansion	InterPro	IPR007074	LicD family	4/144	16/3918	0.00225561	0.0392227	0.0301713	OG0000005/OG0000023/OG0000084/OG0000658	4
Serinales	Net expansion	InterPro	IPR036875	Zinc finger, CCHC-type superfamily	6/144	38/3918	0.00231806	0.0392227	0.0301713	OG0000023/OG0000025/OG0000033/OG0000035/OG0000046/OG0000653	6
Serinales	Net expansion	InterPro	IPR000424	Primosome PriB/single-strand DNA-binding	3/144	3918-08-01	0.00237713	0.0392227	0.0301713	OG0000008/OG0000019/OG0000020	3
Serinales	Net expansion	InterPro	IPR008259	FMN-dependent alpha-hydroxy acid dehydrogenase, active site	3/144	3918-08-01	0.00237713	0.0392227	0.0301713	OG0000039/OG0000105/OG0000139	3
Serinales	Net expansion	InterPro	IPR011650	Peptidase M20, dimerisation domain	3/144	3918-08-01	0.00237713	0.0392227	0.0301713	OG0000007/OG0000039/OG0000071	3
Serinales	Net expansion	InterPro	IPR013715	Domain of unknown function DUF1746	3/144	3918-08-01	0.00237713	0.0392227	0.0301713	OG0000048/OG0000095/OG0000567	3
Serinales	Net expansion	InterPro	IPR019832	Manganese/iron superoxide dismutase, C-terminal	3/144	3918-08-01	0.00237713	0.0392227	0.0301713	OG0000004/OG0000007/OG0000666	3
Serinales	Net expansion	InterPro	IPR036314	Manganese/iron superoxide dismutase, C-terminal domain superfamily	3/144	3918-08-01	0.00237713	0.0392227	0.0301713	OG0000004/OG0000007/OG0000666	3
Serinales	Net expansion	InterPro	IPR002921	Fungal lipase-like domain	4/144	17/3918	0.00286632	0.0455426	0.0350328	OG0000020/OG0000035/OG0000388/OG0003468	4
Serinales	Net expansion	InterPro	IPR013121	Ferric reductase, NAD binding domain	4/144	17/3918	0.00286632	0.0455426	0.0350328	OG0000004/OG0000008/OG0000078/OG0000120	4
Serinales	Net expansion	InterPro	IPR023696	Ureohydrolase domain superfamily	4/144	17/3918	0.00286632	0.0455426	0.0350328	OG0000007/OG0000028/OG0000148/OG0000298	4
Serinales	Net expansion	InterPro	IPR027469	Cation efflux transmembrane domain superfamily	4/144	17/3918	0.00286632	0.0455426	0.0350328	OG0000039/OG0000040/OG0000071/OG0000184	4
Alaninales	Net expansion	InterPro	IPR001138	Zn(2)Cys(6) fungal-type DNA-binding domain	29/107	241/3867	3.49786e-12	4.61018e-09	3.50891e-09	OG0000003/OG0000013/OG0000020/OG0000024/OG0000028/OG0000035/OG0000039/OG0000043/OG0000047/OG0000082/OG0000096/OG0000111/OG0000116/OG0000128/OG0000133/OG0000141/OG0000150/OG0000184/OG0000191/OG0000261/OG0000324/OG0000399/OG0000424/OG0000469/OG0000491/OG0000540/OG0000642/OG0003780/OG0004086	29
Alaninales	Net expansion	InterPro	IPR036259	MFS transporter superfamily	30/107	287/3867	5.35965e-11	2.81322e-08	2.1412e-08	OG0000007/OG0000009/OG0000012/OG0000020/OG0000030/OG0000035/OG0000038/OG0000039/OG0000044/OG0000047/OG0000048/OG0000082/OG0000084/OG0000086/OG0000087/OG0000096/OG0000107/OG0000114/OG0000138/OG0000141/OG0000154/OG0000194/OG0000261/OG0000273/OG0000324/OG0000569/OG0000625/OG0002944/OG0003407/OG0003984	30
Alaninales	Net expansion	InterPro	IPR021858	Fungal transcription factor	14/107	53/3867	6.40339e-11	2.81322e-08	2.1412e-08	OG0000007/OG0000013/OG0000024/OG0000028/OG0000038/OG0000043/OG0000082/OG0000128/OG0000133/OG0000298/OG0000324/OG0000469/OG0000898/OG0003780	14
Alaninales	Net expansion	InterPro	IPR036864	Zn(2)-C6 fungal-type DNA-binding domain superfamily	27/107	239/3867	1.04086e-10	3.42964e-08	2.61037e-08	OG0000003/OG0000013/OG0000020/OG0000024/OG0000028/OG0000035/OG0000039/OG0000043/OG0000047/OG0000082/OG0000096/OG0000111/OG0000116/OG0000128/OG0000133/OG0000141/OG0000150/OG0000184/OG0000191/OG0000261/OG0000324/OG0000399/OG0000491/OG0000540/OG0000642/OG0003780/OG0004086	27
Alaninales	Net expansion	InterPro	IPR036291	NAD(P)-binding domain superfamily	25/107	208/3867	1.54161e-10	4.0637e-08	3.09297e-08	OG0000006/OG0000012/OG0000030/OG0000035/OG0000047/OG0000048/OG0000054/OG0000058/OG0000069/OG0000081/OG0000084/OG0000086/OG0000128/OG0000141/OG0000191/OG0000324/OG0000388/OG0000389/OG0000482/OG0000496/OG0000540/OG0000625/OG0001093/OG0003407/OG0004050	25
Alaninales	Net expansion	InterPro	IPR002347	Short-chain dehydrogenase/reductase SDR	15/107	78/3867	1.63262e-09	3.58633e-07	2.72963e-07	OG0000006/OG0000030/OG0000047/OG0000048/OG0000058/OG0000069/OG0000086/OG0000128/OG0000141/OG0000191/OG0000388/OG0000389/OG0000482/OG0000496/OG0003407	15
Alaninales	Net expansion	InterPro	IPR020846	Major facilitator superfamily domain	19/107	134/3867	2.08362e-09	3.92316e-07	2.986e-07	OG0000007/OG0000020/OG0000030/OG0000035/OG0000038/OG0000039/OG0000044/OG0000047/OG0000048/OG0000082/OG0000087/OG0000107/OG0000138/OG0000141/OG0000261/OG0000273/OG0000324/OG0002944/OG0003984	19
Alaninales	Net expansion	InterPro	IPR005828	Major facilitator, sugar transporter-like	13/107	61/3867	5.8028e-09	9.56012e-07	7.27641e-07	OG0000020/OG0000030/OG0000035/OG0000038/OG0000044/OG0000047/OG0000048/OG0000082/OG0000087/OG0000107/OG0000261/OG0000273/OG0002944	13
Alaninales	Net expansion	InterPro	IPR007219	Transcription factor domain, fungi	18/107	130/3867	8.63148e-09	1.26403e-06	9.62082e-07	OG0000003/OG0000013/OG0000020/OG0000028/OG0000035/OG0000047/OG0000048/OG0000082/OG0000096/OG0000107/OG0000111/OG0000114/OG0000116/OG0000133/OG0000261/OG0000399/OG0000540/OG0004086	18
Alaninales	Net expansion	InterPro	IPR005829	Sugar transporter, conserved site	12/107	56/3867	2.18688e-08	2.8823e-06	2.19378e-06	OG0000020/OG0000030/OG0000035/OG0000038/OG0000044/OG0000047/OG0000048/OG0000082/OG0000138/OG0000261/OG0000273/OG0002944	12
Alaninales	Net expansion	InterPro	IPR013785	Aldolase-type TIM barrel	14/107	81/3867	2.55457e-08	3.06084e-06	2.32967e-06	OG0000009/OG0000011/OG0000024/OG0000030/OG0000039/OG0000107/OG0000150/OG0000191/OG0000407/OG0000760/OG0001035/OG0002944/OG0003044/OG0003646	14
Alaninales	Net expansion	InterPro	IPR037524	PA14/GLEYA domain	9/107	29/3867	4.28324e-08	4.70442e-06	3.58064e-06	OG0000012/OG0000013/OG0000015/OG0000043/OG0000084/OG0000191/OG0000261/OG0001061/OG0003407	9
Alaninales	Net expansion	InterPro	IPR018789	Flocculin 11 domain	7/107	16/3867	9.51189e-08	9.6436e-06	7.33995e-06	OG0000007/OG0000013/OG0000015/OG0000168/OG0000700/OG0001061/OG0002656	7
Alaninales	Net expansion	InterPro	IPR001389	Flocculin	7/107	17/3867	1.58041e-07	1.48785e-05	1.13243e-05	OG0000013/OG0000015/OG0000039/OG0000135/OG0000191/OG0000261/OG0001061	7
Alaninales	Net expansion	InterPro	IPR011701	Major facilitator superfamily	16/107	148/3867	2.03657e-06	0.000178947	0.0001362	OG0000007/OG0000035/OG0000038/OG0000039/OG0000082/OG0000087/OG0000107/OG0000138/OG0000141/OG0000154/OG0000273/OG0000324/OG0000569/OG0000625/OG0002944/OG0003407	16
Alaninales	Net expansion	InterPro	IPR017853	Glycoside hydrolase superfamily	10/107	58/3867	2.96399e-06	0.000244159	0.000185834	OG0000008/OG0000009/OG0000012/OG0000039/OG0000047/OG0000083/OG0000135/OG0000261/OG0000746/OG0001061	10
Alaninales	Net expansion	InterPro	IPR001958	Tetracycline resistance protein TetA/multidrug resistance protein MdtG-like	5/107	3867-11-01	5.98019e-06	0.000463641	0.000352887	OG0000035/OG0000047/OG0000087/OG0000138/OG0000273	5
Alaninales	Net expansion	InterPro	IPR018871	GLEYA adhesin domain	7/107	28/3867	7.4813e-06	0.000547797	0.00041694	OG0000013/OG0000015/OG0000043/OG0000084/OG0000191/OG0001061/OG0003407	7
Alaninales	Net expansion	InterPro	IPR025928	Flocculin type 3 repeat	7/107	34/3867	2.96374e-05	0.0020559	0.00156479	OG0000003/OG0000007/OG0000015/OG0000135/OG0000261/OG0000459/OG0001061	7
Alaninales	Net expansion	InterPro	IPR029058	Alpha/Beta hydrolase fold	15/107	164/3867	3.41832e-05	0.00213102	0.00162196	OG0000009/OG0000020/OG0000023/OG0000024/OG0000028/OG0000035/OG0000043/OG0000058/OG0000075/OG0000086/OG0000150/OG0000184/OG0000441/OG0000482/OG0000491	15
Alaninales	Net expansion	InterPro	IPR023631	Amidase signature domain	5/107	15/3867	3.55709e-05	0.00213102	0.00162196	OG0000007/OG0000012/OG0000024/OG0000086/OG0000424	5
Alaninales	Net expansion	InterPro	IPR036928	Amidase signature (AS) superfamily	5/107	15/3867	3.55709e-05	0.00213102	0.00162196	OG0000007/OG0000012/OG0000024/OG0000086/OG0000424	5
Alaninales	Net expansion	InterPro	IPR021109	Aspartic peptidase domain superfamily	11/107	94/3867	4.38867e-05	0.0025149	0.00191414	OG0000003/OG0000006/OG0000011/OG0000023/OG0000024/OG0000087/OG0000096/OG0000191/OG0000760/OG0001035/OG0001061	11
Alaninales	Net expansion	InterPro	IPR011658	PA14 domain	4/107	3867-09-01	6.27634e-05	0.00334572	0.0025465	OG0000012/OG0000015/OG0000261/OG0001061	4
Alaninales	Net expansion	InterPro	IPR036812	NADP-dependent oxidoreductase domain superfamily	7/107	38/3867	6.34621e-05	0.00334572	0.0025465	OG0000011/OG0000023/OG0000058/OG0000084/OG0000116/OG0000191/OG0000424	7
Alaninales	Net expansion	InterPro	IPR002364	Quinone oxidoreductase/zeta-crystallin, conserved site	3/107	3867-04-01	8.07787e-05	0.00380237	0.00289406	OG0000054/OG0000081/OG0000496	3
Alaninales	Net expansion	InterPro	IPR002772	Glycoside hydrolase family 3 C-terminal domain	3/107	3867-04-01	8.07787e-05	0.00380237	0.00289406	OG0000012/OG0000261/OG0000746	3
Alaninales	Net expansion	InterPro	IPR026891	Fibronectin type III-like domain	3/107	3867-04-01	8.07787e-05	0.00380237	0.00289406	OG0000012/OG0000261/OG0000746	3
Alaninales	Net expansion	InterPro	IPR020904	Short-chain dehydrogenase/reductase, conserved site	7/107	40/3867	8.95706e-05	0.00407083	0.0030984	OG0000006/OG0000058/OG0000086/OG0000191/OG0000389/OG0000482/OG0003407	7
Alaninales	Net expansion	InterPro	IPR000262	FMN-dependent dehydrogenase	4/107	3867-10-01	0.000102382	0.0043529	0.00331308	OG0000011/OG0000039/OG0000150/OG0000407	4
Alaninales	Net expansion	InterPro	IPR037396	FMN hydroxy acid dehydrogenase domain	4/107	3867-10-01	0.000102382	0.0043529	0.00331308	OG0000011/OG0000039/OG0000150/OG0000407	4
Alaninales	Net expansion	InterPro	IPR036397	Ribonuclease H superfamily	11/107	104/3867	0.000112447	0.00463142	0.00352507	OG0000006/OG0000011/OG0000015/OG0000023/OG0000035/OG0000038/OG0000043/OG0000087/OG0000107/OG0000133/OG0000388	11
Alaninales	Net expansion	InterPro	IPR024671	Autophagy-related protein 22-like	3/107	3867-05-01	0.000197875	0.00790301	0.00601515	OG0000015/OG0000086/OG0003984	3
Alaninales	Net expansion	InterPro	IPR004840	Amino acid permease, conserved site	5/107	21/3867	0.000211065	0.00818185	0.00622738	OG0000013/OG0000015/OG0000114/OG0000184/OG0003094	5
Alaninales	Net expansion	InterPro	IPR003439	ABC transporter-like, ATP-binding domain	7/107	49/3867	0.000336196	0.0126602	0.00963594	OG0000012/OG0000015/OG0000028/OG0000039/OG0000058/OG0000191/OG0000746	7
Alaninales	Net expansion	InterPro	IPR001764	Glycoside hydrolase, family 3, N-terminal	3/107	3867-06-01	0.00038778	0.0134498	0.010237	OG0000012/OG0000261/OG0000746	3
Alaninales	Net expansion	InterPro	IPR036881	Glycoside hydrolase family 3 C-terminal domain superfamily	3/107	3867-06-01	0.00038778	0.0134498	0.010237	OG0000012/OG0000261/OG0000746	3
Alaninales	Net expansion	InterPro	IPR036962	Glycoside hydrolase, family 3, N-terminal domain superfamily	3/107	3867-06-01	0.00038778	0.0134498	0.010237	OG0000012/OG0000261/OG0000746	3
Alaninales	Net expansion	InterPro	IPR002328	Alcohol dehydrogenase, zinc-type, conserved site	4/107	14/3867	0.000447904	0.0151369	0.011521	OG0000054/OG0000081/OG0000084/OG0000496	4
Alaninales	Net expansion	InterPro	IPR003663	Sugar/inositol transporter	5/107	25/3867	0.000504499	0.0166232	0.0126523	OG0000038/OG0000044/OG0000047/OG0000048/OG0000082	5
Alaninales	Net expansion	InterPro	IPR013783	Immunoglobulin-like fold	7/107	53/3867	0.000550813	0.0177066	0.0134769	OG0000007/OG0000012/OG0000039/OG0000083/OG0000191/OG0000261/OG0000746	7
Alaninales	Net expansion	InterPro	IPR021031	Hyphally-regulated cell wall protein, N-terminal	4/107	15/3867	0.000597844	0.0178559	0.0135905	OG0000015/OG0000020/OG0000038/OG0000107	4
Alaninales	Net expansion	InterPro	IPR001227	Acyl transferase domain superfamily	3/107	3867-07-01	0.000664964	0.0178559	0.0135905	OG0000030/OG0000184/OG0000760	3
Alaninales	Net expansion	InterPro	IPR011330	Glycoside hydrolase/deacetylase, beta/alpha-barrel	3/107	3867-07-01	0.000664964	0.0178559	0.0135905	OG0000011/OG0000096/OG0000700	3
Alaninales	Net expansion	InterPro	IPR014043	Acyl transferase	3/107	3867-07-01	0.000664964	0.0178559	0.0135905	OG0000030/OG0000184/OG0000760	3
Alaninales	Net expansion	InterPro	IPR022998	Thiamine phosphate synthase/TenI	3/107	3867-07-01	0.000664964	0.0178559	0.0135905	OG0000191/OG0001035/OG0002944	3
Alaninales	Net expansion	InterPro	IPR034291	Thiamine phosphate synthase	3/107	3867-07-01	0.000664964	0.0178559	0.0135905	OG0000191/OG0001035/OG0002944	3
Alaninales	Net expansion	InterPro	IPR036206	Thiamin phosphate synthase superfamily	3/107	3867-07-01	0.000664964	0.0178559	0.0135905	OG0000191/OG0001035/OG0002944	3
Alaninales	Net expansion	InterPro	IPR036908	RlpA-like domain superfamily	3/107	3867-07-01	0.000664964	0.0178559	0.0135905	OG0000006/OG0000069/OG0000135	3
Alaninales	Net expansion	InterPro	IPR001910	Inosine/uridine-preferring nucleoside hydrolase domain	2/107	3867-02-01	0.000758671	0.0178559	0.0135905	OG0000012/OG0000642	2
Alaninales	Net expansion	InterPro	IPR005089	Carbohydrate-binding module family 19	2/107	3867-02-01	0.000758671	0.0178559	0.0135905	OG0000015/OG0000135	2
Alaninales	Net expansion	InterPro	IPR016624	Uncharacterised conserved protein UCP014753	2/107	3867-02-01	0.000758671	0.0178559	0.0135905	OG0000038/OG0000084	2
Alaninales	Net expansion	InterPro	IPR018299	Alkaline phosphatase, active site	2/107	3867-02-01	0.000758671	0.0178559	0.0135905	OG0000138/OG0000625	2
Alaninales	Net expansion	InterPro	IPR025164	Putative adhesin	2/107	3867-02-01	0.000758671	0.0178559	0.0135905	OG0000015/OG0000083	2
Alaninales	Net expansion	InterPro	IPR036452	Ribonucleoside hydrolase-like	2/107	3867-02-01	0.000758671	0.0178559	0.0135905	OG0000012/OG0000642	2
Alaninales	Net expansion	InterPro	IPR044738	Autophagy-related protein 22	2/107	3867-02-01	0.000758671	0.0178559	0.0135905	OG0000086/OG0003984	2
Alaninales	Net expansion	InterPro	IPR001969	Aspartic peptidase, active site	7/107	56/3867	0.000774106	0.0178995	0.0136237	OG0000003/OG0000011/OG0000015/OG0000096/OG0000191/OG0000760/OG0003094	7
Alaninales	Net expansion	InterPro	IPR002921	Fungal lipase-like domain	4/107	17/3867	0.00099876	0.0226959	0.0172744	OG0000020/OG0000035/OG0000150/OG0000388	4
Alaninales	Net expansion	InterPro	IPR000417	Hydroxyethylthiazole kinase	3/107	3867-08-01	0.00104257	0.0229017	0.017431	OG0000191/OG0001035/OG0002944	3
Alaninales	Net expansion	InterPro	IPR008259	FMN-dependent alpha-hydroxy acid dehydrogenase, active site	3/107	3867-08-01	0.00104257	0.0229017	0.017431	OG0000039/OG0000150/OG0000407	3
Alaninales	Net expansion	InterPro	IPR015915	Kelch-type beta propeller	4/107	18/3867	0.00125699	0.0267211	0.020338	OG0000007/OG0000015/OG0000020/OG0000114	4
Alaninales	Net expansion	InterPro	IPR018170	Aldo/keto reductase, conserved site	4/107	18/3867	0.00125699	0.0267211	0.020338	OG0000003/OG0000058/OG0000084/OG0000116	4
Alaninales	Net expansion	InterPro	IPR013103	Reverse transcriptase, RNA-dependent DNA polymerase	5/107	31/3867	0.00141371	0.0291135	0.0221589	OG0000011/OG0000015/OG0000168/OG0000407/OG0001803	5
Alaninales	Net expansion	InterPro	IPR023210	NADP-dependent oxidoreductase domain	5/107	31/3867	0.00141371	0.0291135	0.0221589	OG0000011/OG0000058/OG0000084/OG0000116/OG0000424	5
Alaninales	Net expansion	InterPro	IPR036188	FAD/NAD(P)-binding domain superfamily	8/107	80/3867	0.00146605	0.0292724	0.0222798	OG0000006/OG0000030/OG0000047/OG0000048/OG0000087/OG0000096/OG0000496/OG0003646	8
Alaninales	Net expansion	InterPro	IPR001083	Copper fist DNA-binding domain	3/107	3867-09-01	0.00153247	0.0292724	0.0222798	OG0000003/OG0000008/OG0000145	3
Alaninales	Net expansion	InterPro	IPR001155	NADH:flavin oxidoreductase/NADH oxidase, N-terminal	3/107	3867-09-01	0.00153247	0.0292724	0.0222798	OG0000030/OG0000107/OG0003044	3
Alaninales	Net expansion	InterPro	IPR004762	Amino acid permease, fungi	3/107	3867-09-01	0.00153247	0.0292724	0.0222798	OG0000013/OG0000015/OG0003094	3
Alaninales	Net expansion	InterPro	IPR020946	Flavin monooxygenase-like	3/107	3867-09-01	0.00153247	0.0292724	0.0222798	OG0000030/OG0000047/OG0000496	3
Alaninales	Net expansion	InterPro	IPR036852	Peptidase S8/S53 domain superfamily	4/107	19/3867	0.00155857	0.0293456	0.0223355	OG0000013/OG0000015/OG0000116/OG0000459	4
Alaninales	Net expansion	InterPro	IPR011032	GroES-like superfamily	5/107	32/3867	0.00163907	0.0304268	0.0231585	OG0000011/OG0000054/OG0000081/OG0000084/OG0000496	5
Alaninales	Net expansion	InterPro	IPR036282	Glutathione S-transferase, C-terminal domain superfamily	5/107	33/3867	0.00188979	0.033095	0.0251893	OG0000007/OG0000039/OG0000146/OG0000154/OG0000569	5
Alaninales	Net expansion	InterPro	IPR013149	Alcohol dehydrogenase-like, C-terminal	4/107	20/3867	0.00190711	0.033095	0.0251893	OG0000054/OG0000081/OG0000084/OG0000496	4
Alaninales	Net expansion	InterPro	IPR033121	Peptidase family A1 domain	8/107	84/3867	0.00201208	0.033095	0.0251893	OG0000003/OG0000006/OG0000023/OG0000024/OG0000096/OG0000191/OG0000760/OG0001061	8
Alaninales	Net expansion	InterPro	IPR000253	Forkhead-associated (FHA) domain	10/107	125/3867	0.00213838	0.033095	0.0251893	OG0000006/OG0000012/OG0000028/OG0000038/OG0000039/OG0000048/OG0000107/OG0000109/OG0000184/OG0000566	10
Alaninales	Net expansion	InterPro	IPR001104	3-oxo-5-alpha-steroid 4-dehydrogenase, C-terminal	3/107	3867-10-01	0.00214536	0.033095	0.0251893	OG0000009/OG0000114/OG0000469	3
Alaninales	Net expansion	InterPro	IPR038499	BRO1 domain superfamily	3/107	3867-10-01	0.00214536	0.033095	0.0251893	OG0000058/OG0002896/OG0003780	3
Alaninales	Net expansion	InterPro	IPR041577	Reverse transcriptase/retrotransposon-derived protein, RNase H-like domain	3/107	3867-10-01	0.00214536	0.033095	0.0251893	OG0000011/OG0000023/OG0000135	3
Alaninales	Net expansion	InterPro	IPR001711	Phospholipase C, phosphatidylinositol-specific, Y domain	5/107	34/3867	0.00216749	0.033095	0.0251893	OG0000006/OG0000013/OG0000030/OG0000039/OG0000107	5
Alaninales	Net expansion	InterPro	IPR016181	Acyl-CoA N-acyltransferase	8/107	85/3867	0.00217092	0.033095	0.0251893	OG0000007/OG0000009/OG0000013/OG0000047/OG0000184/OG0000496/OG0000524/OG0002251	8
Alaninales	Net expansion	InterPro	IPR000960	Flavin monooxygenase FMO	2/107	3867-03-01	0.00223479	0.033095	0.0251893	OG0000030/OG0000047	2
Alaninales	Net expansion	InterPro	IPR001463	Sodium:alanine symporter	2/107	3867-03-01	0.00223479	0.033095	0.0251893	OG0000013/OG0000114	2
Alaninales	Net expansion	InterPro	IPR008999	Actin-crosslinking	2/107	3867-03-01	0.00223479	0.033095	0.0251893	OG0000015/OG0000459	2
Alaninales	Net expansion	InterPro	IPR011679	Endoplasmic reticulum resident protein 29, C-terminal	2/107	3867-03-01	0.00223479	0.033095	0.0251893	OG0000029/OG0000575	2
Alaninales	Net expansion	InterPro	IPR019800	Glycoside hydrolase, family 3, active site	2/107	3867-03-01	0.00223479	0.033095	0.0251893	OG0000261/OG0000746	2
Alaninales	Net expansion	InterPro	IPR021646	Sir1, ORC-binding domain	2/107	3867-03-01	0.00223479	0.033095	0.0251893	OG0000006/OG0000015	2
Alaninales	Net expansion	InterPro	IPR035278	Protein of unknown function DUF5355	2/107	3867-03-01	0.00223479	0.033095	0.0251893	OG0000154/OG0003780	2
Alaninales	Net expansion	InterPro	IPR036356	Endoplasmic reticulum resident protein 29, C-terminal domain superfamily	2/107	3867-03-01	0.00223479	0.033095	0.0251893	OG0000029/OG0000575	2
Alaninales	Net expansion	InterPro	IPR040181	Pleckstrin homology domain-containing family G member 5/7	2/107	3867-03-01	0.00223479	0.033095	0.0251893	OG0000003/OG0001061	2
Alaninales	Net expansion	InterPro	IPR013766	Thioredoxin domain	6/107	50/3867	0.00230313	0.0334015	0.0254226	OG0000013/OG0000029/OG0000407/OG0000575/OG0000625/OG0000898	6
Alaninales	Net expansion	InterPro	IPR013154	Alcohol dehydrogenase-like, N-terminal	4/107	21/3867	0.00230618	0.0334015	0.0254226	OG0000054/OG0000081/OG0000084/OG0000496	4
Alaninales	Net expansion	InterPro	IPR004841	Amino acid permease/ SLC12A domain	5/107	35/3867	0.00247385	0.0354406	0.0269746	OG0000013/OG0000015/OG0000114/OG0000184/OG0003094	5
Alaninales	Net expansion	InterPro	IPR008979	Galactose-binding-like domain superfamily	4/107	22/3867	0.00275929	0.0391047	0.0297634	OG0000013/OG0000039/OG0000261/OG0000575	4
Alaninales	Net expansion	InterPro	IPR004089	Methyl-accepting chemotaxis protein (MCP) signalling domain	3/107	3867-11-01	0.00289082	0.040533	0.0308506	OG0000015/OG0000135/OG0001061	3
Alaninales	Net expansion	InterPro	IPR001878	Zinc finger, CCHC-type	5/107	37/3867	0.00317921	0.0441074	0.0335711	OG0000011/OG0000023/OG0000035/OG0000046/OG0000399	5
Alaninales	Net expansion	InterPro	IPR020843	Polyketide synthase, enoylreductase domain	4/107	23/3867	0.00326989	0.0448928	0.0341689	OG0000054/OG0000081/OG0000084/OG0000496	4
Alaninales	Net expansion	KEGG	map01220	Degradation of aromatic compounds	7/117	23/3428	7.02594e-06	0.00184782	0.00157529	OG0000054/OG0000081/OG0000084/OG0000686/OG0000765/OG0000895/OG0003201	7
Alaninales	Net expansion	KEGG	map01120	Microbial metabolism in diverse environments	25/117	325/3428	6.36827e-05	0.00364796	0.00310993	OG0000006/OG0000009/OG0000011/OG0000015/OG0000024/OG0000030/OG0000035/OG0000054/OG0000081/OG0000084/OG0000107/OG0000128/OG0000150/OG0000424/OG0000459/OG0000469/OG0000482/OG0000566/OG0000686/OG0000765/OG0000878/OG0000895/OG0003201/OG0003404/OG0005388	25
Alaninales	Net expansion	KEGG	map00980	Metabolism of xenobiotics by cytochrome P450	5/117	14/3428	6.65341e-05	0.00364796	0.00310993	OG0000023/OG0000054/OG0000081/OG0000146/OG0000511	5
Alaninales	Net expansion	KEGG	map00040	Pentose and glucuronate interconversions	6/117	23/3428	8.72415e-05	0.00364796	0.00310993	OG0000084/OG0000116/OG0000277/OG0000895/OG0003201/OG0003407	6
Alaninales	Net expansion	KEGG	map00830	Retinol metabolism	5/117	15/3428	9.7094e-05	0.00364796	0.00310993	OG0000054/OG0000056/OG0000081/OG0000389/OG0004534	5
Alaninales	Net expansion	KEGG	map00930	Caprolactam degradation	5/117	15/3428	9.7094e-05	0.00364796	0.00310993	OG0000015/OG0000084/OG0000765/OG0000895/OG0003201	5
Alaninales	Net expansion	KEGG	map00982	Drug metabolism - cytochrome P450	5/117	15/3428	9.7094e-05	0.00364796	0.00310993	OG0000023/OG0000054/OG0000081/OG0000146/OG0000511	5
Alaninales	Net expansion	KEGG	map00946	Degradation of flavonoids	3/117	3428-04-01	0.000151245	0.00497217	0.00423883	OG0000261/OG0000746/OG0004500	3
Alaninales	Net expansion	KEGG	map04976	Bile secretion	6/117	30/3428	0.000421881	0.0123283	0.01051	OG0000012/OG0000039/OG0000058/OG0000082/OG0000168/OG0004278	6
Alaninales	Net expansion	KEGG	map00780	Biotin metabolism	4/117	3428-12-01	0.000516161	0.013575	0.0115729	OG0000056/OG0002896/OG0003407/OG0004171	4
Alaninales	Net expansion	KEGG	map00333	Prodigiosin biosynthesis	3/117	3428-06-01	0.000719021	0.0157585	0.0134343	OG0000056/OG0003407/OG0004171	3
Alaninales	Net expansion	KEGG	map00626	Naphthalene degradation	3/117	3428-06-01	0.000719021	0.0157585	0.0134343	OG0000054/OG0000081/OG0000686	3
Alaninales	Net expansion	KEGG	map00999	Biosynthesis of various plant secondary metabolites	4/117	14/3428	0.000989821	0.0200248	0.0170714	OG0000011/OG0000261/OG0000746/OG0004500	4
Alaninales	Net expansion	KEGG	map00620	Pyruvate metabolism	10/117	94/3428	0.00117225	0.0220216	0.0187737	OG0000006/OG0000035/OG0000054/OG0000081/OG0000084/OG0000150/OG0000407/OG0000895/OG0003201/OG0003404	10
Pichiales	Net expansion	InterPro	IPR001138	Zn(2)Cys(6) fungal-type DNA-binding domain	53/174	245/3898	2.60485e-24	5.23574e-21	3.91275e-21	OG0000002/OG0000003/OG0000013/OG0000019/OG0000020/OG0000024/OG0000028/OG0000035/OG0000039/OG0000043/OG0000045/OG0000047/OG0000051/OG0000070/OG0000085/OG0000096/OG0000101/OG0000105/OG0000108/OG0000112/OG0000116/OG0000119/OG0000120/OG0000128/OG0000133/OG0000139/OG0000141/OG0000171/OG0000173/OG0000182/OG0000184/OG0000201/OG0000261/OG0000265/OG0000324/OG0000378/OG0000382/OG0000383/OG0000397/OG0000399…	53
Pichiales	Net expansion	InterPro	IPR036864	Zn(2)-C6 fungal-type DNA-binding domain superfamily	52/174	243/3898	1.37799e-23	1.38488e-20	1.03494e-20	OG0000002/OG0000003/OG0000013/OG0000019/OG0000020/OG0000024/OG0000028/OG0000035/OG0000039/OG0000043/OG0000045/OG0000047/OG0000051/OG0000070/OG0000085/OG0000096/OG0000101/OG0000105/OG0000108/OG0000112/OG0000116/OG0000119/OG0000120/OG0000128/OG0000133/OG0000139/OG0000141/OG0000171/OG0000173/OG0000182/OG0000184/OG0000201/OG0000261/OG0000265/OG0000324/OG0000378/OG0000382/OG0000383/OG0000397/OG0000399…	52
Pichiales	Net expansion	InterPro	IPR036259	MFS transporter superfamily	55/174	291/3898	3.24661e-22	2.17523e-19	1.62558e-19	OG0000002/OG0000005/OG0000007/OG0000009/OG0000010/OG0000012/OG0000014/OG0000019/OG0000020/OG0000026/OG0000030/OG0000035/OG0000038/OG0000039/OG0000044/OG0000047/OG0000048/OG0000060/OG0000061/OG0000070/OG0000071/OG0000084/OG0000087/OG0000094/OG0000095/OG0000096/OG0000097/OG0000107/OG0000112/OG0000114/OG0000117/OG0000119/OG0000138/OG0000141/OG0000154/OG0000163/OG0000164/OG0000171/OG0000177/OG0000201…	55
Pichiales	Net expansion	InterPro	IPR007219	Transcription factor domain, fungi	37/174	134/3898	1.00227e-20	5.03641e-18	3.76379e-18	OG0000003/OG0000013/OG0000019/OG0000020/OG0000026/OG0000028/OG0000032/OG0000035/OG0000045/OG0000047/OG0000048/OG0000051/OG0000070/OG0000085/OG0000096/OG0000107/OG0000108/OG0000114/OG0000116/OG0000119/OG0000120/OG0000133/OG0000171/OG0000182/OG0000261/OG0000265/OG0000378/OG0000382/OG0000383/OG0000399/OG0000492/OG0000541/OG0000618/OG0002997/OG0003079/OG0004272/OG0004904	37
Pichiales	Net expansion	InterPro	IPR020846	Major facilitator superfamily domain	35/174	134/3898	9.52835e-19	3.8304e-16	2.86252e-16	OG0000007/OG0000014/OG0000019/OG0000020/OG0000026/OG0000030/OG0000035/OG0000038/OG0000039/OG0000044/OG0000047/OG0000048/OG0000060/OG0000087/OG0000094/OG0000095/OG0000107/OG0000112/OG0000119/OG0000138/OG0000141/OG0000164/OG0000171/OG0000177/OG0000201/OG0000261/OG0000265/OG0000273/OG0000324/OG0000357/OG0000413/OG0000534/OG0000554/OG0003093/OG0003516	35
Pichiales	Net expansion	InterPro	IPR021858	Fungal transcription factor	23/174	53/3898	4.05983e-18	1.36004e-15	1.01638e-15	OG0000002/OG0000007/OG0000013/OG0000019/OG0000024/OG0000028/OG0000038/OG0000043/OG0000051/OG0000120/OG0000128/OG0000133/OG0000139/OG0000171/OG0000201/OG0000298/OG0000324/OG0000397/OG0000526/OG0000554/OG0000558/OG0000598/OG0003780	23
Pichiales	Net expansion	InterPro	IPR005828	Major facilitator, sugar transporter-like	23/174	62/3898	2.75348e-16	7.62668e-14	5.69954e-14	OG0000002/OG0000010/OG0000014/OG0000020/OG0000026/OG0000030/OG0000035/OG0000038/OG0000044/OG0000047/OG0000048/OG0000060/OG0000087/OG0000094/OG0000107/OG0000112/OG0000119/OG0000164/OG0000261/OG0000273/OG0000413/OG0000534/OG0000554	23
Pichiales	Net expansion	InterPro	IPR005829	Sugar transporter, conserved site	22/174	56/3898	3.0355e-16	7.62668e-14	5.69954e-14	OG0000014/OG0000019/OG0000020/OG0000026/OG0000030/OG0000035/OG0000038/OG0000044/OG0000047/OG0000048/OG0000060/OG0000094/OG0000095/OG0000112/OG0000138/OG0000164/OG0000171/OG0000261/OG0000273/OG0000413/OG0000534/OG0000554	22
Pichiales	Net expansion	InterPro	IPR036291	NAD(P)-binding domain superfamily	39/174	210/3898	2.57028e-15	5.74028e-13	4.2898e-13	OG0000001/OG0000006/OG0000010/OG0000012/OG0000019/OG0000030/OG0000035/OG0000037/OG0000045/OG0000047/OG0000048/OG0000054/OG0000058/OG0000069/OG0000071/OG0000081/OG0000084/OG0000085/OG0000101/OG0000104/OG0000105/OG0000108/OG0000128/OG0000141/OG0000152/OG0000177/OG0000181/OG0000264/OG0000324/OG0000355/OG0000389/OG0000422/OG0000554/OG0000555/OG0000586/OG0000612/OG0001084/OG0003237/OG0003407	39
Pichiales	Net expansion	InterPro	IPR011701	Major facilitator superfamily	32/174	150/3898	2.03819e-14	4.09676e-12	3.06158e-12	OG0000005/OG0000007/OG0000014/OG0000019/OG0000026/OG0000035/OG0000038/OG0000039/OG0000060/OG0000071/OG0000087/OG0000095/OG0000107/OG0000112/OG0000138/OG0000141/OG0000154/OG0000163/OG0000171/OG0000177/OG0000201/OG0000265/OG0000273/OG0000324/OG0000357/OG0000413/OG0000464/OG0000534/OG0000782/OG0003093/OG0003407/OG0003516	32
Pichiales	Net expansion	InterPro	IPR001958	Tetracycline resistance protein TetA/multidrug resistance protein MdtG-like	9/174	3898-11-01	2.92803e-11	5.35031e-09	3.99837e-09	OG0000035/OG0000047/OG0000087/OG0000095/OG0000112/OG0000138/OG0000171/OG0000273/OG0000413	9
Pichiales	Net expansion	InterPro	IPR036812	NADP-dependent oxidoreductase domain superfamily	14/174	38/3898	2.81381e-10	4.71313e-08	3.5222e-08	OG0000011/OG0000019/OG0000023/OG0000032/OG0000045/OG0000058/OG0000084/OG0000108/OG0000116/OG0000162/OG0000201/OG0000424/OG0000677/OG0003440	14
Pichiales	Net expansion	InterPro	IPR023631	Amidase signature domain	9/174	15/3898	2.28048e-09	3.27411e-07	2.4468e-07	OG0000001/OG0000007/OG0000012/OG0000019/OG0000024/OG0000108/OG0000419/OG0000424/OG0000558	9
Pichiales	Net expansion	InterPro	IPR036928	Amidase signature (AS) superfamily	9/174	15/3898	2.28048e-09	3.27411e-07	2.4468e-07	OG0000001/OG0000007/OG0000012/OG0000019/OG0000024/OG0000108/OG0000419/OG0000424/OG0000558	9
Pichiales	Net expansion	InterPro	IPR023210	NADP-dependent oxidoreductase domain	12/174	31/3898	2.89184e-09	3.87506e-07	2.8959e-07	OG0000011/OG0000019/OG0000032/OG0000045/OG0000058/OG0000084/OG0000108/OG0000116/OG0000162/OG0000201/OG0000424/OG0000677	12
Pichiales	Net expansion	InterPro	IPR017853	Glycoside hydrolase superfamily	15/174	58/3898	1.69434e-08	2.12851e-06	1.59067e-06	OG0000008/OG0000009/OG0000012/OG0000017/OG0000039/OG0000047/OG0000083/OG0000097/OG0000104/OG0000112/OG0000119/OG0000135/OG0000261/OG0000378/OG0004022	15
Pichiales	Net expansion	InterPro	IPR018170	Aldo/keto reductase, conserved site	9/174	18/3898	1.9714e-08	2.3309e-06	1.74192e-06	OG0000003/OG0000032/OG0000058/OG0000084/OG0000108/OG0000116/OG0000162/OG0000201/OG0000677	9
Pichiales	Net expansion	InterPro	IPR012337	Ribonuclease H-like superfamily	22/174	130/3898	3.51548e-08	3.92562e-06	2.93368e-06	OG0000001/OG0000006/OG0000011/OG0000015/OG0000021/OG0000035/OG0000043/OG0000061/OG0000087/OG0000107/OG0000108/OG0000163/OG0000171/OG0000256/OG0000261/OG0000357/OG0000378/OG0000567/OG0000782/OG0000790/OG0002468/OG0003694	22
Pichiales	Net expansion	InterPro	IPR029058	Alpha/Beta hydrolase fold	25/174	166/3898	4.32964e-08	4.5803e-06	3.42293e-06	OG0000009/OG0000020/OG0000023/OG0000024/OG0000028/OG0000035/OG0000037/OG0000043/OG0000058/OG0000071/OG0000075/OG0000077/OG0000097/OG0000104/OG0000181/OG0000184/OG0000265/OG0000413/OG0000441/OG0000476/OG0000491/OG0000555/OG0000598/OG0002468/OG0002653	25
Pichiales	Net expansion	InterPro	IPR002347	Short-chain dehydrogenase/reductase SDR	16/174	79/3898	2.30102e-07	2.2164e-05	1.65635e-05	OG0000006/OG0000010/OG0000030/OG0000047/OG0000048/OG0000058/OG0000069/OG0000104/OG0000105/OG0000108/OG0000128/OG0000141/OG0000181/OG0000389/OG0000555/OG0003407	16
Pichiales	Net expansion	InterPro	IPR020471	Aldo-keto reductase	8/174	17/3898	2.31565e-07	2.2164e-05	1.65635e-05	OG0000032/OG0000058/OG0000108/OG0000116/OG0000162/OG0000201/OG0000424/OG0000677	8
Pichiales	Net expansion	InterPro	IPR036188	FAD/NAD(P)-binding domain superfamily	16/174	80/3898	2.76552e-07	2.52668e-05	1.88823e-05	OG0000004/OG0000006/OG0000010/OG0000019/OG0000030/OG0000042/OG0000045/OG0000047/OG0000048/OG0000051/OG0000087/OG0000096/OG0000177/OG0000201/OG0000554/OG0003646	16
Pichiales	Net expansion	InterPro	IPR001389	Flocculin	8/174	18/3898	4.01045e-07	3.50478e-05	2.61918e-05	OG0000013/OG0000015/OG0000017/OG0000039/OG0000135/OG0000261/OG0000534/OG0000612	8
Pichiales	Net expansion	InterPro	IPR021109	Aspartic peptidase domain superfamily	17/174	97/3898	8.46559e-07	7.08994e-05	5.29842e-05	OG0000001/OG0000003/OG0000006/OG0000011/OG0000014/OG0000017/OG0000023/OG0000024/OG0000037/OG0000087/OG0000091/OG0000096/OG0000097/OG0000112/OG0000171/OG0000663/OG0000665	17
Pichiales	Net expansion	InterPro	IPR008906	HAT, C-terminal dimerisation domain	9/174	28/3898	1.89931e-06	0.000152705	0.000114119	OG0000001/OG0000021/OG0000043/OG0000107/OG0000108/OG0000162/OG0000261/OG0000422/OG0003694	9
Pichiales	Net expansion	InterPro	IPR021031	Hyphally-regulated cell wall protein, N-terminal	7/174	16/3898	2.54841e-06	0.000197012	0.00014723	OG0000015/OG0000017/OG0000020/OG0000038/OG0000104/OG0000107/OG0000567	7
Pichiales	Net expansion	InterPro	IPR036397	Ribonuclease H superfamily	17/174	106/3898	3.07148e-06	0.000228655	0.000170877	OG0000001/OG0000006/OG0000011/OG0000015/OG0000023/OG0000035/OG0000038/OG0000043/OG0000087/OG0000107/OG0000133/OG0000163/OG0000256/OG0000378/OG0000567/OG0000782/OG0002468	17
Pichiales	Net expansion	InterPro	IPR037524	PA14/GLEYA domain	9/174	30/3898	3.64066e-06	0.000261348	0.000195309	OG0000012/OG0000013/OG0000015/OG0000017/OG0000043/OG0000084/OG0000261/OG0000555/OG0003407	9
Pichiales	Net expansion	InterPro	IPR011004	Trimeric LpxA-like superfamily	12/174	58/3898	6.33983e-06	0.000439416	0.000328382	OG0000005/OG0000015/OG0000017/OG0000026/OG0000083/OG0000085/OG0000163/OG0000184/OG0000209/OG0000380/OG0000467/OG0003440	12
Pichiales	Net expansion	InterPro	IPR003439	ABC transporter-like, ATP-binding domain	11/174	49/3898	6.77816e-06	0.000454137	0.000339384	OG0000012/OG0000015/OG0000028/OG0000039/OG0000058/OG0000068/OG0000476/OG0000526/OG0000558/OG0000976/OG0003079	11
Pichiales	Net expansion	InterPro	IPR023298	P-type ATPase, transmembrane domain superfamily	11/174	53/3898	1.51669e-05	0.000983402	0.000734912	OG0000008/OG0000012/OG0000014/OG0000037/OG0000094/OG0000095/OG0000096/OG0000097/OG0000441/OG0000541/OG0000795	11
Pichiales	Net expansion	InterPro	IPR011658	PA14 domain	5/174	3898-09-01	1.82356e-05	0.00114542	0.000855993	OG0000012/OG0000015/OG0000017/OG0000261/OG0000555	5
Pichiales	Net expansion	InterPro	IPR013149	Alcohol dehydrogenase-like, C-terminal	7/174	22/3898	3.02292e-05	0.0017988	0.00134427	OG0000019/OG0000037/OG0000054/OG0000081/OG0000084/OG0000101/OG0000181	7
Pichiales	Net expansion	InterPro	IPR017871	ABC transporter-like, conserved site	9/174	38/3898	3.04275e-05	0.0017988	0.00134427	OG0000012/OG0000039/OG0000058/OG0000068/OG0000476/OG0000526/OG0000558/OG0000782/OG0000976	9
Pichiales	Net expansion	InterPro	IPR000262	FMN-dependent dehydrogenase	5/174	3898-10-01	3.51564e-05	0.0019629	0.0014669	OG0000011/OG0000039/OG0000105/OG0000139/OG0000715	5
Pichiales	Net expansion	InterPro	IPR037396	FMN hydroxy acid dehydrogenase domain	5/174	3898-10-01	3.51564e-05	0.0019629	0.0014669	OG0000011/OG0000039/OG0000105/OG0000139/OG0000715	5
Pichiales	Net expansion	InterPro	IPR002328	Alcohol dehydrogenase, zinc-type, conserved site	6/174	16/3898	4.00235e-05	0.00217425	0.00162485	OG0000019/OG0000037/OG0000054/OG0000081/OG0000084/OG0000181	6
Pichiales	Net expansion	InterPro	IPR013154	Alcohol dehydrogenase-like, N-terminal	7/174	23/3898	4.1833e-05	0.00221274	0.00165362	OG0000019/OG0000037/OG0000054/OG0000081/OG0000084/OG0000101/OG0000181	7
Pichiales	Net expansion	InterPro	IPR013103	Reverse transcriptase, RNA-dependent DNA polymerase	8/174	31/3898	4.38388e-05	0.00221387	0.00165446	OG0000001/OG0000011/OG0000015/OG0000042/OG0000060/OG0000171/OG0000467/OG0003694	8
Pichiales	Net expansion	InterPro	IPR001461	Aspartic peptidase A1 family	11/174	59/3898	4.40571e-05	0.00221387	0.00165446	OG0000006/OG0000014/OG0000017/OG0000023/OG0000024/OG0000037/OG0000091/OG0000096/OG0000112/OG0000171/OG0000665	11
Pichiales	Net expansion	InterPro	IPR001763	Rhodanese-like domain	12/174	70/3898	4.72746e-05	0.00231761	0.00173199	OG0000008/OG0000010/OG0000013/OG0000014/OG0000054/OG0000114/OG0000116/OG0000357/OG0000526/OG0000612/OG0000795/OG0001840	12
Pichiales	Net expansion	InterPro	IPR013785	Aldolase-type TIM barrel	13/174	82/3898	5.35365e-05	0.00239683	0.00179119	OG0000009/OG0000011/OG0000024/OG0000030/OG0000039/OG0000045/OG0000101/OG0000105/OG0000107/OG0000139/OG0000663/OG0000715/OG0003646	13
Pichiales	Net expansion	InterPro	IPR001764	Glycoside hydrolase, family 3, N-terminal	4/174	3898-06-01	5.36605e-05	0.00239683	0.00179119	OG0000012/OG0000261/OG0000378/OG0004022	4
Pichiales	Net expansion	InterPro	IPR036881	Glycoside hydrolase family 3 C-terminal domain superfamily	4/174	3898-06-01	5.36605e-05	0.00239683	0.00179119	OG0000012/OG0000261/OG0000378/OG0004022	4
Pichiales	Net expansion	InterPro	IPR036962	Glycoside hydrolase, family 3, N-terminal domain superfamily	4/174	3898-06-01	5.36605e-05	0.00239683	0.00179119	OG0000012/OG0000261/OG0000378/OG0004022	4
Pichiales	Net expansion	InterPro	IPR033121	Peptidase family A1 domain	13/174	84/3898	6.94373e-05	0.00303411	0.00226744	OG0000003/OG0000006/OG0000014/OG0000017/OG0000023/OG0000024/OG0000037/OG0000091/OG0000096/OG0000097/OG0000112/OG0000171/OG0000665	13
Pichiales	Net expansion	InterPro	IPR003663	Sugar/inositol transporter	7/174	25/3898	7.60224e-05	0.00323222	0.00241549	OG0000038/OG0000044/OG0000047/OG0000048/OG0000094/OG0000119/OG0000164	7
Pichiales	Net expansion	InterPro	IPR013087	Zinc finger C2H2-type	26/174	263/3898	7.71874e-05	0.00323222	0.00241549	OG0000001/OG0000002/OG0000014/OG0000019/OG0000021/OG0000026/OG0000039/OG0000054/OG0000070/OG0000087/OG0000091/OG0000095/OG0000096/OG0000108/OG0000117/OG0000163/OG0000256/OG0000357/OG0000399/OG0000491/OG0000492/OG0000507/OG0000782/OG0000790/OG0001840/OG0002653	26
Pichiales	Net expansion	InterPro	IPR015915	Kelch-type beta propeller	6/174	18/3898	8.60853e-05	0.00328629	0.0024559	OG0000007/OG0000015/OG0000020/OG0000114/OG0003440/OG0003516	6
Pichiales	Net expansion	InterPro	IPR000960	Flavin monooxygenase FMO	3/174	3898-03-01	8.74848e-05	0.00328629	0.0024559	OG0000030/OG0000045/OG0000047	3
Pichiales	Net expansion	InterPro	IPR001463	Sodium:alanine symporter	3/174	3898-03-01	8.74848e-05	0.00328629	0.0024559	OG0000013/OG0000070/OG0000114	3
Pichiales	Net expansion	InterPro	IPR010573	Major facilitator transporter Str1/Tri12-like	3/174	3898-03-01	8.74848e-05	0.00328629	0.0024559	OG0000095/OG0000112/OG0000171	3
Pichiales	Net expansion	InterPro	IPR021027	Transposase, putative, helix-turn-helix domain	3/174	3898-03-01	8.74848e-05	0.00328629	0.0024559	OG0000011/OG0000171/OG0000357	3
Pichiales	Net expansion	InterPro	IPR016181	Acyl-CoA N-acyltransferase	13/174	86/3898	8.92898e-05	0.00328629	0.0024559	OG0000007/OG0000009/OG0000013/OG0000014/OG0000021/OG0000047/OG0000085/OG0000184/OG0000378/OG0000507/OG0000558/OG0000874/OG0004022	13
Pichiales	Net expansion	InterPro	IPR011032	GroES-like superfamily	8/174	34/3898	8.99233e-05	0.00328629	0.0024559	OG0000011/OG0000019/OG0000037/OG0000054/OG0000081/OG0000084/OG0000101/OG0000181	8
Pichiales	Net expansion	InterPro	IPR011527	ABC transporter type 1, transmembrane domain	7/174	26/3898	0.000100154	0.00359483	0.00268647	OG0000039/OG0000058/OG0000068/OG0000476/OG0000526/OG0000558/OG0000976	7
Pichiales	Net expansion	InterPro	IPR036908	RlpA-like domain superfamily	4/174	3898-07-01	0.000120846	0.00426142	0.00318463	OG0000006/OG0000014/OG0000069/OG0000135	4
Pichiales	Net expansion	InterPro	IPR000073	Alpha/beta hydrolase fold-1	9/174	46/3898	0.000150945	0.00523102	0.00390923	OG0000020/OG0000028/OG0000097/OG0000184/OG0000265/OG0000413/OG0000441/OG0000555/OG0002653	9
Pichiales	Net expansion	InterPro	IPR006175	YjgF/YER057c/UK114 family	5/174	13/3898	0.000160854	0.00538862	0.004027	OG0000012/OG0000014/OG0000024/OG0000108/OG0000177	5
Pichiales	Net expansion	InterPro	IPR027443	Isopenicillin N synthase-like superfamily	5/174	13/3898	0.000160854	0.00538862	0.004027	OG0000007/OG0000028/OG0000087/OG0000383/OG0000546	5
Pichiales	Net expansion	InterPro	IPR018871	GLEYA adhesin domain	7/174	29/3898	0.000212077	0.00698811	0.00522233	OG0000013/OG0000015/OG0000017/OG0000043/OG0000084/OG0000555/OG0003407	7
Pichiales	Net expansion	InterPro	IPR043502	DNA/RNA polymerase superfamily	11/174	70/3898	0.000221806	0.00719082	0.00537381	OG0000001/OG0000011/OG0000015/OG0000019/OG0000023/OG0000037/OG0000135/OG0000138/OG0000171/OG0000265/OG0000537	11
Pichiales	Net expansion	InterPro	IPR035959	RutC-like superfamily	5/174	14/3898	0.00024123	0.00769639	0.00575163	OG0000012/OG0000014/OG0000024/OG0000108/OG0000177	5
Pichiales	Net expansion	InterPro	IPR001878	Zinc finger, CCHC-type	8/174	39/3898	0.000251578	0.00790114	0.00590465	OG0000001/OG0000011/OG0000023/OG0000035/OG0000042/OG0000046/OG0000380/OG0000399	8
Pichiales	Net expansion	InterPro	IPR004840	Amino acid permease, conserved site	6/174	22/3898	0.000297945	0.0090799	0.00678555	OG0000004/OG0000013/OG0000015/OG0000037/OG0000114/OG0000184	6
Pichiales	Net expansion	InterPro	IPR020904	Short-chain dehydrogenase/reductase, conserved site	8/174	40/3898	0.000302663	0.0090799	0.00678555	OG0000006/OG0000010/OG0000058/OG0000104/OG0000105/OG0000108/OG0000389/OG0003407	8
Pichiales	Net expansion	InterPro	IPR036640	ABC transporter type 1, transmembrane domain superfamily	8/174	40/3898	0.000302663	0.0090799	0.00678555	OG0000039/OG0000058/OG0000068/OG0000095/OG0000476/OG0000526/OG0000558/OG0000976	8
Pichiales	Net expansion	InterPro	IPR001083	Copper fist DNA-binding domain	4/174	3898-09-01	0.000405323	0.0113153	0.00845609	OG0000003/OG0000008/OG0000037/OG0000382	4
Pichiales	Net expansion	InterPro	IPR001155	NADH:flavin oxidoreductase/NADH oxidase, N-terminal	4/174	3898-09-01	0.000405323	0.0113153	0.00845609	OG0000030/OG0000045/OG0000107/OG0000663	4
Pichiales	Net expansion	InterPro	IPR002068	Alpha crystallin/Hsp20 domain	4/174	3898-09-01	0.000405323	0.0113153	0.00845609	OG0000071/OG0000107/OG0000616/OG0000697	4
Pichiales	Net expansion	InterPro	IPR009836	Glycine-rich domain-containing protein-like	4/174	3898-09-01	0.000405323	0.0113153	0.00845609	OG0000020/OG0000024/OG0000697/OG0000798	4
Pichiales	Net expansion	InterPro	IPR044861	Isopenicillin N synthase-like, Fe(2+) 2OG dioxygenase domain	4/174	3898-09-01	0.000405323	0.0113153	0.00845609	OG0000007/OG0000087/OG0000383/OG0000546	4
Pichiales	Net expansion	InterPro	IPR015424	Pyridoxal phosphate-dependent transferase	10/174	64/3898	0.000451292	0.012426	0.00928613	OG0000004/OG0000014/OG0000039/OG0000060/OG0000071/OG0000109/OG0000128/OG0000567/OG0000598/OG0000973	10
Pichiales	Net expansion	InterPro	IPR018789	Flocculin 11 domain	5/174	16/3898	0.00048924	0.0132888	0.00993095	OG0000007/OG0000013/OG0000014/OG0000015/OG0000017	5
Pichiales	Net expansion	InterPro	IPR015421	Pyridoxal phosphate-dependent transferase, major domain	10/174	66/3898	0.000581716	0.01559	0.0116506	OG0000004/OG0000014/OG0000039/OG0000060/OG0000071/OG0000101/OG0000109/OG0000567/OG0000598/OG0000973	10
Pichiales	Net expansion	InterPro	IPR002293	Amino acid/polyamine transporter I	6/174	25/3898	0.000632351	0.0157919	0.0118015	OG0000037/OG0000070/OG0000171/OG0000184/OG0000298/OG0000476	6
Pichiales	Net expansion	InterPro	IPR020843	Polyketide synthase, enoylreductase domain	6/174	25/3898	0.000632351	0.0157919	0.0118015	OG0000037/OG0000054/OG0000081/OG0000084/OG0000101/OG0000181	6
Pichiales	Net expansion	InterPro	IPR000760	Inositol monophosphatase-like	4/174	3898-10-01	0.000652101	0.0157919	0.0118015	OG0000020/OG0000047/OG0000163/OG0000795	4
Pichiales	Net expansion	InterPro	IPR001509	NAD-dependent epimerase/dehydratase	4/174	3898-10-01	0.000652101	0.0157919	0.0118015	OG0000006/OG0000071/OG0000389/OG0000422	4
Pichiales	Net expansion	InterPro	IPR008440	Agglutinin-like protein repeat	4/174	3898-10-01	0.000652101	0.0157919	0.0118015	OG0000015/OG0000017/OG0000391/OG0000441	4
Pichiales	Net expansion	InterPro	IPR026992	Non-haem dioxygenase N-terminal domain	4/174	3898-10-01	0.000652101	0.0157919	0.0118015	OG0000007/OG0000087/OG0000383/OG0000546	4
Pichiales	Net expansion	InterPro	IPR041577	Reverse transcriptase/retrotransposon-derived protein, RNase H-like domain	4/174	3898-10-01	0.000652101	0.0157919	0.0118015	OG0000001/OG0000011/OG0000023/OG0000135	4
Pichiales	Net expansion	InterPro	IPR044746	ABC transporter C family, six-transmembrane helical domain 1	4/174	3898-10-01	0.000652101	0.0157919	0.0118015	OG0000039/OG0000058/OG0000526/OG0000558	4
Pichiales	Net expansion	InterPro	IPR002156	Ribonuclease H domain	5/174	17/3898	0.000668265	0.0158025	0.0118095	OG0000001/OG0000011/OG0000256/OG0000378/OG0002468	5
Pichiales	Net expansion	InterPro	IPR008978	HSP20-like chaperone	5/174	17/3898	0.000668265	0.0158025	0.0118095	OG0000071/OG0000107/OG0000141/OG0000616/OG0000697	5
Pichiales	Net expansion	InterPro	IPR001969	Aspartic peptidase, active site	9/174	57/3898	0.000806633	0.0178768	0.0133596	OG0000001/OG0000003/OG0000011/OG0000015/OG0000017/OG0000037/OG0000061/OG0000096/OG0000665	9
Pichiales	Net expansion	InterPro	IPR002364	Quinone oxidoreductase/zeta-crystallin, conserved site	3/174	3898-05-01	0.000818242	0.0178768	0.0133596	OG0000054/OG0000081/OG0000181	3
Pichiales	Net expansion	InterPro	IPR004035	Endonuclease III, iron-sulphur binding site	3/174	3898-05-01	0.000818242	0.0178768	0.0133596	OG0000002/OG0000003/OG0000139	3
Pichiales	Net expansion	InterPro	IPR022596	G protein-coupled receptor GPR1, C-terminal	3/174	3898-05-01	0.000818242	0.0178768	0.0133596	OG0000095/OG0000163/OG0000612	3
Pichiales	Net expansion	InterPro	IPR023041	Glucose receptor Git3, N-terminal	3/174	3898-05-01	0.000818242	0.0178768	0.0133596	OG0000095/OG0000163/OG0000612	3
Pichiales	Net expansion	InterPro	IPR036661	Luciferase-like domain superfamily	3/174	3898-05-01	0.000818242	0.0178768	0.0133596	OG0000030/OG0000265/OG0000546	3
Pichiales	Net expansion	InterPro	IPR045122	Calcium permeable stress-gated cation channel 1-like	3/174	3898-05-01	0.000818242	0.0178768	0.0133596	OG0000094/OG0000383/OG0001338	3
Pichiales	Net expansion	InterPro	IPR004841	Amino acid permease/ SLC12A domain	7/174	36/3898	0.000870354	0.0186108	0.0139081	OG0000004/OG0000013/OG0000015/OG0000114/OG0000184/OG0000265/OG0000383	7
Pichiales	Net expansion	InterPro	IPR025928	Flocculin type 3 repeat	7/174	36/3898	0.000870354	0.0186108	0.0139081	OG0000003/OG0000007/OG0000015/OG0000017/OG0000101/OG0000135/OG0000261	7
Pichiales	Net expansion	InterPro	IPR036236	Zinc finger C2H2 superfamily	16/174	150/3898	0.000897186	0.0189826	0.014186	OG0000002/OG0000019/OG0000021/OG0000026/OG0000054/OG0000087/OG0000091/OG0000095/OG0000096/OG0000108/OG0000117/OG0000163/OG0000399/OG0000492/OG0000507/OG0001840	16
Pichiales	Net expansion	InterPro	IPR001223	Glycoside hydrolase family 18, catalytic domain	4/174	3898-11-01	0.000989227	0.0202553	0.0151371	OG0000009/OG0000112/OG0000119/OG0000135	4
Pichiales	Net expansion	InterPro	IPR004089	Methyl-accepting chemotaxis protein (MCP) signalling domain	4/174	3898-11-01	0.000989227	0.0202553	0.0151371	OG0000015/OG0000017/OG0000135/OG0000419	4
Pichiales	Net expansion	InterPro	IPR036324	Manganese/iron superoxide dismutase, N-terminal domain superfamily	4/174	3898-11-01	0.000989227	0.0202553	0.0151371	OG0000004/OG0000007/OG0000020/OG0000037	4
Pichiales	Net expansion	InterPro	IPR009072	Histone-fold	11/174	83/3898	0.000997649	0.0202553	0.0151371	OG0000058/OG0000060/OG0000077/OG0000101/OG0000108/OG0000146/OG0000422/OG0000507/OG0000541/OG0000697/OG0000795	11
Pichiales	Net expansion	InterPro	IPR000253	Forkhead-associated (FHA) domain	14/174	127/3898	0.0013692	0.0275209	0.0205668	OG0000006/OG0000012/OG0000028/OG0000038/OG0000039/OG0000042/OG0000045/OG0000048/OG0000107/OG0000109/OG0000172/OG0000184/OG0000566/OG0001147	14
Pichiales	Net expansion	InterPro	IPR007577	Glycosyltransferase, DXD sugar-binding motif	4/174	3898-12-01	0.0014325	0.0285082	0.0213046	OG0000068/OG0000096/OG0000261/OG0000795	4
Pichiales	Net expansion	InterPro	IPR002685	Glycosyl transferase, family 15	6/174	29/3898	0.00146164	0.0288028	0.0215248	OG0000005/OG0000020/OG0000023/OG0000042/OG0000380/OG0000782	6
Pichiales	Net expansion	InterPro	IPR012677	Nucleotide-binding alpha-beta plait domain superfamily	19/174	203/3898	0.00149545	0.0289225	0.0216143	OG0000001/OG0000002/OG0000008/OG0000012/OG0000013/OG0000019/OG0000021/OG0000037/OG0000046/OG0000094/OG0000133/OG0000171/OG0000209/OG0000355/OG0000464/OG0000476/OG0000663/OG0000697/OG0004272	19
Pichiales	Net expansion	InterPro	IPR000905	Gcp-like domain	3/174	3898-06-01	0.00158282	0.0289225	0.0216143	OG0000012/OG0000028/OG0000464	3
Pichiales	Net expansion	InterPro	IPR002171	Large ribosomal subunit protein uL2	3/174	3898-06-01	0.00158282	0.0289225	0.0216143	OG0000464/OG0000476/OG0000663	3
Pichiales	Net expansion	InterPro	IPR017860	Peptidase M22, conserved site	3/174	3898-06-01	0.00158282	0.0289225	0.0216143	OG0000012/OG0000028/OG0000464	3
Pichiales	Net expansion	InterPro	IPR017861	Kae1/TsaD family	3/174	3898-06-01	0.00158282	0.0289225	0.0216143	OG0000012/OG0000028/OG0000464	3
Pichiales	Net expansion	InterPro	IPR021752	Transcription initiation factor Rrn7, Zinc-finger	3/174	3898-06-01	0.00158282	0.0289225	0.0216143	OG0000013/OG0000053/OG0000119	3
Pichiales	Net expansion	InterPro	IPR022666	Large ribosomal subunit protein uL2, RNA-binding domain	3/174	3898-06-01	0.00158282	0.0289225	0.0216143	OG0000464/OG0000476/OG0000663	3
Pichiales	Net expansion	InterPro	IPR044726	ABC transporter C family, six-transmembrane helical domain 2	3/174	3898-06-01	0.00158282	0.0289225	0.0216143	OG0000058/OG0000526/OG0000558	3
Pichiales	Net expansion	InterPro	IPR003958	Transcription factor CBF/NF-Y/archaeal histone domain	6/174	30/3898	0.00176046	0.0318786	0.0238234	OG0000077/OG0000101/OG0000108/OG0000422/OG0000697/OG0000795	6
Pichiales	Net expansion	InterPro	IPR036400	Cytochrome b5-like heme/steroid binding domain superfamily	7/174	41/3898	0.00194124	0.0321216	0.024005	OG0000039/OG0000085/OG0000105/OG0000119/OG0000139/OG0000164/OG0000715	7
Pichiales	Net expansion	InterPro	IPR002220	DapA-like	2/174	3898-02-01	0.00198163	0.0321216	0.024005	OG0000101/OG0000105	2
Pichiales	Net expansion	InterPro	IPR002558	I/LWEQ domain	2/174	3898-02-01	0.00198163	0.0321216	0.024005	OG0000001/OG0000725	2
Pichiales	Net expansion	InterPro	IPR004756	Amino acid permease subfamily	2/174	3898-02-01	0.00198163	0.0321216	0.024005	OG0000037/OG0000184	2
Pichiales	Net expansion	InterPro	IPR005089	Carbohydrate-binding module family 19	2/174	3898-02-01	0.00198163	0.0321216	0.024005	OG0000015/OG0000135	2
Pichiales	Net expansion	InterPro	IPR008794	Proline racemase family	2/174	3898-02-01	0.00198163	0.0321216	0.024005	OG0000298/OG0004272	2
Pichiales	Net expansion	InterPro	IPR016624	Uncharacterised conserved protein UCP014753	2/174	3898-02-01	0.00198163	0.0321216	0.024005	OG0000038/OG0000084	2
Pichiales	Net expansion	InterPro	IPR018061	Retropepsins	2/174	3898-02-01	0.00198163	0.0321216	0.024005	OG0000001/OG0000011	2
Pichiales	Net expansion	InterPro	IPR023833	SipW-dependent-type signal peptide	2/174	3898-02-01	0.00198163	0.0321216	0.024005	OG0000026/OG0000141	2
Pichiales	Net expansion	InterPro	IPR025164	Putative adhesin	2/174	3898-02-01	0.00198163	0.0321216	0.024005	OG0000015/OG0000083	2
Pichiales	Net expansion	InterPro	IPR035309	Proteasome activator complex subunit 4	2/174	3898-02-01	0.00198163	0.0321216	0.024005	OG0000030/OG0000790	2
Pichiales	Net expansion	InterPro	IPR035964	I/LWEQ domain superfamily	2/174	3898-02-01	0.00198163	0.0321216	0.024005	OG0000001/OG0000725	2
Pichiales	Net expansion	InterPro	IPR037458	L-mandelate/L-lactate dehydrogenase, FMN-binding domain	2/174	3898-02-01	0.00198163	0.0321216	0.024005	OG0000105/OG0000715	2
Pichiales	Net expansion	InterPro	IPR005123	Oxoglutarate/iron-dependent dioxygenase	4/174	13/3898	0.00199768	0.0321226	0.0240058	OG0000087/OG0000383/OG0000546/OG0000586	4
Pichiales	Net expansion	InterPro	IPR029044	Nucleotide-diphospho-sugar transferases	12/174	105/3898	0.00221073	0.0352665	0.0263552	OG0000005/OG0000020/OG0000023/OG0000042/OG0000068/OG0000096/OG0000097/OG0000119/OG0000261/OG0000380/OG0000782/OG0000795	12
Pichiales	Net expansion	InterPro	IPR006076	FAD dependent oxidoreductase	5/174	22/3898	0.00237109	0.0375267	0.0280443	OG0000004/OG0000007/OG0000051/OG0000201/OG0000554	5
Pichiales	Net expansion	InterPro	IPR000313	PWWP domain	3/174	3898-07-01	0.00267931	0.0399082	0.029824	OG0000038/OG0000112/OG0000389	3
Pichiales	Net expansion	InterPro	IPR002673	Large ribosomal subunit protein eL29	3/174	3898-07-01	0.00267931	0.0399082	0.029824	OG0000464/OG0000663/OG0001522	3
Pichiales	Net expansion	InterPro	IPR002925	Dienelactone hydrolase	3/174	3898-07-01	0.00267931	0.0399082	0.029824	OG0000071/OG0000075/OG0000441	3
Pichiales	Net expansion	InterPro	IPR003100	PAZ domain	3/174	3898-07-01	0.00267931	0.0399082	0.029824	OG0000003/OG0000107/OG0000152	3
Pichiales	Net expansion	InterPro	IPR007527	Zinc finger, SWIM-type	3/174	3898-07-01	0.00267931	0.0399082	0.029824	OG0000001/OG0000005/OG0000097	3
Pichiales	Net expansion	InterPro	IPR014009	PIK-related kinase	3/174	3898-07-01	0.00267931	0.0399082	0.029824	OG0000209/OG0000874/OG0001147	3
Pichiales	Net expansion	InterPro	IPR006140	D-isomer specific 2-hydroxyacid dehydrogenase, NAD-binding domain	4/174	14/3898	0.00270026	0.0399082	0.029824	OG0000035/OG0000084/OG0000264/OG0000586	4
Pichiales	Net expansion	InterPro	IPR013112	FAD-binding 8	4/174	14/3898	0.00270026	0.0399082	0.029824	OG0000004/OG0000008/OG0000104/OG0000120	4
Pichiales	Net expansion	InterPro	IPR042098	Taurine dioxygenase TauD-like superfamily	4/174	14/3898	0.00270026	0.0399082	0.029824	OG0000101/OG0000107/OG0000116/OG0003093	4
Pichiales	Net expansion	InterPro	IPR018506	Cytochrome b5, heme-binding site	5/174	23/3898	0.00292186	0.0428681	0.032036	OG0000039/OG0000085/OG0000105/OG0000139/OG0000715	5
Pichiales	Net expansion	KEGG	map01120	Microbial metabolism in diverse environments	40/168	414/4042	1.531e-07	4.04185e-05	3.36821e-05	OG0000001/OG0000002/OG0000006/OG0000009/OG0000010/OG0000011/OG0000015/OG0000018/OG0000019/OG0000024/OG0000030/OG0000032/OG0000035/OG0000042/OG0000045/OG0000054/OG0000081/OG0000084/OG0000105/OG0000106/OG0000107/OG0000108/OG0000128/OG0000147/OG0000177/OG0000264/OG0000351/OG0000424/OG0000464/OG0000554/OG0000558/OG0000566/OG0000567/OG0000686/OG0001084/OG0001147/OG0003201/OG0004181/OG0004338/OG0004425	40
Pichiales	Net expansion	KEGG	map00040	Pentose and glucuronate interconversions	9/168	30/4042	2.01478e-06	0.000218789	0.000182324	OG0000010/OG0000032/OG0000084/OG0000116/OG0000277/OG0000677/OG0000738/OG0003201/OG0003407	9
Pichiales	Net expansion	KEGG	map00330	Arginine and proline metabolism	13/168	67/4042	2.48624e-06	0.000218789	0.000182324	OG0000018/OG0000019/OG0000024/OG0000028/OG0000051/OG0000108/OG0000147/OG0000256/OG0000298/OG0000351/OG0000567/OG0000598/OG0004228	13
Pichiales	Net expansion	KEGG	map00620	Pyruvate metabolism	18/168	127/4042	3.49415e-06	0.000230614	0.000192178	OG0000002/OG0000006/OG0000018/OG0000032/OG0000035/OG0000042/OG0000054/OG0000081/OG0000084/OG0000105/OG0000108/OG0000119/OG0000139/OG0000147/OG0000264/OG0000351/OG0003201/OG0004338	18
Pichiales	Net expansion	KEGG	map00561	Glycerolipid metabolism	12/168	60/4042	4.41182e-06	0.000232944	0.00019412	OG0000018/OG0000032/OG0000084/OG0000108/OG0000116/OG0000147/OG0000265/OG0000351/OG0000555/OG0000686/OG0003201/OG0003999	12
Pichiales	Net expansion	KEGG	map00310	Lysine degradation	15/168	114/4042	5.84771e-05	0.00257299	0.00214416	OG0000001/OG0000011/OG0000015/OG0000018/OG0000042/OG0000108/OG0000147/OG0000177/OG0000232/OG0000351/OG0000554/OG0000790/OG0004181/OG0004592/OG0004791	15
Pichiales	Net expansion	KEGG	map00053	Ascorbate and aldarate metabolism	7/168	28/4042	0.000106848	0.00402971	0.00335809	OG0000018/OG0000032/OG0000084/OG0000108/OG0000147/OG0000351/OG0003201	7
Pichiales	Net expansion	KEGG	map00982	Drug metabolism - cytochrome P450	6/168	21/4042	0.000152062	0.00501803	0.00418169	OG0000023/OG0000045/OG0000054/OG0000081/OG0000146/OG0000466	6
Pichiales	Net expansion	KEGG	map00625	Chloroalkane and chloroalkene degradation	6/168	23/4042	0.000263915	0.00774151	0.00645126	OG0000018/OG0000054/OG0000081/OG0000108/OG0000147/OG0000351	6
Pichiales	Net expansion	KEGG	map00430	Taurine and hypotaurine metabolism	5/168	16/4042	0.000351563	0.00928125	0.00773438	OG0000001/OG0000009/OG0000045/OG0000598/OG0001147	5
Pichiales	Net expansion	KEGG	map00071	Fatty acid degradation	8/168	47/4042	0.000591709	0.0113076	0.009423	OG0000015/OG0000018/OG0000042/OG0000054/OG0000081/OG0000108/OG0000147/OG0000351	8
Pichiales	Net expansion	KEGG	map00830	Retinol metabolism	5/168	18/4042	0.000644404	0.0113076	0.009423	OG0000054/OG0000056/OG0000081/OG0000106/OG0000389	5
Pichiales	Net expansion	KEGG	map04977	Vitamin digestion and absorption	5/168	18/4042	0.000644404	0.0113076	0.009423	OG0000039/OG0000058/OG0000273/OG0000476/OG0000526	5
Pichiales	Net expansion	KEGG	map00633	Nitrotoluene degradation	3/168	4042-05-01	0.000663231	0.0113076	0.009423	OG0000030/OG0000045/OG0000107	3
Pichiales	Net expansion	KEGG	map01220	Degradation of aromatic compounds	6/168	27/4042	0.000673783	0.0113076	0.009423	OG0000032/OG0000054/OG0000081/OG0000084/OG0000686/OG0003201	6
Pichiales	Net expansion	KEGG	map00770	Pantothenate and CoA biosynthesis	8/168	48/4042	0.000685309	0.0113076	0.009423	OG0000018/OG0000023/OG0000108/OG0000147/OG0000177/OG0000351/OG0004416/OG0005184	8
Pichiales	Net expansion	KEGG	map00470	D-Amino acid metabolism	4/168	4042-11-01	0.000755696	0.011594	0.00966168	OG0000051/OG0003516/OG0003999/OG0004228	4
Pichiales	Net expansion	KEGG	map00220	Arginine biosynthesis	8/168	49/4042	0.000790501	0.011594	0.00966168	OG0000001/OG0000006/OG0000009/OG0000527/OG0000558/OG0000973/OG0001147/OG0003669	8
Pichiales	Net expansion	KEGG	map00980	Metabolism of xenobiotics by cytochrome P450	5/168	19/4042	0.000845441	0.0117472	0.00978932	OG0000023/OG0000054/OG0000081/OG0000146/OG0000466	5
Pichiales	Net expansion	KEGG	map00981	Insect hormone biosynthesis	4/168	4042-12-01	0.00109703	0.013873	0.0115608	OG0000018/OG0000108/OG0000147/OG0000351	4
Pichiales	Net expansion	KEGG	map00410	beta-Alanine metabolism	7/168	40/4042	0.00110353	0.013873	0.0115608	OG0000015/OG0000018/OG0000108/OG0000147/OG0000351/OG0000598/OG0004416	7
Pichiales	Net expansion	KEGG	map00650	Butanoate metabolism	8/168	52/4042	0.0011861	0.0141457	0.0117881	OG0000010/OG0000015/OG0000042/OG0000178/OG0000567/OG0000738/OG0000791/OG0005184	8
Pichiales	Net expansion	KEGG	map00333	Prodigiosin biosynthesis	3/168	4042-06-01	0.00128598	0.0141457	0.0117881	OG0000010/OG0000056/OG0003407	3
Pichiales	Net expansion	KEGG	map00791	Atrazine degradation	3/168	4042-06-01	0.00128598	0.0141457	0.0117881	OG0000006/OG0000527/OG0000558	3
Pichiales	Net expansion	KEGG	map00010	Glycolysis / Gluconeogenesis	12/168	107/4042	0.00142066	0.0150022	0.0125018	OG0000002/OG0000018/OG0000032/OG0000054/OG0000081/OG0000084/OG0000108/OG0000147/OG0000351/OG0000566/OG0003201/OG0004338	12
Pichiales	Net expansion	KEGG	map04512	ECM-receptor interaction	8/168	54/4042	0.00152786	0.0155137	0.012928	OG0000015/OG0000017/OG0000038/OG0000128/OG0000532/OG0003201/OG0004425/OG0004791	8
Pichiales	Net expansion	KEGG	map00903	Limonene degradation	4/168	14/4042	0.00207809	0.0203191	0.0169326	OG0000018/OG0000108/OG0000147/OG0000351	4
Pichiales	Net expansion	KEGG	map04113	Meiosis - yeast	15/168	165/4042	0.00317823	0.0299662	0.0249718	OG0000001/OG0000002/OG0000044/OG0000047/OG0000164/OG0000612/OG0000704/OG0000769/OG0000790/OG0000973/OG0001147/OG0003440/OG0004201/OG0004433/OG0005455	15
Pichiales	Net expansion	KEGG	map00626	Naphthalene degradation	3/168	4042-08-01	0.00338492	0.0308144	0.0256787	OG0000054/OG0000081/OG0000686	3
Pichiales	Net expansion	KEGG	map01240	Biosynthesis of cofactors	20/168	256/4042	0.00417385	0.0367298	0.0306082	OG0000001/OG0000010/OG0000011/OG0000018/OG0000023/OG0000032/OG0000056/OG0000084/OG0000087/OG0000106/OG0000108/OG0000109/OG0000147/OG0000163/OG0000177/OG0000351/OG0000389/OG0000464/OG0003201/OG0003407	20
Pichiales	Net expansion	KEGG	map00380	Tryptophan metabolism	8/168	65/4042	0.00502727	0.0428129	0.0356774	OG0000015/OG0000018/OG0000019/OG0000024/OG0000042/OG0000108/OG0000147/OG0000351	8
Pichiales	Net expansion	KEGG	map00260	Glycine, serine and threonine metabolism	9/168	81/4042	0.00592926	0.0489164	0.0407637	OG0000008/OG0000051/OG0000109/OG0000177/OG0000554/OG0000567/OG0003516/OG0004181/OG0004228	9
Ascoideales	Net expansion	InterPro	IPR043128	Reverse transcriptase/Diguanylate cyclase domain	2024-04-10	27/3878	3.80664e-07	0.000147698	3.48608e-05	OG0000001/OG0000011/OG0000015/OG0000135	4
Ascoideales	Net expansion	InterPro	IPR041577	Reverse transcriptase/retrotransposon-derived protein, RNase H-like domain	2024-03-10	3878-10-01	1.4686e-06	0.000284908	6.72464e-05	OG0000001/OG0000011/OG0000135	3
Ascoideales	Net expansion	InterPro	IPR023631	Amidase signature domain	2024-03-10	15/3878	5.53078e-06	0.000290322	6.85243e-05	OG0000001/OG0000007/OG0000012	3
Ascoideales	Net expansion	InterPro	IPR036928	Amidase signature (AS) superfamily	2024-03-10	15/3878	5.53078e-06	0.000290322	6.85243e-05	OG0000001/OG0000007/OG0000012	3
Ascoideales	Net expansion	InterPro	IPR002558	I/LWEQ domain	2024-02-10	3878-02-01	5.98603e-06	0.000290322	6.85243e-05	OG0000001/OG0000725	2
Ascoideales	Net expansion	InterPro	IPR005089	Carbohydrate-binding module family 19	2024-02-10	3878-02-01	5.98603e-06	0.000290322	6.85243e-05	OG0000015/OG0000135	2
Ascoideales	Net expansion	InterPro	IPR018061	Retropepsins	2024-02-10	3878-02-01	5.98603e-06	0.000290322	6.85243e-05	OG0000001/OG0000011	2
Ascoideales	Net expansion	InterPro	IPR035964	I/LWEQ domain superfamily	2024-02-10	3878-02-01	5.98603e-06	0.000290322	6.85243e-05	OG0000001/OG0000725	2
Ascoideales	Net expansion	InterPro	IPR030224	Sla2 family	2024-02-10	3878-03-01	1.79334e-05	0.000731302	0.000172608	OG0000001/OG0000725	2
Ascoideales	Net expansion	InterPro	IPR043502	DNA/RNA polymerase superfamily	2024-04-10	70/3878	1.8848e-05	0.000731302	0.000172608	OG0000001/OG0000011/OG0000015/OG0000135	4
Ascoideales	Net expansion	InterPro	IPR037524	PA14/GLEYA domain	2024-03-10	29/3878	4.35796e-05	0.00153717	0.000362815	OG0000012/OG0000015/OG0000043	3
Ascoideales	Net expansion	InterPro	IPR013103	Reverse transcriptase, RNA-dependent DNA polymerase	2024-03-10	31/3878	5.34642e-05	0.00172867	0.000408016	OG0000001/OG0000011/OG0000015	3
Ascoideales	Net expansion	InterPro	IPR004134	Peptidase C1B, bleomycin hydrolase	2024-02-10	3878-05-01	5.96135e-05	0.00177923	0.00041995	OG0000001/OG0000012	2
Ascoideales	Net expansion	InterPro	IPR025928	Flocculin type 3 repeat	2024-03-10	33/3878	6.47181e-05	0.00179362	0.000423344	OG0000007/OG0000015/OG0000135	3
Ascoideales	Net expansion	InterPro	IPR005162	Retrotransposon gag domain	2024-02-10	3878-06-01	8.92973e-05	0.00230982	0.000545183	OG0000001/OG0000011	2
Ascoideales	Net expansion	InterPro	IPR036397	Ribonuclease H superfamily	2024-04-10	106/3878	9.76e-05	0.0023668	0.000558631	OG0000001/OG0000011/OG0000015/OG0000043	4
Ascoideales	Net expansion	InterPro	IPR019680	Mediator complex, subunit Med1	2024-02-10	3878-07-01	0.000124844	0.00269108	0.000635172	OG0000001/OG0000011	2
Ascoideales	Net expansion	InterPro	IPR041588	Integrase zinc-binding domain	2024-02-10	3878-07-01	0.000124844	0.00269108	0.000635172	OG0000001/OG0000011	2
Ascoideales	Net expansion	InterPro	IPR035179	Protein of unknown function DUF5314	2024-02-10	3878-08-01	0.00016623	0.00322486	0.000761157	OG0000001/OG0000011	2
Ascoideales	Net expansion	InterPro	IPR041373	Reverse transcriptase, RNase H-like domain	2024-02-10	3878-08-01	0.00016623	0.00322486	0.000761157	OG0000001/OG0000011	2
Ascoideales	Net expansion	InterPro	IPR011658	PA14 domain	2024-02-10	3878-09-01	0.00021343	0.00365233	0.000862054	OG0000012/OG0000015	2
Ascoideales	Net expansion	InterPro	IPR003439	ABC transporter-like, ATP-binding domain	2024-03-10	49/3878	0.000213833	0.00365233	0.000862054	OG0000012/OG0000015/OG0000222	3
Ascoideales	Net expansion	InterPro	IPR012337	Ribonuclease H-like superfamily	2024-04-10	130/3878	0.000216504	0.00365233	0.000862054	OG0000001/OG0000011/OG0000015/OG0000043	4
Ascoideales	Net expansion	InterPro	IPR010285	DNA helicase Pif1-like	2024-02-10	3878-10-01	0.00026642	0.00430713	0.0010166	OG0000001/OG0000015	2
Ascoideales	Net expansion	InterPro	IPR001969	Aspartic peptidase, active site	2024-03-10	55/3878	0.000302008	0.00468717	0.0011063	OG0000001/OG0000011/OG0000015	3
Ascoideales	Net expansion	InterPro	IPR004089	Methyl-accepting chemotaxis protein (MCP) signalling domain	2024-02-10	3878-11-01	0.000325177	0.00485263	0.00114536	OG0000015/OG0000135	2
Ascoideales	Net expansion	InterPro	IPR004875	DDE superfamily endonuclease domain	2024-02-10	15/3878	0.000617381	0.00855514	0.00201925	OG0000001/OG0000043	2
Ascoideales	Net expansion	InterPro	IPR008254	Flavodoxin/nitric oxide synthase	2024-02-10	15/3878	0.000617381	0.00855514	0.00201925	OG0000007/OG0000030	2
Ascoideales	Net expansion	InterPro	IPR001389	Flocculin	2024-02-10	16/3878	0.000704607	0.00911292	0.00215091	OG0000015/OG0000135	2
Ascoideales	Net expansion	InterPro	IPR018789	Flocculin 11 domain	2024-02-10	16/3878	0.000704607	0.00911292	0.00215091	OG0000007/OG0000015	2
Ascoideales	Net expansion	InterPro	IPR002156	Ribonuclease H domain	2024-02-10	17/3878	0.000797456	0.00998106	0.00235581	OG0000001/OG0000011	2
Ascoideales	Net expansion	InterPro	IPR015915	Kelch-type beta propeller	2024-02-10	18/3878	0.000895903	0.0108628	0.00256393	OG0000007/OG0000015	2
Ascoideales	Net expansion	InterPro	IPR036852	Peptidase S8/S53 domain superfamily	2024-02-10	19/3878	0.000999925	0.0117567	0.00277491	OG0000015/OG0000222	2
Ascoideales	Net expansion	InterPro	IPR001995	Peptidase A2A, retrovirus, catalytic	2024-02-10	21/3878	0.0012246	0.0139748	0.00329846	OG0000001/OG0000011	2
Ascoideales	Net expansion	InterPro	IPR000477	Reverse transcriptase domain	2024-02-10	23/3878	0.00147129	0.0151593	0.00357803	OG0000001/OG0000011	2
Ascoideales	Net expansion	InterPro	IPR009091	Regulator of chromosome condensation 1/beta-lactamase-inhibitor protein II	2024-02-10	23/3878	0.00147129	0.0151593	0.00357803	OG0000012/OG0000015	2
Ascoideales	Net expansion	InterPro	IPR000408	Regulator of chromosome condensation, RCC1	2024-02-10	24/3878	0.00160284	0.0151593	0.00357803	OG0000001/OG0000012	2
Ascoideales	Net expansion	InterPro	IPR000612	Proteolipid membrane potential modulator	2024-02-10	25/3878	0.00173982	0.0151593	0.00357803	OG0000001/OG0000015	2
Ascoideales	Net expansion	InterPro	IPR016159	Cullin repeat-like-containing domain superfamily	2024-02-10	25/3878	0.00173982	0.0151593	0.00357803	OG0000012/OG0000030	2
Ascoideales	Net expansion	InterPro	IPR001650	Helicase, C-terminal	2024-03-10	101/3878	0.00180147	0.0151593	0.00357803	OG0000011/OG0000012/OG0000030	3
Ascoideales	Net expansion	InterPro	IPR001752	Kinesin motor domain	2024-02-10	26/3878	0.00188221	0.0151593	0.00357803	OG0000015/OG0000222	2
Ascoideales	Net expansion	InterPro	IPR018871	GLEYA adhesin domain	2024-02-10	27/3878	0.00202998	0.0151593	0.00357803	OG0000015/OG0000043	2
Ascoideales	Net expansion	InterPro	IPR008906	HAT, C-terminal dimerisation domain	2024-02-10	28/3878	0.00218313	0.0151593	0.00357803	OG0000001/OG0000043	2
Ascoideales	Net expansion	InterPro	IPR000588	Peptidase A3A, cauliflower mosaic virus-type	2024-01-10	3878-01-01	0.00257865	0.0151593	0.00357803	OG0000011	1
Ascoideales	Net expansion	InterPro	IPR000835	MarR-type HTH domain	2024-01-10	3878-01-01	0.00257865	0.0151593	0.00357803	OG0000007	1
Ascoideales	Net expansion	InterPro	IPR000939	Adenoviral fibre protein, repeat/shaft region	2024-01-10	3878-01-01	0.00257865	0.0151593	0.00357803	OG0000015	1
Ascoideales	Net expansion	InterPro	IPR003191	Guanylate-binding protein/Atlastin, C-terminal	2024-01-10	3878-01-01	0.00257865	0.0151593	0.00357803	OG0000725	1
Ascoideales	Net expansion	InterPro	IPR003474	Gluconate transporter	2024-01-10	3878-01-01	0.00257865	0.0151593	0.00357803	OG0000043	1
Ascoideales	Net expansion	InterPro	IPR005285	Pleiotropic drug resistance protein PDR/CDR	2024-01-10	3878-01-01	0.00257865	0.0151593	0.00357803	OG0000012	1
Ascoideales	Net expansion	InterPro	IPR007096	RNA-directed RNA polymerase, catalytic domain, bacteriophage	2024-01-10	3878-01-01	0.00257865	0.0151593	0.00357803	OG0000001	1
Ascoideales	Net expansion	InterPro	IPR008042	Retrotransposon, Pao	2024-01-10	3878-01-01	0.00257865	0.0151593	0.00357803	OG0000011	1
Ascoideales	Net expansion	InterPro	IPR008990	Electron transport accessory-like domain superfamily	2024-01-10	3878-01-01	0.00257865	0.0151593	0.00357803	OG0000012	1
Ascoideales	Net expansion	InterPro	IPR015820	Ty transposon capsid protein	2024-01-10	3878-01-01	0.00257865	0.0151593	0.00357803	OG0000001	1
Ascoideales	Net expansion	InterPro	IPR017984	Chromo domain subgroup	2024-01-10	3878-01-01	0.00257865	0.0151593	0.00357803	OG0000011	1
Ascoideales	Net expansion	InterPro	IPR018531	Protein of unknown function DUF1993	2024-01-10	3878-01-01	0.00257865	0.0151593	0.00357803	OG0000030	1
Ascoideales	Net expansion	InterPro	IPR019428	7TM GPCR, serpentine receptor class r (Str)	2024-01-10	3878-01-01	0.00257865	0.0151593	0.00357803	OG0000007	1
Ascoideales	Net expansion	InterPro	IPR020611	Copper type II, ascorbate-dependent monooxygenase, histidine-cluster-1 conserved site	2024-01-10	3878-01-01	0.00257865	0.0151593	0.00357803	OG0000001	1
Ascoideales	Net expansion	InterPro	IPR020858	Serum albumin-like	2024-01-10	3878-01-01	0.00257865	0.0151593	0.00357803	OG0000001	1
Ascoideales	Net expansion	InterPro	IPR024648	Peptidase A2E, retrotransposon	2024-01-10	3878-01-01	0.00257865	0.0151593	0.00357803	OG0000011	1
Ascoideales	Net expansion	InterPro	IPR025314	Domain of unknown function DUF4219	2024-01-10	3878-01-01	0.00257865	0.0151593	0.00357803	OG0000001	1
Ascoideales	Net expansion	InterPro	IPR027806	Harbinger transposase-derived nuclease domain	2024-01-10	3878-01-01	0.00257865	0.0151593	0.00357803	OG0000011	1
Ascoideales	Net expansion	InterPro	IPR031161	Peptidase family M60 domain	2024-01-10	3878-01-01	0.00257865	0.0151593	0.00357803	OG0000015	1
Ascoideales	Net expansion	InterPro	IPR034122	Retropepsin-like domain, bacterial	2024-01-10	3878-01-01	0.00257865	0.0151593	0.00357803	OG0000011	1
Ascoideales	Net expansion	InterPro	IPR034660	DinB/YfiT-like putative metalloenzymes	2024-01-10	3878-01-01	0.00257865	0.0151593	0.00357803	OG0000030	1
Ascoideales	Net expansion	InterPro	IPR038915	Proline-rich protein 29-like	2024-01-10	3878-01-01	0.00257865	0.0151593	0.00357803	OG0000015	1
Ascoideales	Net expansion	InterPro	IPR040643	Murine leukemia virus integrase, C-terminal	2024-01-10	3878-01-01	0.00257865	0.0151593	0.00357803	OG0000011	1
Ascoideales	Net expansion	InterPro	IPR036390	Winged helix DNA-binding domain superfamily	2024-03-10	116/3878	0.00268406	0.0155435	0.00366871	OG0000007/OG0000011/OG0000043	3
Ascoideales	Net expansion	InterPro	IPR001711	Phospholipase C, phosphatidylinositol-specific, Y domain	2024-02-10	34/3878	0.00321336	0.0183351	0.0043276	OG0000001/OG0000030	2
Ascoideales	Net expansion	InterPro	IPR001584	Integrase, catalytic core	2024-02-10	37/3878	0.00379906	0.0210577	0.0049702	OG0000001/OG0000011	2
Ascoideales	Net expansion	InterPro	IPR036875	Zinc finger, CCHC-type superfamily	2024-02-10	37/3878	0.00379906	0.0210577	0.0049702	OG0000001/OG0000011	2
Ascoideales	Net expansion	InterPro	IPR001878	Zinc finger, CCHC-type	2024-02-10	38/3878	0.0040046	0.0212629	0.00501863	OG0000001/OG0000011	2
Ascoideales	Net expansion	InterPro	IPR006970	PT repeat	2024-02-10	38/3878	0.0040046	0.0212629	0.00501863	OG0000011/OG0000015	2
Ascoideales	Net expansion	InterPro	IPR017871	ABC transporter-like, conserved site	2024-02-10	38/3878	0.0040046	0.0212629	0.00501863	OG0000012/OG0000222	2
Ascoideales	Net expansion	InterPro	IPR036388	Winged helix-like DNA-binding domain superfamily	2024-03-10	137/3878	0.00431308	0.0212629	0.00501863	OG0000007/OG0000011/OG0000043	3
Ascoideales	Net expansion	InterPro	IPR000705	Galactokinase	2024-01-10	3878-02-01	0.00515131	0.0212629	0.00501863	OG0000012	1
Ascoideales	Net expansion	InterPro	IPR001480	Bulb-type lectin domain	2024-01-10	3878-02-01	0.00515131	0.0212629	0.00501863	OG0000015	1
Ascoideales	Net expansion	InterPro	IPR001910	Inosine/uridine-preferring nucleoside hydrolase domain	2024-01-10	3878-02-01	0.00515131	0.0212629	0.00501863	OG0000012	1
Ascoideales	Net expansion	InterPro	IPR001919	Carbohydrate-binding type-2 domain	2024-01-10	3878-02-01	0.00515131	0.0212629	0.00501863	OG0000015	1
Ascoideales	Net expansion	InterPro	IPR003450	Replication origin-binding protein	2024-01-10	3878-02-01	0.00515131	0.0212629	0.00501863	OG0000011	1
Ascoideales	Net expansion	InterPro	IPR007889	DNA binding HTH domain, Psq-type	2024-01-10	3878-02-01	0.00515131	0.0212629	0.00501863	OG0000043	1
Ascoideales	Net expansion	InterPro	IPR008675	Mating factor alpha precursor, N-terminal	2024-01-10	3878-02-01	0.00515131	0.0212629	0.00501863	OG0000012	1
Ascoideales	Net expansion	InterPro	IPR013248	Secretory component protein Psh3/Shr3	2024-01-10	3878-02-01	0.00515131	0.0212629	0.00501863	OG0000001	1
Ascoideales	Net expansion	InterPro	IPR015194	ISWI, HAND domain	2024-01-10	3878-02-01	0.00515131	0.0212629	0.00501863	OG0000043	1
Ascoideales	Net expansion	InterPro	IPR019103	Aspartic peptidase, DDI1-type	2024-01-10	3878-02-01	0.00515131	0.0212629	0.00501863	OG0000011	1
Ascoideales	Net expansion	InterPro	IPR019741	Galactokinase, conserved site	2024-01-10	3878-02-01	0.00515131	0.0212629	0.00501863	OG0000012	1
Ascoideales	Net expansion	InterPro	IPR019791	Haem peroxidase, animal-type	2024-01-10	3878-02-01	0.00515131	0.0212629	0.00501863	OG0000001	1
Ascoideales	Net expansion	InterPro	IPR025164	Putative adhesin	2024-01-10	3878-02-01	0.00515131	0.0212629	0.00501863	OG0000015	1
Ascoideales	Net expansion	InterPro	IPR025607	Large ribosomal subunit protein uL18, C-terminal, eukaryotes	2024-01-10	3878-02-01	0.00515131	0.0212629	0.00501863	OG0000001	1
Ascoideales	Net expansion	InterPro	IPR032567	LDOC1-related	2024-01-10	3878-02-01	0.00515131	0.0212629	0.00501863	OG0000011	1
Ascoideales	Net expansion	InterPro	IPR035309	Proteasome activator complex subunit 4	2024-01-10	3878-02-01	0.00515131	0.0212629	0.00501863	OG0000030	1
Ascoideales	Net expansion	InterPro	IPR036257	Cytochrome C oxidase subunit II, transmembrane domain superfamily	2024-01-10	3878-02-01	0.00515131	0.0212629	0.00501863	OG0000043	1
Ascoideales	Net expansion	InterPro	IPR036306	ISWI, HAND domain superfamily	2024-01-10	3878-02-01	0.00515131	0.0212629	0.00501863	OG0000043	1
Ascoideales	Net expansion	InterPro	IPR036452	Ribonucleoside hydrolase-like	2024-01-10	3878-02-01	0.00515131	0.0212629	0.00501863	OG0000012	1
Ascoideales	Net expansion	InterPro	IPR037240	ORC1-binding domain	2024-01-10	3878-02-01	0.00515131	0.0212629	0.00501863	OG0000015	1
Ascoideales	Net expansion	InterPro	IPR013783	Immunoglobulin-like fold	2024-02-10	53/3878	0.0076891	0.0221821	0.0052356	OG0000007/OG0000012	2
Ascoideales	Net expansion	InterPro	IPR021858	Fungal transcription factor	2024-02-10	53/3878	0.0076891	0.0221821	0.0052356	OG0000007/OG0000043	2
Ascoideales	Net expansion	InterPro	IPR000960	Flavin monooxygenase FMO	2024-01-10	3878-03-01	0.007718	0.0221821	0.0052356	OG0000030	1
Ascoideales	Net expansion	InterPro	IPR002042	Uricase	2024-01-10	3878-03-01	0.007718	0.0221821	0.0052356	OG0000001	1
Ascoideales	Net expansion	InterPro	IPR002884	P domain	2024-01-10	3878-03-01	0.007718	0.0221821	0.0052356	OG0000015	1
Ascoideales	Net expansion	InterPro	IPR003657	WRKY domain	2024-01-10	3878-03-01	0.007718	0.0221821	0.0052356	OG0000001	1
Ascoideales	Net expansion	InterPro	IPR004140	Exocyst complex component Exo70	2024-01-10	3878-03-01	0.007718	0.0221821	0.0052356	OG0000012	1
Ascoideales	Net expansion	InterPro	IPR004412	Glutamyl-tRNA(Gln) amidotransferase A subunit	2024-01-10	3878-03-01	0.007718	0.0221821	0.0052356	OG0000012	1
Ascoideales	Net expansion	InterPro	IPR004932	Retrieval of early ER protein Rer1	2024-01-10	3878-03-01	0.007718	0.0221821	0.0052356	OG0000725	1
Ascoideales	Net expansion	InterPro	IPR005043	Exportin-2, C-terminal	2024-01-10	3878-03-01	0.007718	0.0221821	0.0052356	OG0000011	1
Ascoideales	Net expansion	InterPro	IPR005485	Large ribosomal subunit protein uL18 eukaryotic/archaeal	2024-01-10	3878-03-01	0.007718	0.0221821	0.0052356	OG0000001	1
Ascoideales	Net expansion	InterPro	IPR005613	Actin interacting protein 3, C-terminal	2024-01-10	3878-03-01	0.007718	0.0221821	0.0052356	OG0000001	1
Ascoideales	Net expansion	InterPro	IPR005818	Linker histone H1/H5, domain H15	2024-01-10	3878-03-01	0.007718	0.0221821	0.0052356	OG0000043	1
Ascoideales	Net expansion	InterPro	IPR006735	Replication termination factor 2	2024-01-10	3878-03-01	0.007718	0.0221821	0.0052356	OG0000001	1
Ascoideales	Net expansion	InterPro	IPR007023	Ribosomal biogenesis regulatory protein	2024-01-10	3878-03-01	0.007718	0.0221821	0.0052356	OG0000012	1
Ascoideales	Net expansion	InterPro	IPR007192	Cdc23	2024-01-10	3878-03-01	0.007718	0.0221821	0.0052356	OG0000012	1
Ascoideales	Net expansion	InterPro	IPR008119	Dense granule Gra6 protein	2024-01-10	3878-03-01	0.007718	0.0221821	0.0052356	OG0000015	1
Ascoideales	Net expansion	InterPro	IPR008999	Actin-crosslinking	2024-01-10	3878-03-01	0.007718	0.0221821	0.0052356	OG0000015	1
Ascoideales	Net expansion	InterPro	IPR011417	AP180 N-terminal homology (ANTH) domain	2024-01-10	3878-03-01	0.007718	0.0221821	0.0052356	OG0000725	1
Ascoideales	Net expansion	InterPro	IPR013025	Large ribosomal subunit protein uL23-like	2024-01-10	3878-03-01	0.007718	0.0221821	0.0052356	OG0000012	1
Ascoideales	Net expansion	InterPro	IPR015416	Zinc finger, H2C2-type, histone UAS binding	2024-01-10	3878-03-01	0.007718	0.0221821	0.0052356	OG0000011	1
Ascoideales	Net expansion	InterPro	IPR019021	E3 ubiquitin-protein ligase substrate receptor Mms22	2024-01-10	3878-03-01	0.007718	0.0221821	0.0052356	OG0000030	1
Ascoideales	Net expansion	InterPro	IPR019539	Galactokinase, N-terminal domain	2024-01-10	3878-03-01	0.007718	0.0221821	0.0052356	OG0000012	1
Ascoideales	Net expansion	InterPro	IPR021027	Transposase, putative, helix-turn-helix domain	2024-01-10	3878-03-01	0.007718	0.0221821	0.0052356	OG0000011	1
Ascoideales	Net expansion	InterPro	IPR021646	Sir1, ORC-binding domain	2024-01-10	3878-03-01	0.007718	0.0221821	0.0052356	OG0000015	1
Ascoideales	Net expansion	InterPro	IPR021843	Proteasome activator complex subunit 4 C-terminal domain	2024-01-10	3878-03-01	0.007718	0.0221821	0.0052356	OG0000030	1
Ascoideales	Net expansion	InterPro	IPR022592	Nucleolar protein 19	2024-01-10	3878-03-01	0.007718	0.0221821	0.0052356	OG0000011	1
Ascoideales	Net expansion	InterPro	IPR022782	Actin interacting protein 3-like, C-terminal	2024-01-10	3878-03-01	0.007718	0.0221821	0.0052356	OG0000001	1
Ascoideales	Net expansion	InterPro	IPR023378	YheA/YmcA-like domain superfamily	2024-01-10	3878-03-01	0.007718	0.0221821	0.0052356	OG0000012	1
Ascoideales	Net expansion	InterPro	IPR023779	Chromo domain, conserved site	2024-01-10	3878-03-01	0.007718	0.0221821	0.0052356	OG0000011	1
Ascoideales	Net expansion	InterPro	IPR024435	Histidyl tRNA synthetase-related domain	2024-01-10	3878-03-01	0.007718	0.0221821	0.0052356	OG0000012	1
Ascoideales	Net expansion	InterPro	IPR026859	Myosin-binding domain	2024-01-10	3878-03-01	0.007718	0.0221821	0.0052356	OG0000012	1
Ascoideales	Net expansion	InterPro	IPR027523	CLU domain containing protein	2024-01-10	3878-03-01	0.007718	0.0221821	0.0052356	OG0000015	1
Ascoideales	Net expansion	InterPro	IPR028939	Pyrroline-5-carboxylate reductase, catalytic, N-terminal	2024-01-10	3878-03-01	0.007718	0.0221821	0.0052356	OG0000012	1
Ascoideales	Net expansion	InterPro	IPR029036	Pyrroline-5-carboxylate reductase, dimerisation domain	2024-01-10	3878-03-01	0.007718	0.0221821	0.0052356	OG0000012	1
Ascoideales	Net expansion	InterPro	IPR031342	Meiotically up-regulated gene 163 protein-like	2024-01-10	3878-03-01	0.007718	0.0221821	0.0052356	OG0000043	1
Ascoideales	Net expansion	InterPro	IPR031693	Sin3, C-terminal	2024-01-10	3878-03-01	0.007718	0.0221821	0.0052356	OG0000015	1
Ascoideales	Net expansion	InterPro	IPR032430	Proteasome activator Blm10, mid region	2024-01-10	3878-03-01	0.007718	0.0221821	0.0052356	OG0000030	1
Ascoideales	Net expansion	InterPro	IPR033183	Neurofilament heavy polypeptide	2024-01-10	3878-03-01	0.007718	0.0221821	0.0052356	OG0000015	1
Ascoideales	Net expansion	InterPro	IPR036779	LysM domain superfamily	2024-01-10	3878-03-01	0.007718	0.0221821	0.0052356	OG0000001	1
Ascoideales	Net expansion	InterPro	IPR044764	DDX52/Rok1, DEAD-box helicase domain	2024-01-10	3878-03-01	0.007718	0.0221821	0.0052356	OG0000012	1
Ascoideales	Net expansion	InterPro	IPR017853	Glycoside hydrolase superfamily	2024-02-10	58/3878	0.00916024	0.024025	0.00567057	OG0000012/OG0000135	2
Ascoideales	Net expansion	InterPro	IPR017956	AT hook, DNA-binding motif	2024-02-10	59/3878	0.00946859	0.024025	0.00567057	OG0000001/OG0000011	2
Ascoideales	Net expansion	InterPro	IPR000304	Pyrroline-5-carboxylate reductase	2024-01-10	3878-04-01	0.0102787	0.024025	0.00567057	OG0000012	1
Ascoideales	Net expansion	InterPro	IPR001667	DDH domain	2024-01-10	3878-04-01	0.0102787	0.024025	0.00567057	OG0000012	1
Ascoideales	Net expansion	InterPro	IPR002772	Glycoside hydrolase family 3 C-terminal domain	2024-01-10	3878-04-01	0.0102787	0.024025	0.00567057	OG0000012	1
Ascoideales	Net expansion	InterPro	IPR003462	Ornithine cyclodeaminase/mu-crystallin	2024-01-10	3878-04-01	0.0102787	0.024025	0.00567057	OG0000012	1
Ascoideales	Net expansion	InterPro	IPR004097	DHHA2 domain	2024-01-10	3878-04-01	0.0102787	0.024025	0.00567057	OG0000012	1
Ascoideales	Net expansion	InterPro	IPR005635	Inner centromere protein, ARK-binding domain	2024-01-10	3878-04-01	0.0102787	0.024025	0.00567057	OG0000030	1
Ascoideales	Net expansion	InterPro	IPR006218	DAHP synthetase I/KDSA	2024-01-10	3878-04-01	0.0102787	0.024025	0.00567057	OG0000011	1
Ascoideales	Net expansion	InterPro	IPR006219	DAHP synthase, class 1	2024-01-10	3878-04-01	0.0102787	0.024025	0.00567057	OG0000011	1
Ascoideales	Net expansion	InterPro	IPR008075	Lipocalin-interacting membrane receptor	2024-01-10	3878-04-01	0.0102787	0.024025	0.00567057	OG0000007	1
Ascoideales	Net expansion	InterPro	IPR011494	Protein HIRA-like, C-terminal	2024-01-10	3878-04-01	0.0102787	0.024025	0.00567057	OG0000007	1
Ascoideales	Net expansion	InterPro	IPR011687	Ribosome biogenesis protein Nop53/GLTSCR2	2024-01-10	3878-04-01	0.0102787	0.024025	0.00567057	OG0000012	1
Ascoideales	Net expansion	InterPro	IPR012947	Threonyl/alanyl tRNA synthetase, SAD	2024-01-10	3878-04-01	0.0102787	0.024025	0.00567057	OG0000012	1
Ascoideales	Net expansion	InterPro	IPR019451	RNA polymerase II assembly factor Rtp1, C-terminal	2024-01-10	3878-04-01	0.0102787	0.024025	0.00567057	OG0000001	1
Ascoideales	Net expansion	InterPro	IPR021569	TUG ubiquitin-like domain	2024-01-10	3878-04-01	0.0102787	0.024025	0.00567057	OG0000015	1
Ascoideales	Net expansion	InterPro	IPR022657	Orn/DAP/Arg decarboxylase 2, conserved site	2024-01-10	3878-04-01	0.0102787	0.024025	0.00567057	OG0000135	1
Ascoideales	Net expansion	InterPro	IPR023780	Chromo domain	2024-01-10	3878-04-01	0.0102787	0.024025	0.00567057	OG0000011	1
Ascoideales	Net expansion	InterPro	IPR025724	GAG-pre-integrase domain	2024-01-10	3878-04-01	0.0102787	0.024025	0.00567057	OG0000001	1
Ascoideales	Net expansion	InterPro	IPR025784	Protein N-terminal and lysine N-methyltransferase EFM7	2024-01-10	3878-04-01	0.0102787	0.024025	0.00567057	OG0000135	1
Ascoideales	Net expansion	InterPro	IPR026891	Fibronectin type III-like domain	2024-01-10	3878-04-01	0.0102787	0.024025	0.00567057	OG0000012	1
Ascoideales	Net expansion	InterPro	IPR027145	Periodic tryptophan protein 2	2024-01-10	3878-04-01	0.0102787	0.024025	0.00567057	OG0000001	1
Ascoideales	Net expansion	InterPro	IPR029458	Ras-binding domain of Byr2	2024-01-10	3878-04-01	0.0102787	0.024025	0.00567057	OG0000012	1
Ascoideales	Net expansion	InterPro	IPR029787	Nucleotide cyclase	2024-01-10	3878-04-01	0.0102787	0.024025	0.00567057	OG0000043	1
Ascoideales	Net expansion	InterPro	IPR034001	ATP-binding cassette transporter, PDR-like subfamily G, domain 1	2024-01-10	3878-04-01	0.0102787	0.024025	0.00567057	OG0000012	1
Ascoideales	Net expansion	InterPro	IPR036948	Large ribosomal subunit protein eL21 superfamily	2024-01-10	3878-04-01	0.0102787	0.024025	0.00567057	OG0000011	1
Ascoideales	Net expansion	InterPro	IPR037796	Transcription initiation factor TFIID subunit 6	2024-01-10	3878-04-01	0.0102787	0.024025	0.00567057	OG0000015	1
Ascoideales	Net expansion	InterPro	IPR038222	DHHA2 domain superfamily	2024-01-10	3878-04-01	0.0102787	0.024025	0.00567057	OG0000012	1
Ascoideales	Net expansion	InterPro	IPR038717	Tc1-like transposase, DDE domain	2024-01-10	3878-04-01	0.0102787	0.024025	0.00567057	OG0000001	1
Ascoideales	Net expansion	InterPro	IPR038843	Cell wall protein Sed1/Spi1	2024-01-10	3878-04-01	0.0102787	0.024025	0.00567057	OG0000015	1
Ascoideales	Net expansion	InterPro	IPR041715	Class II Histidinyl-tRNA synthetase (HisRS)-like catalytic core domain	2024-01-10	3878-04-01	0.0102787	0.024025	0.00567057	OG0000012	1
Ascoideales	Net expansion	InterPro	IPR000169	Cysteine peptidase, cysteine active site	2024-01-10	3878-05-01	0.0128335	0.026346	0.00621841	OG0000012	1
Ascoideales	Net expansion	InterPro	IPR001079	Galectin, carbohydrate recognition domain	2024-01-10	3878-05-01	0.0128335	0.026346	0.00621841	OG0000001	1
Ascoideales	Net expansion	InterPro	IPR002225	3-beta hydroxysteroid dehydrogenase/isomerase	2024-01-10	3878-05-01	0.0128335	0.026346	0.00621841	OG0000030	1
Ascoideales	Net expansion	InterPro	IPR003495	CobW/HypB/UreG, nucleotide-binding domain	2024-01-10	3878-05-01	0.0128335	0.026346	0.00621841	OG0000012	1
Ascoideales	Net expansion	InterPro	IPR004104	Gfo/Idh/MocA-like oxidoreductase, C-terminal	2024-01-10	3878-05-01	0.0128335	0.026346	0.00621841	OG0000012	1
Ascoideales	Net expansion	InterPro	IPR005468	Avidin/streptavidin	2024-01-10	3878-05-01	0.0128335	0.026346	0.00621841	OG0000015	1
Ascoideales	Net expansion	InterPro	IPR007533	Cytochrome c oxidase assembly protein CtaG/Cox11	2024-01-10	3878-05-01	0.0128335	0.026346	0.00621841	OG0000001	1
Ascoideales	Net expansion	InterPro	IPR008966	Adhesion domain superfamily	2024-01-10	3878-05-01	0.0128335	0.026346	0.00621841	OG0000015	1
Ascoideales	Net expansion	InterPro	IPR009030	Growth factor receptor cysteine-rich domain superfamily	2024-01-10	3878-05-01	0.0128335	0.026346	0.00621841	OG0000015	1
Ascoideales	Net expansion	InterPro	IPR010929	CDR ABC transporter	2024-01-10	3878-05-01	0.0128335	0.026346	0.00621841	OG0000012	1
Ascoideales	Net expansion	InterPro	IPR012969	Fibrinogen binding protein	2024-01-10	3878-05-01	0.0128335	0.026346	0.00621841	OG0000015	1
Ascoideales	Net expansion	InterPro	IPR013535	PUL domain	2024-01-10	3878-05-01	0.0128335	0.026346	0.00621841	OG0000015	1
Ascoideales	Net expansion	InterPro	IPR019128	Sister chromatid cohesion protein Dcc1	2024-01-10	3878-05-01	0.0128335	0.026346	0.00621841	OG0000001	1
Ascoideales	Net expansion	InterPro	IPR021013	ATPase, vacuolar ER assembly factor, Vma12	2024-01-10	3878-05-01	0.0128335	0.026346	0.00621841	OG0000012	1
Ascoideales	Net expansion	InterPro	IPR021819	Far11/STRP, C-terminal	2024-01-10	3878-05-01	0.0128335	0.026346	0.00621841	OG0000007	1
Ascoideales	Net expansion	InterPro	IPR023471	Cytochrome c oxidase assembly protein CtaG/Cox11, domain superfamily	2024-01-10	3878-05-01	0.0128335	0.026346	0.00621841	OG0000001	1
Ascoideales	Net expansion	InterPro	IPR024650	Peptidase A2B, Ty3 transposon peptidase	2024-01-10	3878-05-01	0.0128335	0.026346	0.00621841	OG0000011	1
Ascoideales	Net expansion	InterPro	IPR024671	Autophagy-related protein 22-like	2024-01-10	3878-05-01	0.0128335	0.026346	0.00621841	OG0000015	1
Ascoideales	Net expansion	InterPro	IPR025660	Cysteine peptidase, histidine active site	2024-01-10	3878-05-01	0.0128335	0.026346	0.00621841	OG0000012	1
Ascoideales	Net expansion	InterPro	IPR029481	ABC-transporter, N-terminal domain	2024-01-10	3878-05-01	0.0128335	0.026346	0.00621841	OG0000012	1
Ascoideales	Net expansion	InterPro	IPR034003	ATP-binding cassette transporter, PDR-like subfamily G, domain 2	2024-01-10	3878-05-01	0.0128335	0.026346	0.00621841	OG0000012	1
Ascoideales	Net expansion	InterPro	IPR036661	Luciferase-like domain superfamily	2024-01-10	3878-05-01	0.0128335	0.026346	0.00621841	OG0000030	1
Ascoideales	Net expansion	InterPro	IPR038763	DHH phosphoesterase superfamily	2024-01-10	3878-05-01	0.0128335	0.026346	0.00621841	OG0000012	1
Ascoideales	Net expansion	InterPro	IPR036291	NAD(P)-binding domain superfamily	2024-03-10	210/3878	0.0141519	0.0285567	0.00674019	OG0000001/OG0000012/OG0000030	3
Ascoideales	Net expansion	InterPro	IPR008160	Collagen triple helix repeat	2024-02-10	75/3878	0.0150217	0.0285567	0.00674019	OG0000015/OG0000135	2
Ascoideales	Net expansion	InterPro	IPR000905	Gcp-like domain	2024-01-10	3878-06-01	0.0153823	0.0285567	0.00674019	OG0000012	1
Ascoideales	Net expansion	InterPro	IPR001764	Glycoside hydrolase, family 3, N-terminal	2024-01-10	3878-06-01	0.0153823	0.0285567	0.00674019	OG0000012	1
Ascoideales	Net expansion	InterPro	IPR002509	NodB homology domain	2024-01-10	3878-06-01	0.0153823	0.0285567	0.00674019	OG0000011	1
Ascoideales	Net expansion	InterPro	IPR009050	Globin-like superfamily	2024-01-10	3878-06-01	0.0153823	0.0285567	0.00674019	OG0000007	1
Ascoideales	Net expansion	InterPro	IPR010580	Stress-associated endoplasmic reticulum protein	2024-01-10	3878-06-01	0.0153823	0.0285567	0.00674019	OG0000012	1
Ascoideales	Net expansion	InterPro	IPR011614	Catalase core domain	2024-01-10	3878-06-01	0.0153823	0.0285567	0.00674019	OG0000011	1
Ascoideales	Net expansion	InterPro	IPR012486	Far11/STRP, N-terminal	2024-01-10	3878-06-01	0.0153823	0.0285567	0.00674019	OG0000007	1
Ascoideales	Net expansion	InterPro	IPR017860	Peptidase M22, conserved site	2024-01-10	3878-06-01	0.0153823	0.0285567	0.00674019	OG0000012	1
Ascoideales	Net expansion	InterPro	IPR017861	Kae1/TsaD family	2024-01-10	3878-06-01	0.0153823	0.0285567	0.00674019	OG0000012	1
Ascoideales	Net expansion	InterPro	IPR020835	Catalase superfamily	2024-01-10	3878-06-01	0.0153823	0.0285567	0.00674019	OG0000011	1
Ascoideales	Net expansion	InterPro	IPR024645	Mitochondrial export protein Som1	2024-01-10	3878-06-01	0.0153823	0.0285567	0.00674019	OG0000222	1
Ascoideales	Net expansion	InterPro	IPR027725	Heat shock transcription factor family	2024-01-10	3878-06-01	0.0153823	0.0285567	0.00674019	OG0000011	1
Ascoideales	Net expansion	InterPro	IPR031573	GPI-anchored cell wall protein repeat	2024-01-10	3878-06-01	0.0153823	0.0285567	0.00674019	OG0000015	1
Ascoideales	Net expansion	InterPro	IPR033504	Agglutinin-like protein	2024-01-10	3878-06-01	0.0153823	0.0285567	0.00674019	OG0000015	1
Ascoideales	Net expansion	InterPro	IPR036264	Bacterial exopeptidase dimerisation domain	2024-01-10	3878-06-01	0.0153823	0.0285567	0.00674019	OG0000007	1
Ascoideales	Net expansion	InterPro	IPR036881	Glycoside hydrolase family 3 C-terminal domain superfamily	2024-01-10	3878-06-01	0.0153823	0.0285567	0.00674019	OG0000012	1
Ascoideales	Net expansion	InterPro	IPR036962	Glycoside hydrolase, family 3, N-terminal domain superfamily	2024-01-10	3878-06-01	0.0153823	0.0285567	0.00674019	OG0000012	1
Ascoideales	Net expansion	InterPro	IPR037545	Tripartite DENN domain, FNIP1/2-type	2024-01-10	3878-06-01	0.0153823	0.0285567	0.00674019	OG0000043	1
Ascoideales	Net expansion	InterPro	IPR000719	Protein kinase domain	2024-03-10	221/3878	0.0162561	0.030035	0.00708912	OG0000001/OG0000012/OG0000015	3
Ascoideales	Net expansion	InterPro	IPR013785	Aldolase-type TIM barrel	2024-02-10	81/3878	0.0173944	0.0310491	0.00732847	OG0000011/OG0000030	2
Ascoideales	Net expansion	InterPro	IPR001227	Acyl transferase domain superfamily	2024-01-10	3878-07-01	0.0179253	0.0310491	0.00732847	OG0000030	1
Ascoideales	Net expansion	InterPro	IPR005637	TAP C-terminal (TAP-C) domain	2024-01-10	3878-07-01	0.0179253	0.0310491	0.00732847	OG0000030	1
Ascoideales	Net expansion	InterPro	IPR007527	Zinc finger, SWIM-type	2024-01-10	3878-07-01	0.0179253	0.0310491	0.00732847	OG0000001	1
Ascoideales	Net expansion	InterPro	IPR009014	Transketolase C-terminal/Pyruvate-ferredoxin oxidoreductase domain II	2024-01-10	3878-07-01	0.0179253	0.0310491	0.00732847	OG0000015	1
Ascoideales	Net expansion	InterPro	IPR011330	Glycoside hydrolase/deacetylase, beta/alpha-barrel	2024-01-10	3878-07-01	0.0179253	0.0310491	0.00732847	OG0000011	1
Ascoideales	Net expansion	InterPro	IPR011650	Peptidase M20, dimerisation domain	2024-01-10	3878-07-01	0.0179253	0.0310491	0.00732847	OG0000007	1
Ascoideales	Net expansion	InterPro	IPR012292	Globin/Protoglobin	2024-01-10	3878-07-01	0.0179253	0.0310491	0.00732847	OG0000007	1
Ascoideales	Net expansion	InterPro	IPR014043	Acyl transferase	2024-01-10	3878-07-01	0.0179253	0.0310491	0.00732847	OG0000030	1
Ascoideales	Net expansion	InterPro	IPR018163	Threonyl/alanyl tRNA synthetase, class II-like, putative editing domain superfamily	2024-01-10	3878-07-01	0.0179253	0.0310491	0.00732847	OG0000012	1
Ascoideales	Net expansion	InterPro	IPR027856	Protein of unknown function DUF4573	2024-01-10	3878-07-01	0.0179253	0.0310491	0.00732847	OG0000015	1
Ascoideales	Net expansion	InterPro	IPR035971	Cellulose-binding domain superfamily	2024-01-10	3878-07-01	0.0179253	0.0310491	0.00732847	OG0000015	1
Ascoideales	Net expansion	InterPro	IPR036908	RlpA-like domain superfamily	2024-01-10	3878-07-01	0.0179253	0.0310491	0.00732847	OG0000135	1
Ascoideales	Net expansion	InterPro	IPR045112	Protein Peter Pan-like	2024-01-10	3878-07-01	0.0179253	0.0310491	0.00732847	OG0000015	1
Ascoideales	Net expansion	InterPro	IPR000953	Chromo/chromo shadow domain	2024-01-10	3878-08-01	0.0204623	0.034519	0.00814745	OG0000011	1
Ascoideales	Net expansion	InterPro	IPR000992	Stress-induced protein SRP1/TIP1	2024-01-10	3878-08-01	0.0204623	0.034519	0.00814745	OG0000222	1
Ascoideales	Net expansion	InterPro	IPR012678	Ribosomal protein uL23/eL15/eS24 core domain superfamily	2024-01-10	3878-08-01	0.0204623	0.034519	0.00814745	OG0000012	1
Ascoideales	Net expansion	InterPro	IPR018828	Required for respiratory growth protein 7, mitochondrial	2024-01-10	3878-08-01	0.0204623	0.034519	0.00814745	OG0000001	1
Ascoideales	Net expansion	InterPro	IPR019832	Manganese/iron superoxide dismutase, C-terminal	2024-01-10	3878-08-01	0.0204623	0.034519	0.00814745	OG0000007	1
Ascoideales	Net expansion	InterPro	IPR036314	Manganese/iron superoxide dismutase, C-terminal domain superfamily	2024-01-10	3878-08-01	0.0204623	0.034519	0.00814745	OG0000007	1
Ascoideales	Net expansion	InterPro	IPR038765	Papain-like cysteine peptidase superfamily	2024-02-10	91/3878	0.0216836	0.036266	0.00855979	OG0000001/OG0000012	2
Ascoideales	Net expansion	InterPro	IPR009057	Homeobox-like domain superfamily	2024-02-10	92/3878	0.0221349	0.036266	0.00855979	OG0000015/OG0000043	2
Ascoideales	Net expansion	InterPro	IPR000254	Cellulose-binding domain, fungal	2024-01-10	3878-09-01	0.0229934	0.036266	0.00855979	OG0000015	1
Ascoideales	Net expansion	InterPro	IPR000286	Histone deacetylase family	2024-01-10	3878-09-01	0.0229934	0.036266	0.00855979	OG0000007	1
Ascoideales	Net expansion	InterPro	IPR001155	NADH:flavin oxidoreductase/NADH oxidase, N-terminal	2024-01-10	3878-09-01	0.0229934	0.036266	0.00855979	OG0000030	1
Ascoideales	Net expansion	InterPro	IPR002126	Cadherin-like	2024-01-10	3878-09-01	0.0229934	0.036266	0.00855979	OG0000015	1
Ascoideales	Net expansion	InterPro	IPR004762	Amino acid permease, fungi	2024-01-10	3878-09-01	0.0229934	0.036266	0.00855979	OG0000015	1
Ascoideales	Net expansion	InterPro	IPR008440	Agglutinin-like protein repeat	2024-01-10	3878-09-01	0.0229934	0.036266	0.00855979	OG0000015	1
Ascoideales	Net expansion	InterPro	IPR016197	Chromo-like domain superfamily	2024-01-10	3878-09-01	0.0229934	0.036266	0.00855979	OG0000011	1
Ascoideales	Net expansion	InterPro	IPR017241	Toll-like receptor	2024-01-10	3878-09-01	0.0229934	0.036266	0.00855979	OG0000015	1
Ascoideales	Net expansion	InterPro	IPR018392	LysM domain	2024-01-10	3878-09-01	0.0229934	0.036266	0.00855979	OG0000001	1
Ascoideales	Net expansion	InterPro	IPR020946	Flavin monooxygenase-like	2024-01-10	3878-09-01	0.0229934	0.036266	0.00855979	OG0000030	1
Ascoideales	Net expansion	InterPro	IPR023173	NADPH-cytochrome p450 reductase, FAD-binding, alpha-helical domain superfamily	2024-01-10	3878-09-01	0.0229934	0.036266	0.00855979	OG0000030	1
Ascoideales	Net expansion	InterPro	IPR033690	Adenylate kinase, conserved site	2024-01-10	3878-09-01	0.0229934	0.036266	0.00855979	OG0000001	1
Ascoideales	Net expansion	InterPro	IPR037045	Peptidase S8 propeptide/proteinase inhibitor I9 superfamily	2024-01-10	3878-09-01	0.0229934	0.036266	0.00855979	OG0000222	1
Ascoideales	Net expansion	InterPro	IPR044861	Isopenicillin N synthase-like, Fe(2+) 2OG dioxygenase domain	2024-01-10	3878-09-01	0.0229934	0.036266	0.00855979	OG0000007	1
Ascoideales	Net expansion	InterPro	IPR021109	Aspartic peptidase domain superfamily	2024-02-10	95/3878	0.0235127	0.0369349	0.00871769	OG0000001/OG0000011	2
Ascoideales	Net expansion	InterPro	IPR000262	FMN-dependent dehydrogenase	2024-01-10	3878-10-01	0.0255186	0.0383768	0.00905801	OG0000011	1
Ascoideales	Net expansion	InterPro	IPR001094	Flavodoxin-like	2024-01-10	3878-10-01	0.0255186	0.0383768	0.00905801	OG0000030	1
Ascoideales	Net expansion	InterPro	IPR003097	Sulfite reductase [NADPH] flavoprotein alpha-component-like, FAD-binding	2024-01-10	3878-10-01	0.0255186	0.0383768	0.00905801	OG0000030	1
Ascoideales	Net expansion	InterPro	IPR006204	GHMP kinase N-terminal domain	2024-01-10	3878-10-01	0.0255186	0.0383768	0.00905801	OG0000012	1
Ascoideales	Net expansion	InterPro	IPR007519	Bul1, N-terminal	2024-01-10	3878-10-01	0.0255186	0.0383768	0.00905801	OG0000030	1
Ascoideales	Net expansion	InterPro	IPR010259	Peptidase S8 propeptide/proteinase inhibitor I9	2024-01-10	3878-10-01	0.0255186	0.0383768	0.00905801	OG0000222	1
Ascoideales	Net expansion	InterPro	IPR023801	Histone deacetylase domain	2024-01-10	3878-10-01	0.0255186	0.0383768	0.00905801	OG0000007	1
Ascoideales	Net expansion	InterPro	IPR026992	Non-haem dioxygenase N-terminal domain	2024-01-10	3878-10-01	0.0255186	0.0383768	0.00905801	OG0000007	1
Ascoideales	Net expansion	InterPro	IPR037138	Histone deacetylase domain superfamily	2024-01-10	3878-10-01	0.0255186	0.0383768	0.00905801	OG0000007	1
Ascoideales	Net expansion	InterPro	IPR037396	FMN hydroxy acid dehydrogenase domain	2024-01-10	3878-10-01	0.0255186	0.0383768	0.00905801	OG0000011	1
Ascoideales	Net expansion	InterPro	IPR043926	ABC transporter family G domain	2024-01-10	3878-10-01	0.0255186	0.0383768	0.00905801	OG0000012	1
Ascoideales	Net expansion	InterPro	IPR011009	Protein kinase-like domain superfamily	2024-03-10	270/3878	0.0277575	0.041364	0.00976306	OG0000001/OG0000012/OG0000015	3
Ascoideales	Net expansion	InterPro	IPR001223	Glycoside hydrolase family 18, catalytic domain	2024-01-10	3878-11-01	0.0280379	0.041364	0.00976306	OG0000135	1
Ascoideales	Net expansion	InterPro	IPR027640	Kinesin-like protein	2024-01-10	3878-11-01	0.0280379	0.041364	0.00976306	OG0000015	1
Ascoideales	Net expansion	InterPro	IPR036324	Manganese/iron superoxide dismutase, N-terminal domain superfamily	2024-01-10	3878-11-01	0.0280379	0.041364	0.00976306	OG0000007	1
Ascoideales	Net expansion	InterPro	IPR036598	GOLD domain superfamily	2024-01-10	3878-11-01	0.0280379	0.041364	0.00976306	OG0000015	1
Ascoideales	Net expansion	InterPro	IPR000488	Death domain	2024-01-10	3878-12-01	0.0305514	0.0437415	0.0103242	OG0000011	1
Ascoideales	Net expansion	InterPro	IPR000489	Pterin-binding domain	2024-01-10	3878-12-01	0.0305514	0.0437415	0.0103242	OG0000012	1
Ascoideales	Net expansion	InterPro	IPR007568	RTA-like protein	2024-01-10	3878-12-01	0.0305514	0.0437415	0.0103242	OG0000043	1
Ascoideales	Net expansion	InterPro	IPR011856	tRNA endonuclease-like domain superfamily	2024-01-10	3878-12-01	0.0305514	0.0437415	0.0103242	OG0000001	1
Ascoideales	Net expansion	InterPro	IPR015374	Chs5p-Arf1p binding	2024-01-10	3878-12-01	0.0305514	0.0437415	0.0103242	OG0000012	1
Ascoideales	Net expansion	InterPro	IPR015500	Peptidase S8, subtilisin-related	2024-01-10	3878-12-01	0.0305514	0.0437415	0.0103242	OG0000222	1
Ascoideales	Net expansion	InterPro	IPR029039	Flavoprotein-like superfamily	2024-01-10	3878-12-01	0.0305514	0.0437415	0.0103242	OG0000030	1
Ascoideales	Net expansion	InterPro	IPR034193	Proteinase K-like catalytic domain	2024-01-10	3878-12-01	0.0305514	0.0437415	0.0103242	OG0000222	1
Ascoideales	Net expansion	InterPro	IPR006175	YjgF/YER057c/UK114 family	2024-01-10	13/3878	0.033059	0.0464743	0.0109692	OG0000012	1
Ascoideales	Net expansion	InterPro	IPR011008	Dimeric alpha-beta barrel	2024-01-10	13/3878	0.033059	0.0464743	0.0109692	OG0000012	1
Ascoideales	Net expansion	InterPro	IPR013525	ABC-2 type transporter, transmembrane domain	2024-01-10	13/3878	0.033059	0.0464743	0.0109692	OG0000012	1
Ascoideales	Net expansion	InterPro	IPR015157	Translation machinery associated TMA7	2024-01-10	13/3878	0.033059	0.0464743	0.0109692	OG0000001	1
Ascoideales	Net expansion	InterPro	IPR027443	Isopenicillin N synthase-like superfamily	2024-01-10	13/3878	0.033059	0.0464743	0.0109692	OG0000007	1
Ascoideales	Net expansion	InterPro	IPR036259	MFS transporter superfamily	2024-03-10	291/3878	0.0337734	0.0473071	0.0111658	OG0000007/OG0000012/OG0000030	3
Ascoideales	Net expansion	InterPro	IPR000232	Heat shock factor (HSF)-type, DNA-binding	2024-01-10	14/3878	0.0355608	0.0482434	0.0113868	OG0000011	1
Ascoideales	Net expansion	InterPro	IPR001709	Flavoprotein pyridine nucleotide cytochrome reductase	2024-01-10	14/3878	0.0355608	0.0482434	0.0113868	OG0000030	1
Ascoideales	Net expansion	InterPro	IPR002912	ACT domain	2024-01-10	14/3878	0.0355608	0.0482434	0.0113868	OG0000011	1
Ascoideales	Net expansion	InterPro	IPR003961	Fibronectin type III	2024-01-10	14/3878	0.0355608	0.0482434	0.0113868	OG0000015	1
Ascoideales	Net expansion	InterPro	IPR006575	RWD domain	2024-01-10	14/3878	0.0355608	0.0482434	0.0113868	OG0000012	1
Ascoideales	Net expansion	InterPro	IPR006600	HTH CenpB-type DNA-binding domain	2024-01-10	14/3878	0.0355608	0.0482434	0.0113868	OG0000043	1
Ascoideales	Net expansion	InterPro	IPR011335	Restriction endonuclease type II-like	2024-01-10	14/3878	0.0355608	0.0482434	0.0113868	OG0000001	1
Ascoideales	Net expansion	InterPro	IPR021031	Hyphally-regulated cell wall protein, N-terminal	2024-01-10	14/3878	0.0355608	0.0482434	0.0113868	OG0000015	1
Ascoideales	Net expansion	InterPro	IPR035959	RutC-like superfamily	2024-01-10	14/3878	0.0355608	0.0482434	0.0113868	OG0000012	1
Ascoideales	Net expansion	KEGG	map04657	IL-17 signaling pathway	2024-04-22	52/3467	0.000269711	0.0247424	0.0173092	OG0000001/OG0000015/OG0004429/OG0005298	4
Ascoideales	Net expansion	KEGG	map00910	Nitrogen metabolism	2024-03-22	23/3467	0.000361923	0.0247424	0.0173092	OG0000001/OG0000011/OG0000106	3
Ascoideales	Net expansion	KEGG	map04261	Adrenergic signaling in cardiomyocytes	2024-05-22	108/3467	0.000461039	0.0247424	0.0173092	OG0000015/OG0000317/OG0003078/OG0004429/OG0011698	5
Ascoideales	Net expansion	KEGG	map04914	Progesterone-mediated oocyte maturation	2024-04-22	86/3467	0.00183516	0.0420721	0.0294326	OG0000001/OG0000015/OG0004429/OG0011698	4
Ascoideales	Net expansion	KEGG	map01240	Biosynthesis of cofactors	2024-06-22	221/3467	0.00196917	0.0420721	0.0294326	OG0000001/OG0000011/OG0000018/OG0000106/OG0003078/OG0003201	6
Ascoideales	Net expansion	KEGG	map04142	Lysosome	2024-04-22	91/3467	0.00226186	0.0420721	0.0294326	OG0000001/OG0000011/OG0005298/OG0008000	4
Ascoideales	Net expansion	KEGG	map04621	NOD-like receptor signaling pathway	2024-04-22	92/3467	0.0023548	0.0420721	0.0294326	OG0000001/OG0000015/OG0003078/OG0004429	4
Ascoideales	Net expansion	KEGG	map04659	Th17 cell differentiation	2024-03-22	44/3467	0.00248244	0.0420721	0.0294326	OG0000001/OG0000015/OG0004429	3
Ascoideales	Net expansion	KEGG	map04010	MAPK signaling pathway	2024-05-22	157/3467	0.00251401	0.0420721	0.0294326	OG0000011/OG0000015/OG0000317/OG0004429/OG0011698	5
Ascoideales	Net expansion	KEGG	map04512	ECM-receptor interaction	2024-03-22	46/3467	0.00282202	0.0420721	0.0294326	OG0000015/OG0003201/OG0009749	3
Ascoideales	Net expansion	KEGG	map00999	Biosynthesis of various plant secondary metabolites	2024-02-22	13/3467	0.00287449	0.0420721	0.0294326	OG0000011/OG0000106	2
Ascoideales	Net expansion	KEGG	map00310	Lysine degradation	2024-04-22	100/3467	0.00319577	0.0428765	0.0299954	OG0000001/OG0000011/OG0000015/OG0000018	4
Ascoideales	Net expansion	KEGG	map01120	Microbial metabolism in diverse environments	2024-07-22	335/3467	0.00349892	0.0433327	0.0303145	OG0000001/OG0000011/OG0000015/OG0000018/OG0000030/OG0000106/OG0003201	7
Phaffomycetales	Net expansion	InterPro	IPR036259	MFS transporter superfamily	34/87	296/3937	4.53969e-17	5.88797e-14	3.8659e-14	OG0000002/OG0000005/OG0000007/OG0000009/OG0000010/OG0000012/OG0000014/OG0000019/OG0000020/OG0000026/OG0000030/OG0000035/OG0000038/OG0000039/OG0000044/OG0000047/OG0000063/OG0000071/OG0000087/OG0000095/OG0000096/OG0000107/OG0000114/OG0000117/OG0000123/OG0000138/OG0000154/OG0000160/OG0000201/OG0000261/OG0000554/OG0000569/OG0002944/OG0003093	34
Phaffomycetales	Net expansion	InterPro	IPR020846	Major facilitator superfamily domain	22/87	136/3937	4.40804e-14	2.45835e-11	1.61409e-11	OG0000007/OG0000014/OG0000019/OG0000020/OG0000026/OG0000030/OG0000035/OG0000038/OG0000039/OG0000044/OG0000047/OG0000063/OG0000087/OG0000095/OG0000107/OG0000138/OG0000160/OG0000201/OG0000261/OG0000554/OG0002944/OG0003093	22
Phaffomycetales	Net expansion	InterPro	IPR036864	Zn(2)-C6 fungal-type DNA-binding domain superfamily	28/87	245/3937	7.1767e-14	2.45835e-11	1.61409e-11	OG0000002/OG0000003/OG0000013/OG0000019/OG0000020/OG0000024/OG0000028/OG0000035/OG0000039/OG0000043/OG0000045/OG0000047/OG0000096/OG0000101/OG0000108/OG0000116/OG0000128/OG0000150/OG0000160/OG0000184/OG0000201/OG0000261/OG0000383/OG0000397/OG0000399/OG0000554/OG0000751/OG0001090	28
Phaffomycetales	Net expansion	InterPro	IPR001138	Zn(2)Cys(6) fungal-type DNA-binding domain	28/87	247/3937	8.85604e-14	2.45835e-11	1.61409e-11	OG0000002/OG0000003/OG0000013/OG0000019/OG0000020/OG0000024/OG0000028/OG0000035/OG0000039/OG0000043/OG0000045/OG0000047/OG0000096/OG0000101/OG0000108/OG0000116/OG0000128/OG0000150/OG0000160/OG0000184/OG0000201/OG0000261/OG0000383/OG0000397/OG0000399/OG0000554/OG0000751/OG0001090	28
Phaffomycetales	Net expansion	InterPro	IPR005828	Major facilitator, sugar transporter-like	16/87	62/3937	9.47705e-14	2.45835e-11	1.61409e-11	OG0000002/OG0000010/OG0000014/OG0000020/OG0000026/OG0000030/OG0000035/OG0000038/OG0000044/OG0000047/OG0000087/OG0000107/OG0000160/OG0000261/OG0000554/OG0002944	16
Phaffomycetales	Net expansion	InterPro	IPR005829	Sugar transporter, conserved site	15/87	57/3937	4.43338e-13	9.58349e-11	6.29229e-11	OG0000014/OG0000019/OG0000020/OG0000026/OG0000030/OG0000035/OG0000038/OG0000044/OG0000047/OG0000095/OG0000138/OG0000160/OG0000261/OG0000554/OG0002944	15
Phaffomycetales	Net expansion	InterPro	IPR011701	Major facilitator superfamily	21/87	152/3937	4.55608e-12	8.44176e-10	5.54266e-10	OG0000005/OG0000007/OG0000014/OG0000019/OG0000026/OG0000035/OG0000038/OG0000039/OG0000063/OG0000071/OG0000087/OG0000095/OG0000107/OG0000123/OG0000138/OG0000154/OG0000160/OG0000201/OG0000569/OG0002944/OG0003093	21
Phaffomycetales	Net expansion	InterPro	IPR021858	Fungal transcription factor	13/87	53/3937	4.93138e-11	7.99499e-09	5.24932e-09	OG0000002/OG0000007/OG0000013/OG0000019/OG0000024/OG0000028/OG0000038/OG0000043/OG0000128/OG0000201/OG0000397/OG0000554/OG0001090	13
Phaffomycetales	Net expansion	InterPro	IPR036291	NAD(P)-binding domain superfamily	22/87	210/3937	3.53883e-10	4.65257e-08	3.05477e-08	OG0000001/OG0000006/OG0000010/OG0000012/OG0000019/OG0000030/OG0000035/OG0000037/OG0000045/OG0000047/OG0000069/OG0000071/OG0000081/OG0000101/OG0000108/OG0000128/OG0000170/OG0000264/OG0000334/OG0000388/OG0000389/OG0000554	22
Phaffomycetales	Net expansion	InterPro	IPR007219	Transcription factor domain, fungi	18/87	135/3937	3.58718e-10	4.65257e-08	3.05477e-08	OG0000003/OG0000013/OG0000019/OG0000020/OG0000026/OG0000028/OG0000032/OG0000035/OG0000045/OG0000047/OG0000096/OG0000107/OG0000108/OG0000114/OG0000116/OG0000261/OG0000383/OG0000399	18
Phaffomycetales	Net expansion	InterPro	IPR036188	FAD/NAD(P)-binding domain superfamily	14/87	80/3937	1.05905e-09	1.24871e-07	8.19874e-08	OG0000004/OG0000006/OG0000010/OG0000019/OG0000030/OG0000042/OG0000045/OG0000047/OG0000087/OG0000096/OG0000201/OG0000554/OG0001090/OG0003646	14
Phaffomycetales	Net expansion	InterPro	IPR037524	PA14/GLEYA domain	9/87	30/3937	8.09673e-09	8.75121e-07	5.74584e-07	OG0000012/OG0000013/OG0000015/OG0000017/OG0000043/OG0000123/OG0000261/OG0001061/OG0003450	9
Phaffomycetales	Net expansion	InterPro	IPR013785	Aldolase-type TIM barrel	13/87	82/3937	1.5603e-08	1.5567e-06	1.02209e-06	OG0000009/OG0000011/OG0000024/OG0000030/OG0000039/OG0000045/OG0000101/OG0000107/OG0000150/OG0002944/OG0003044/OG0003646/OG0003690	13
Phaffomycetales	Net expansion	InterPro	IPR021031	Hyphally-regulated cell wall protein, N-terminal	7/87	16/3937	1.9654e-08	1.8208e-06	1.19549e-06	OG0000015/OG0000017/OG0000020/OG0000038/OG0000107/OG0000123/OG0000567	7
Phaffomycetales	Net expansion	InterPro	IPR025928	Flocculin type 3 repeat	9/87	36/3937	4.78091e-08	4.13389e-06	2.71422e-06	OG0000003/OG0000007/OG0000015/OG0000017/OG0000101/OG0000123/OG0000261/OG0000459/OG0001061	9
Phaffomycetales	Net expansion	InterPro	IPR001389	Flocculin	7/87	19/3937	8.2026e-08	6.64923e-06	4.36572e-06	OG0000013/OG0000015/OG0000017/OG0000039/OG0000123/OG0000261/OG0001061	7
Phaffomycetales	Net expansion	InterPro	IPR021109	Aspartic peptidase domain superfamily	13/87	96/3937	1.09955e-07	8.38888e-06	5.50794e-06	OG0000001/OG0000003/OG0000006/OG0000011/OG0000014/OG0000017/OG0000023/OG0000024/OG0000037/OG0000087/OG0000096/OG0000123/OG0001061	13
Phaffomycetales	Net expansion	InterPro	IPR017853	Glycoside hydrolase superfamily	10/87	58/3937	3.60676e-07	2.581e-05	1.69463e-05	OG0000008/OG0000009/OG0000012/OG0000017/OG0000039/OG0000047/OG0000261/OG0000447/OG0000746/OG0001061	10
Phaffomycetales	Net expansion	InterPro	IPR018789	Flocculin 11 domain	6/87	15/3937	4.17896e-07	2.581e-05	1.69463e-05	OG0000007/OG0000013/OG0000014/OG0000015/OG0000017/OG0001061	6
Phaffomycetales	Net expansion	InterPro	IPR023631	Amidase signature domain	6/87	15/3937	4.17896e-07	2.581e-05	1.69463e-05	OG0000001/OG0000007/OG0000012/OG0000019/OG0000024/OG0000108	6
Phaffomycetales	Net expansion	InterPro	IPR036928	Amidase signature (AS) superfamily	6/87	15/3937	4.17896e-07	2.581e-05	1.69463e-05	OG0000001/OG0000007/OG0000012/OG0000019/OG0000024/OG0000108	6
Phaffomycetales	Net expansion	InterPro	IPR011658	PA14 domain	5/87	3937-09-01	5.52076e-07	3.25474e-05	2.13698e-05	OG0000012/OG0000015/OG0000017/OG0000261/OG0001061	5
Phaffomycetales	Net expansion	InterPro	IPR002347	Short-chain dehydrogenase/reductase SDR	11/87	79/3937	8.57303e-07	4.83444e-05	3.17418e-05	OG0000006/OG0000010/OG0000030/OG0000047/OG0000069/OG0000108/OG0000128/OG0000170/OG0000334/OG0000388/OG0000389	11
Phaffomycetales	Net expansion	InterPro	IPR036812	NADP-dependent oxidoreductase domain superfamily	8/87	38/3937	1.17043e-06	6.32521e-05	4.15298e-05	OG0000011/OG0000019/OG0000023/OG0000032/OG0000045/OG0000108/OG0000116/OG0000201	8
Phaffomycetales	Net expansion	InterPro	IPR001958	Tetracycline resistance protein TetA/multidrug resistance protein MdtG-like	5/87	3937-11-01	1.95462e-06	0.000101406	6.65806e-05	OG0000035/OG0000047/OG0000087/OG0000095/OG0000138	5
Phaffomycetales	Net expansion	InterPro	IPR018871	GLEYA adhesin domain	7/87	29/3937	2.12328e-06	0.000105919	6.95437e-05	OG0000013/OG0000015/OG0000017/OG0000043/OG0000123/OG0001061/OG0003450	7
Phaffomycetales	Net expansion	InterPro	IPR036397	Ribonuclease H superfamily	12/87	108/3937	3.11663e-06	0.000149714	9.82984e-05	OG0000001/OG0000006/OG0000011/OG0000015/OG0000023/OG0000035/OG0000038/OG0000043/OG0000087/OG0000107/OG0000388/OG0000567	12
Phaffomycetales	Net expansion	InterPro	IPR023210	NADP-dependent oxidoreductase domain	7/87	31/3937	3.45117e-06	0.000159863	0.000104962	OG0000011/OG0000019/OG0000032/OG0000045/OG0000108/OG0000116/OG0000201	7
Phaffomycetales	Net expansion	InterPro	IPR011004	Trimeric LpxA-like superfamily	9/87	59/3937	4.21248e-06	0.000188399	0.000123698	OG0000005/OG0000015/OG0000017/OG0000026/OG0000123/OG0000184/OG0000459/OG0001061/OG0003450	9
Phaffomycetales	Net expansion	InterPro	IPR004840	Amino acid permease, conserved site	6/87	22/3937	5.50062e-06	0.00023781	0.00015614	OG0000004/OG0000013/OG0000015/OG0000037/OG0000114/OG0000184	6
Phaffomycetales	Net expansion	InterPro	IPR001711	Phospholipase C, phosphatidylinositol-specific, Y domain	7/87	34/3937	6.69054e-06	0.000279924	0.000183791	OG0000001/OG0000006/OG0000013/OG0000030/OG0000039/OG0000107/OG0003450	7
Phaffomycetales	Net expansion	InterPro	IPR033504	Agglutinin-like protein	4/87	3937-07-01	7.40648e-06	0.000300194	0.0001971	OG0000015/OG0000017/OG0000123/OG0001061	4
Phaffomycetales	Net expansion	InterPro	IPR015424	Pyridoxal phosphate-dependent transferase	9/87	64/3937	8.43538e-06	0.000331536	0.000217678	OG0000004/OG0000014/OG0000039/OG0000071/OG0000109/OG0000128/OG0000160/OG0000567/OG0000878	9
Phaffomycetales	Net expansion	InterPro	IPR004841	Amino acid permease/ SLC12A domain	7/87	36/3937	1.00161e-05	0.000375759	0.000246714	OG0000004/OG0000013/OG0000015/OG0000114/OG0000160/OG0000184/OG0000383	7
Phaffomycetales	Net expansion	InterPro	IPR000960	Flavin monooxygenase FMO	3/87	3937-03-01	1.04297e-05	0.000375759	0.000246714	OG0000030/OG0000045/OG0000047	3
Phaffomycetales	Net expansion	InterPro	IPR001919	Carbohydrate-binding type-2 domain	3/87	3937-03-01	1.04297e-05	0.000375759	0.000246714	OG0000015/OG0000017/OG0000123	3
Phaffomycetales	Net expansion	InterPro	IPR008966	Adhesion domain superfamily	4/87	3937-08-01	1.45632e-05	0.000497067	0.000326362	OG0000015/OG0000017/OG0000123/OG0001061	4
Phaffomycetales	Net expansion	InterPro	IPR035971	Cellulose-binding domain superfamily	4/87	3937-08-01	1.45632e-05	0.000497067	0.000326362	OG0000015/OG0000017/OG0000123/OG0001061	4
Phaffomycetales	Net expansion	InterPro	IPR001878	Zinc finger, CCHC-type	7/87	39/3937	1.74887e-05	0.000581611	0.000381871	OG0000001/OG0000011/OG0000023/OG0000035/OG0000042/OG0000046/OG0000399	7
Phaffomycetales	Net expansion	InterPro	IPR012337	Ribonuclease H-like superfamily	12/87	132/3937	2.53136e-05	0.000815281	0.000535294	OG0000001/OG0000006/OG0000011/OG0000015/OG0000035/OG0000043/OG0000087/OG0000107/OG0000108/OG0000261/OG0000388/OG0000567	12
Phaffomycetales	Net expansion	InterPro	IPR001155	NADH:flavin oxidoreductase/NADH oxidase, N-terminal	4/87	3937-09-01	2.57722e-05	0.000815281	0.000535294	OG0000030/OG0000045/OG0000107/OG0003044	4
Phaffomycetales	Net expansion	InterPro	IPR001461	Aspartic peptidase A1 family	8/87	58/3937	3.19919e-05	0.000967429	0.00063519	OG0000006/OG0000014/OG0000017/OG0000023/OG0000024/OG0000037/OG0000096/OG0001061	8
Phaffomycetales	Net expansion	InterPro	IPR018170	Aldo/keto reductase, conserved site	5/87	18/3937	3.20736e-05	0.000967429	0.00063519	OG0000003/OG0000032/OG0000108/OG0000116/OG0000201	5
Phaffomycetales	Net expansion	InterPro	IPR002772	Glycoside hydrolase family 3 C-terminal domain	3/87	3937-04-01	4.10507e-05	0.00115745	0.000759954	OG0000012/OG0000261/OG0000746	3
Phaffomycetales	Net expansion	InterPro	IPR008119	Dense granule Gra6 protein	3/87	3937-04-01	4.10507e-05	0.00115745	0.000759954	OG0000015/OG0000017/OG0000123	3
Phaffomycetales	Net expansion	InterPro	IPR026891	Fibronectin type III-like domain	3/87	3937-04-01	4.10507e-05	0.00115745	0.000759954	OG0000012/OG0000261/OG0000746	3
Phaffomycetales	Net expansion	InterPro	IPR000254	Cellulose-binding domain, fungal	4/87	3937-10-01	4.22303e-05	0.00116538	0.000765158	OG0000015/OG0000017/OG0000123/OG0001061	4
Phaffomycetales	Net expansion	InterPro	IPR029058	Alpha/Beta hydrolase fold	13/87	166/3937	5.59151e-05	0.00151087	0.000992002	OG0000009/OG0000020/OG0000023/OG0000024/OG0000028/OG0000035/OG0000037/OG0000043/OG0000071/OG0000150/OG0000170/OG0000184/OG0002653	13
Phaffomycetales	Net expansion	InterPro	IPR036324	Manganese/iron superoxide dismutase, N-terminal domain superfamily	4/87	3937-11-01	6.5245e-05	0.001727	0.0011339	OG0000004/OG0000007/OG0000020/OG0000037	4
Phaffomycetales	Net expansion	InterPro	IPR033121	Peptidase family A1 domain	9/87	83/3937	7.14291e-05	0.00185287	0.00121655	OG0000003/OG0000006/OG0000014/OG0000017/OG0000023/OG0000024/OG0000037/OG0000096/OG0001061	9
Phaffomycetales	Net expansion	InterPro	IPR015421	Pyridoxal phosphate-dependent transferase, major domain	8/87	66/3937	8.29975e-05	0.00211074	0.00138586	OG0000004/OG0000014/OG0000039/OG0000071/OG0000101/OG0000109/OG0000567/OG0000878	8
Phaffomycetales	Net expansion	InterPro	IPR000253	Forkhead-associated (FHA) domain	11/87	127/3937	8.87139e-05	0.00221273	0.00145283	OG0000006/OG0000012/OG0000028/OG0000038/OG0000039/OG0000042/OG0000045/OG0000107/OG0000109/OG0000184/OG0000334	11
Phaffomycetales	Net expansion	InterPro	IPR004839	Aminotransferase, class I/classII	5/87	22/3937	9.19316e-05	0.00224972	0.00147711	OG0000014/OG0000039/OG0000071/OG0000109/OG0000878	5
Phaffomycetales	Net expansion	InterPro	IPR015422	Pyridoxal phosphate-dependent transferase, small domain	7/87	51/3937	0.000106176	0.00255019	0.00167439	OG0000004/OG0000014/OG0000039/OG0000109/OG0000160/OG0000567/OG0000878	7
Phaffomycetales	Net expansion	InterPro	IPR006175	YjgF/YER057c/UK114 family	4/87	13/3937	0.000136649	0.0031649	0.00207799	OG0000012/OG0000014/OG0000024/OG0000108	4
Phaffomycetales	Net expansion	InterPro	IPR027443	Isopenicillin N synthase-like superfamily	4/87	13/3937	0.000136649	0.0031649	0.00207799	OG0000007/OG0000028/OG0000087/OG0000383	4
Phaffomycetales	Net expansion	InterPro	IPR035959	RutC-like superfamily	4/87	14/3937	0.000188094	0.0040276	0.00264443	OG0000012/OG0000014/OG0000024/OG0000108	4
Phaffomycetales	Net expansion	InterPro	IPR042098	Taurine dioxygenase TauD-like superfamily	4/87	14/3937	0.000188094	0.0040276	0.00264443	OG0000101/OG0000107/OG0000116/OG0003093	4
Phaffomycetales	Net expansion	InterPro	IPR001969	Aspartic peptidase, active site	7/87	56/3937	0.000194482	0.0040276	0.00264443	OG0000001/OG0000003/OG0000011/OG0000015/OG0000017/OG0000037/OG0000096	7
Phaffomycetales	Net expansion	InterPro	IPR001764	Glycoside hydrolase, family 3, N-terminal	3/87	3937-06-01	0.000198741	0.0040276	0.00264443	OG0000012/OG0000261/OG0000746	3
Phaffomycetales	Net expansion	InterPro	IPR005468	Avidin/streptavidin	3/87	3937-06-01	0.000198741	0.0040276	0.00264443	OG0000015/OG0000017/OG0000123	3
Phaffomycetales	Net expansion	InterPro	IPR036881	Glycoside hydrolase family 3 C-terminal domain superfamily	3/87	3937-06-01	0.000198741	0.0040276	0.00264443	OG0000012/OG0000261/OG0000746	3
Phaffomycetales	Net expansion	InterPro	IPR036962	Glycoside hydrolase, family 3, N-terminal domain superfamily	3/87	3937-06-01	0.000198741	0.0040276	0.00264443	OG0000012/OG0000261/OG0000746	3
Phaffomycetales	Net expansion	InterPro	IPR038843	Cell wall protein Sed1/Spi1	3/87	3937-06-01	0.000198741	0.0040276	0.00264443	OG0000015/OG0000017/OG0001061	3
Phaffomycetales	Net expansion	InterPro	IPR020904	Short-chain dehydrogenase/reductase, conserved site	6/87	40/3937	0.000205608	0.00410266	0.00269371	OG0000006/OG0000010/OG0000108/OG0000170/OG0000334/OG0000389	6
Phaffomycetales	Net expansion	InterPro	IPR008906	HAT, C-terminal dimerisation domain	5/87	28/3937	0.000309035	0.00607301	0.00398739	OG0000001/OG0000043/OG0000107/OG0000108/OG0000261	5
Phaffomycetales	Net expansion	InterPro	IPR031573	GPI-anchored cell wall protein repeat	3/87	3937-07-01	0.000342241	0.00652775	0.00428596	OG0000015/OG0000017/OG0000123	3
Phaffomycetales	Net expansion	InterPro	IPR036908	RlpA-like domain superfamily	3/87	3937-07-01	0.000342241	0.00652775	0.00428596	OG0000006/OG0000014/OG0000069	3
Phaffomycetales	Net expansion	InterPro	IPR002921	Fungal lipase-like domain	4/87	17/3937	0.000425072	0.00787598	0.00517118	OG0000020/OG0000035/OG0000150/OG0000388	4
Phaffomycetales	Net expansion	InterPro	IPR020471	Aldo-keto reductase	4/87	17/3937	0.000425072	0.00787598	0.00517118	OG0000032/OG0000108/OG0000116/OG0000201	4
Phaffomycetales	Net expansion	InterPro	IPR000132	Nitrilase/cyanide hydratase, conserved site	2/87	3937-02-01	0.000482833	0.0083498	0.00548228	OG0000567/OG0004284	2
Phaffomycetales	Net expansion	InterPro	IPR004756	Amino acid permease subfamily	2/87	3937-02-01	0.000482833	0.0083498	0.00548228	OG0000037/OG0000184	2
Phaffomycetales	Net expansion	InterPro	IPR008675	Mating factor alpha precursor, N-terminal	2/87	3937-02-01	0.000482833	0.0083498	0.00548228	OG0000012/OG0003690	2
Phaffomycetales	Net expansion	InterPro	IPR018061	Retropepsins	2/87	3937-02-01	0.000482833	0.0083498	0.00548228	OG0000001/OG0000011	2
Phaffomycetales	Net expansion	InterPro	IPR031161	Peptidase family M60 domain	2/87	3937-02-01	0.000482833	0.0083498	0.00548228	OG0000015/OG0000123	2
Phaffomycetales	Net expansion	InterPro	IPR015915	Kelch-type beta propeller	4/87	18/3937	0.000537358	0.00873607	0.00573589	OG0000007/OG0000015/OG0000020/OG0000114	4
Phaffomycetales	Net expansion	InterPro	IPR000424	Primosome PriB/single-strand DNA-binding	3/87	3937-08-01	0.000538848	0.00873607	0.00573589	OG0000008/OG0000019/OG0000020	3
Phaffomycetales	Net expansion	InterPro	IPR011650	Peptidase M20, dimerisation domain	3/87	3937-08-01	0.000538848	0.00873607	0.00573589	OG0000007/OG0000039/OG0000071	3
Phaffomycetales	Net expansion	InterPro	IPR027856	Protein of unknown function DUF4573	3/87	3937-08-01	0.000538848	0.00873607	0.00573589	OG0000015/OG0000123/OG0001061	3
Phaffomycetales	Net expansion	InterPro	IPR041373	Reverse transcriptase, RNase H-like domain	3/87	3937-08-01	0.000538848	0.00873607	0.00573589	OG0000001/OG0000011/OG0000037	3
Phaffomycetales	Net expansion	InterPro	IPR003439	ABC transporter-like, ATP-binding domain	6/87	49/3937	0.000638788	0.0102285	0.00671579	OG0000012/OG0000015/OG0000028/OG0000039/OG0000068/OG0000746	6
Phaffomycetales	Net expansion	InterPro	IPR036852	Peptidase S8/S53 domain superfamily	4/87	19/3937	0.000669246	0.0105855	0.0069502	OG0000013/OG0000015/OG0000116/OG0000459	4
Phaffomycetales	Net expansion	InterPro	IPR043502	DNA/RNA polymerase superfamily	7/87	70/3937	0.000782709	0.0115912	0.00761049	OG0000001/OG0000011/OG0000015/OG0000019/OG0000023/OG0000037/OG0000138	7
Phaffomycetales	Net expansion	InterPro	IPR011032	GroES-like superfamily	5/87	34/3937	0.000788273	0.0115912	0.00761049	OG0000011/OG0000019/OG0000037/OG0000081/OG0000101	5
Phaffomycetales	Net expansion	InterPro	IPR001083	Copper fist DNA-binding domain	3/87	3937-09-01	0.000795386	0.0115912	0.00761049	OG0000003/OG0000008/OG0000037	3
Phaffomycetales	Net expansion	InterPro	IPR004762	Amino acid permease, fungi	3/87	3937-09-01	0.000795386	0.0115912	0.00761049	OG0000004/OG0000013/OG0000015	3
Phaffomycetales	Net expansion	InterPro	IPR017241	Toll-like receptor	3/87	3937-09-01	0.000795386	0.0115912	0.00761049	OG0000015/OG0000017/OG0001061	3
Phaffomycetales	Net expansion	InterPro	IPR020946	Flavin monooxygenase-like	3/87	3937-09-01	0.000795386	0.0115912	0.00761049	OG0000030/OG0000045/OG0000047	3
Phaffomycetales	Net expansion	InterPro	IPR044861	Isopenicillin N synthase-like, Fe(2+) 2OG dioxygenase domain	3/87	3937-09-01	0.000795386	0.0115912	0.00761049	OG0000007/OG0000087/OG0000383	3
Phaffomycetales	Net expansion	InterPro	IPR023298	P-type ATPase, transmembrane domain superfamily	6/87	53/3937	0.000977154	0.0140819	0.00924582	OG0000008/OG0000012/OG0000014/OG0000037/OG0000095/OG0000096	6
Phaffomycetales	Net expansion	InterPro	IPR000262	FMN-dependent dehydrogenase	3/87	3937-10-01	0.00111817	0.0151069	0.00991883	OG0000011/OG0000039/OG0000150	3
Phaffomycetales	Net expansion	InterPro	IPR001509	NAD-dependent epimerase/dehydratase	3/87	3937-10-01	0.00111817	0.0151069	0.00991883	OG0000006/OG0000071/OG0000389	3
Phaffomycetales	Net expansion	InterPro	IPR008440	Agglutinin-like protein repeat	3/87	3937-10-01	0.00111817	0.0151069	0.00991883	OG0000015/OG0000017/OG0000123	3
Phaffomycetales	Net expansion	InterPro	IPR026992	Non-haem dioxygenase N-terminal domain	3/87	3937-10-01	0.00111817	0.0151069	0.00991883	OG0000007/OG0000087/OG0000383	3
Phaffomycetales	Net expansion	InterPro	IPR037396	FMN hydroxy acid dehydrogenase domain	3/87	3937-10-01	0.00111817	0.0151069	0.00991883	OG0000011/OG0000039/OG0000150	3
Phaffomycetales	Net expansion	InterPro	IPR041577	Reverse transcriptase/retrotransposon-derived protein, RNase H-like domain	3/87	3937-10-01	0.00111817	0.0151069	0.00991883	OG0000001/OG0000011/OG0000023	3
Phaffomycetales	Net expansion	InterPro	IPR006076	FAD dependent oxidoreductase	4/87	22/3937	0.00120067	0.0158904	0.0104333	OG0000004/OG0000007/OG0000201/OG0000554	4
Phaffomycetales	Net expansion	InterPro	IPR013149	Alcohol dehydrogenase-like, C-terminal	4/87	22/3937	0.00120067	0.0158904	0.0104333	OG0000019/OG0000037/OG0000081/OG0000101	4
Phaffomycetales	Net expansion	InterPro	IPR008160	Collagen triple helix repeat	7/87	76/3937	0.00128244	0.0161182	0.0105828	OG0000002/OG0000015/OG0000017/OG0000042/OG0000123/OG0000459/OG0001061	7
Phaffomycetales	Net expansion	InterPro	IPR001584	Integrase, catalytic core	5/87	38/3937	0.00132658	0.0161182	0.0105828	OG0000001/OG0000006/OG0000011/OG0000035/OG0000087	5
Phaffomycetales	Net expansion	InterPro	IPR036875	Zinc finger, CCHC-type superfamily	5/87	38/3937	0.00132658	0.0161182	0.0105828	OG0000001/OG0000011/OG0000023/OG0000035/OG0000046	5
Phaffomycetales	Net expansion	InterPro	IPR001463	Sodium:alanine symporter	2/87	3937-03-01	0.00142764	0.0161182	0.0105828	OG0000013/OG0000114	2
Phaffomycetales	Net expansion	InterPro	IPR001480	Bulb-type lectin domain	2/87	3937-03-01	0.00142764	0.0161182	0.0105828	OG0000015/OG0000123	2
Phaffomycetales	Net expansion	InterPro	IPR006047	Glycosyl hydrolase, family 13, catalytic domain	2/87	3937-03-01	0.00142764	0.0161182	0.0105828	OG0000047/OG0000447	2
Phaffomycetales	Net expansion	InterPro	IPR007177	16S/18S rRNA aminocarboxypropyltransferase Tsr3, C-terminal	2/87	3937-03-01	0.00142764	0.0161182	0.0105828	OG0000201/OG0000746	2
Phaffomycetales	Net expansion	InterPro	IPR008999	Actin-crosslinking	2/87	3937-03-01	0.00142764	0.0161182	0.0105828	OG0000015/OG0000459	2
Phaffomycetales	Net expansion	InterPro	IPR018844	Nucleolar protein Dnt1-like, N-terminal	2/87	3937-03-01	0.00142764	0.0161182	0.0105828	OG0000037/OG0000184	2
Phaffomycetales	Net expansion	InterPro	IPR019800	Glycoside hydrolase, family 3, active site	2/87	3937-03-01	0.00142764	0.0161182	0.0105828	OG0000261/OG0000746	2
Phaffomycetales	Net expansion	InterPro	IPR021646	Sir1, ORC-binding domain	2/87	3937-03-01	0.00142764	0.0161182	0.0105828	OG0000006/OG0000015	2
Phaffomycetales	Net expansion	InterPro	IPR024989	Major facilitator superfamily associated domain	2/87	3937-03-01	0.00142764	0.0161182	0.0105828	OG0000019/OG0000107	2
Phaffomycetales	Net expansion	InterPro	IPR032922	Protein SON	2/87	3937-03-01	0.00142764	0.0161182	0.0105828	OG0000017/OG0001061	2
Phaffomycetales	Net expansion	InterPro	IPR040181	Pleckstrin homology domain-containing family G member 5/7	2/87	3937-03-01	0.00142764	0.0161182	0.0105828	OG0000003/OG0001061	2
Phaffomycetales	Net expansion	InterPro	IPR044659	Protein PELPK1/2	2/87	3937-03-01	0.00142764	0.0161182	0.0105828	OG0000017/OG0001061	2
Phaffomycetales	Net expansion	InterPro	IPR000795	Translational (tr)-type GTP-binding domain	4/87	23/3937	0.00142913	0.0161182	0.0105828	OG0000044/OG0000046/OG0000116/OG0003450	4
Phaffomycetales	Net expansion	InterPro	IPR013154	Alcohol dehydrogenase-like, N-terminal	4/87	23/3937	0.00142913	0.0161182	0.0105828	OG0000019/OG0000037/OG0000081/OG0000101	4
Phaffomycetales	Net expansion	InterPro	IPR036236	Zinc finger C2H2 superfamily	10/87	149/3937	0.00145625	0.0162823	0.0106906	OG0000002/OG0000019/OG0000026/OG0000087/OG0000095/OG0000096/OG0000108/OG0000117/OG0000399/OG0004284	10
Phaffomycetales	Net expansion	InterPro	IPR004089	Methyl-accepting chemotaxis protein (MCP) signalling domain	3/87	3937-11-01	0.00151301	0.0166303	0.0109191	OG0000015/OG0000017/OG0001061	3
Phaffomycetales	Net expansion	InterPro	IPR017975	Tubulin, conserved site	3/87	3937-11-01	0.00151301	0.0166303	0.0109191	OG0000003/OG0000108/OG0000201	3
Phaffomycetales	Net expansion	InterPro	IPR013087	Zinc finger C2H2-type	14/87	262/3937	0.00155946	0.0169968	0.0111597	OG0000001/OG0000002/OG0000014/OG0000019/OG0000026/OG0000039/OG0000087/OG0000095/OG0000096/OG0000108/OG0000117/OG0000399/OG0002653/OG0004284	14
Phaffomycetales	Net expansion	InterPro	IPR007577	Glycosyltransferase, DXD sugar-binding motif	3/87	3937-12-01	0.00198528	0.021241	0.0139463	OG0000068/OG0000096/OG0000261	3
Phaffomycetales	Net expansion	InterPro	IPR009306	Protein of unknown function DUF963	3/87	3937-12-01	0.00198528	0.021241	0.0139463	OG0000017/OG0000123/OG0001061	3
Phaffomycetales	Net expansion	InterPro	IPR029044	Nucleotide-diphospho-sugar transferases	8/87	105/3937	0.001998	0.021241	0.0139463	OG0000005/OG0000020/OG0000023/OG0000042/OG0000068/OG0000096/OG0000261/OG0003450	8
Phaffomycetales	Net expansion	InterPro	IPR032675	Leucine-rich repeat domain superfamily	9/87	131/3937	0.00215977	0.0227742	0.014953	OG0000001/OG0000008/OG0000015/OG0000017/OG0000087/OG0000101/OG0000261/OG0000746/OG0002567	9
Phaffomycetales	Net expansion	InterPro	IPR007110	Immunoglobulin-like domain	6/87	63/3937	0.00242436	0.0253581	0.0166495	OG0000003/OG0000015/OG0000017/OG0000020/OG0000123/OG0001061	6
Phaffomycetales	Net expansion	InterPro	IPR003819	TauD/TfdA-like domain	3/87	13/3937	0.00253986	0.0257046	0.016877	OG0000101/OG0000107/OG0003093	3
Phaffomycetales	Net expansion	InterPro	IPR014752	Arrestin-like, C-terminal	5/87	44/3937	0.00258683	0.0257046	0.016877	OG0000020/OG0000037/OG0000069/OG0000071/OG0000746	5
Phaffomycetales	Net expansion	InterPro	IPR043128	Reverse transcriptase/Diguanylate cyclase domain	4/87	27/3937	0.00264796	0.0257046	0.016877	OG0000001/OG0000011/OG0000015/OG0000138	4
Phaffomycetales	Net expansion	InterPro	IPR001667	DDH domain	2/87	3937-04-01	0.00281423	0.0257046	0.016877	OG0000012/OG0000037	2
Phaffomycetales	Net expansion	InterPro	IPR002195	Dihydroorotase, conserved site	2/87	3937-04-01	0.00281423	0.0257046	0.016877	OG0000002/OG0000071	2
Phaffomycetales	Net expansion	InterPro	IPR002494	Keratin-associated protein	2/87	3937-04-01	0.00281423	0.0257046	0.016877	OG0000017/OG0000123	2
Phaffomycetales	Net expansion	InterPro	IPR002884	P domain	2/87	3937-04-01	0.00281423	0.0257046	0.016877	OG0000015/OG0000123	2
Phaffomycetales	Net expansion	InterPro	IPR004097	DHHA2 domain	2/87	3937-04-01	0.00281423	0.0257046	0.016877	OG0000012/OG0000037	2
Phaffomycetales	Net expansion	InterPro	IPR006218	DAHP synthetase I/KDSA	2/87	3937-04-01	0.00281423	0.0257046	0.016877	OG0000011/OG0000024	2
Phaffomycetales	Net expansion	InterPro	IPR006219	DAHP synthase, class 1	2/87	3937-04-01	0.00281423	0.0257046	0.016877	OG0000011/OG0003690	2
Phaffomycetales	Net expansion	InterPro	IPR008075	Lipocalin-interacting membrane receptor	2/87	3937-04-01	0.00281423	0.0257046	0.016877	OG0000007/OG0000184	2
Phaffomycetales	Net expansion	InterPro	IPR013961	RAI1-like	2/87	3937-04-01	0.00281423	0.0257046	0.016877	OG0000014/OG0000035	2
Phaffomycetales	Net expansion	InterPro	IPR019451	RNA polymerase II assembly factor Rtp1, C-terminal	2/87	3937-04-01	0.00281423	0.0257046	0.016877	OG0000001/OG0000014	2
Phaffomycetales	Net expansion	InterPro	IPR025724	GAG-pre-integrase domain	2/87	3937-04-01	0.00281423	0.0257046	0.016877	OG0000001/OG0000035	2
Phaffomycetales	Net expansion	InterPro	IPR037796	Transcription initiation factor TFIID subunit 6	2/87	3937-04-01	0.00281423	0.0257046	0.016877	OG0000015/OG0000017	2
Phaffomycetales	Net expansion	InterPro	IPR038222	DHHA2 domain superfamily	2/87	3937-04-01	0.00281423	0.0257046	0.016877	OG0000012/OG0000037	2
Phaffomycetales	Net expansion	InterPro	IPR038717	Tc1-like transposase, DDE domain	2/87	3937-04-01	0.00281423	0.0257046	0.016877	OG0000001/OG0000038	2
Phaffomycetales	Net expansion	InterPro	IPR042530	EME1/EME2, C-terminal domain	2/87	3937-04-01	0.00281423	0.0257046	0.016877	OG0000020/OG0001090	2
Phaffomycetales	Net expansion	InterPro	IPR002052	DNA methylase, N-6 adenine-specific, conserved site	5/87	45/3937	0.00286026	0.0259424	0.0170331	OG0000006/OG0000017/OG0000023/OG0000026/OG0000154	5
Phaffomycetales	Net expansion	InterPro	IPR002685	Glycosyl transferase, family 15	4/87	29/3937	0.00346511	0.03103	0.0203735	OG0000005/OG0000020/OG0000023/OG0000042	4
Phaffomycetales	Net expansion	InterPro	IPR011049	Serralysin-like metalloprotease, C-terminal	5/87	47/3937	0.00346904	0.03103	0.0203735	OG0000015/OG0000017/OG0000020/OG0000123/OG0001061	5
Phaffomycetales	Net expansion	InterPro	IPR017901	C-CAP/cofactor C-like domain	3/87	15/3937	0.00391352	0.0346892	0.0227761	OG0000004/OG0000063/OG0000123	3
Phaffomycetales	Net expansion	InterPro	IPR013103	Reverse transcriptase, RNA-dependent DNA polymerase	4/87	30/3937	0.00393163	0.0346892	0.0227761	OG0000001/OG0000011/OG0000015/OG0000042	4
Phaffomycetales	Net expansion	InterPro	IPR001763	Rhodanese-like domain	6/87	70/3937	0.00413607	0.0362465	0.0237986	OG0000008/OG0000010/OG0000013/OG0000014/OG0000114/OG0000116	6
Phaffomycetales	Net expansion	InterPro	IPR000195	Rab-GAP-TBC domain	4/87	31/3937	0.00443896	0.0372429	0.0244528	OG0000004/OG0000005/OG0000087/OG0000232	4
Phaffomycetales	Net expansion	InterPro	IPR000169	Cysteine peptidase, cysteine active site	2/87	3937-05-01	0.00462306	0.0372429	0.0244528	OG0000012/OG0000087	2
Phaffomycetales	Net expansion	InterPro	IPR002225	3-beta hydroxysteroid dehydrogenase/isomerase	2/87	3937-05-01	0.00462306	0.0372429	0.0244528	OG0000006/OG0000030	2
Phaffomycetales	Net expansion	InterPro	IPR003560	2,3-dihydro-2,3-dihydroxybenzoate dehydrogenase	2/87	3937-05-01	0.00462306	0.0372429	0.0244528	OG0000010/OG0000170	2
Phaffomycetales	Net expansion	InterPro	IPR004035	Endonuclease III, iron-sulphur binding site	2/87	3937-05-01	0.00462306	0.0372429	0.0244528	OG0000002/OG0000003	2
Phaffomycetales	Net expansion	InterPro	IPR004134	Peptidase C1B, bleomycin hydrolase	2/87	3937-05-01	0.00462306	0.0372429	0.0244528	OG0000001/OG0000012	2
Phaffomycetales	Net expansion	InterPro	IPR006056	RidA family	2/87	3937-05-01	0.00462306	0.0372429	0.0244528	OG0000014/OG0000024	2
Phaffomycetales	Net expansion	InterPro	IPR009030	Growth factor receptor cysteine-rich domain superfamily	2/87	3937-05-01	0.00462306	0.0372429	0.0244528	OG0000015/OG0000017	2
Phaffomycetales	Net expansion	InterPro	IPR013965	DASH complex subunit Dad3	2/87	3937-05-01	0.00462306	0.0372429	0.0244528	OG0000003/OG0000039	2
Phaffomycetales	Net expansion	InterPro	IPR019831	Manganese/iron superoxide dismutase, N-terminal	2/87	3937-05-01	0.00462306	0.0372429	0.0244528	OG0000020/OG0000037	2
Phaffomycetales	Net expansion	InterPro	IPR036395	Copper fist DNA-binding domain superfamily	2/87	3937-05-01	0.00462306	0.0372429	0.0244528	OG0000008/OG0000037	2
Phaffomycetales	Net expansion	InterPro	IPR038732	FAD-dependent urate hydroxylase HpyO/Asp monooxygenase CreE-like, FAD/NAD(P)-binding domain	2/87	3937-05-01	0.00462306	0.0372429	0.0244528	OG0000045/OG0000087	2
Phaffomycetales	Net expansion	InterPro	IPR038763	DHH phosphoesterase superfamily	2/87	3937-05-01	0.00462306	0.0372429	0.0244528	OG0000012/OG0000037	2
Phaffomycetales	Net expansion	InterPro	IPR002328	Alcohol dehydrogenase, zinc-type, conserved site	3/87	16/3937	0.00474035	0.0377192	0.0247655	OG0000019/OG0000037/OG0000081	3
Phaffomycetales	Net expansion	InterPro	IPR003961	Fibronectin type III	3/87	16/3937	0.00474035	0.0377192	0.0247655	OG0000015/OG0000017/OG0000123	3
Phaffomycetales	Net expansion	InterPro	IPR035969	Rab-GAP-TBC domain superfamily	4/87	33/3937	0.00558246	0.0438815	0.0288115	OG0000004/OG0000005/OG0000087/OG0000232	4
Phaffomycetales	Net expansion	InterPro	IPR036282	Glutathione S-transferase, C-terminal domain superfamily	4/87	33/3937	0.00558246	0.0438815	0.0288115	OG0000007/OG0000039/OG0000154/OG0000569	4
Phaffomycetales	Net expansion	InterPro	IPR027469	Cation efflux transmembrane domain superfamily	3/87	17/3937	0.00566505	0.0442625	0.0290617	OG0000039/OG0000071/OG0000184	3
Phaffomycetales	Net expansion	InterPro	IPR013783	Immunoglobulin-like fold	5/87	54/3937	0.00633813	0.0492249	0.0323199	OG0000007/OG0000012/OG0000039/OG0000261/OG0000746	5
Phaffomycetales	Net expansion	InterPro	IPR000905	Gcp-like domain	2/87	3937-06-01	0.00683522	0.0495267	0.032518	OG0000012/OG0000028	2
Phaffomycetales	Net expansion	InterPro	IPR002495	Glycosyl transferase, family 8	2/87	3937-06-01	0.00683522	0.0495267	0.032518	OG0000005/OG0003450	2
Phaffomycetales	Net expansion	InterPro	IPR005162	Retrotransposon gag domain	2/87	3937-06-01	0.00683522	0.0495267	0.032518	OG0000001/OG0000011	2
Phaffomycetales	Net expansion	InterPro	IPR014801	Mediator complex, subunit Med5, fungi	2/87	3937-06-01	0.00683522	0.0495267	0.032518	OG0000020/OG0000037	2
Phaffomycetales	Net expansion	InterPro	IPR017860	Peptidase M22, conserved site	2/87	3937-06-01	0.00683522	0.0495267	0.032518	OG0000012/OG0000028	2
Phaffomycetales	Net expansion	InterPro	IPR017861	Kae1/TsaD family	2/87	3937-06-01	0.00683522	0.0495267	0.032518	OG0000012/OG0000028	2
Phaffomycetales	Net expansion	InterPro	IPR024554	Domain of unknown function DUF3818, PX-associated	2/87	3937-06-01	0.00683522	0.0495267	0.032518	OG0000023/OG0000026	2
Phaffomycetales	Net expansion	InterPro	IPR024555	PX-associated domain	2/87	3937-06-01	0.00683522	0.0495267	0.032518	OG0000023/OG0000026	2
Phaffomycetales	Net expansion	InterPro	IPR031872	Ndc10, domain 2	2/87	3937-06-01	0.00683522	0.0495267	0.032518	OG0000023/OG0000107	2
Phaffomycetales	Net expansion	InterPro	IPR037545	Tripartite DENN domain, FNIP1/2-type	2/87	3937-06-01	0.00683522	0.0495267	0.032518	OG0000017/OG0000043	2
Phaffomycetales	Net expansion	InterPro	IPR038279	Ndc10, domain 2 superfamily	2/87	3937-06-01	0.00683522	0.0495267	0.032518	OG0000023/OG0000107	2
Phaffomycetales	Net expansion	InterPro	IPR043375	Fibrous sheath CABYR-binding protein	2/87	3937-06-01	0.00683522	0.0495267	0.032518	OG0000017/OG0001061	2
Phaffomycetales	Net expansion	KEGG	map01120	Microbial metabolism in diverse environments	39/109	406/4002	2.40849e-13	6.26208e-11	4.56346e-11	OG0000001/OG0000002/OG0000006/OG0000009/OG0000010/OG0000011/OG0000015/OG0000018/OG0000019/OG0000024/OG0000030/OG0000032/OG0000035/OG0000042/OG0000045/OG0000081/OG0000107/OG0000108/OG0000123/OG0000128/OG0000147/OG0000150/OG0000174/OG0000264/OG0000282/OG0000299/OG0000351/OG0000459/OG0000554/OG0000567/OG0000686/OG0000878/OG0003201/OG0003690/OG0004284/OG0004461/OG0005103/OG0005236/OG0005639	39
Phaffomycetales	Net expansion	KEGG	map00620	Pyruvate metabolism	18/109	122/4002	2.41319e-09	3.13715e-07	2.28618e-07	OG0000002/OG0000006/OG0000018/OG0000032/OG0000035/OG0000042/OG0000081/OG0000108/OG0000147/OG0000150/OG0000174/OG0000264/OG0000282/OG0000351/OG0003201/OG0003690/OG0005103/OG0005639	18
Phaffomycetales	Net expansion	KEGG	map00380	Tryptophan metabolism	13/109	70/4002	2.86549e-08	2.48343e-06	1.80979e-06	OG0000015/OG0000018/OG0000019/OG0000024/OG0000042/OG0000108/OG0000147/OG0000351/OG0000767/OG0000878/OG0003690/OG0004284/OG0004461	13
Phaffomycetales	Net expansion	KEGG	map00010	Glycolysis / Gluconeogenesis	14/109	103/4002	4.86661e-07	3.1633e-05	2.30524e-05	OG0000002/OG0000018/OG0000032/OG0000063/OG0000081/OG0000108/OG0000147/OG0000351/OG0000459/OG0003201/OG0003690/OG0005103/OG0005236/OG0005639	14
Phaffomycetales	Net expansion	KEGG	map00310	Lysine degradation	14/109	109/4002	9.89356e-07	5.14465e-05	3.74914e-05	OG0000001/OG0000011/OG0000015/OG0000018/OG0000042/OG0000108/OG0000147/OG0000232/OG0000351/OG0000554/OG0000878/OG0003690/OG0004461/OG0004791	14
Phaffomycetales	Net expansion	KEGG	map00071	Fatty acid degradation	9/109	52/4002	8.18698e-06	0.00034552	0.000251796	OG0000015/OG0000018/OG0000042/OG0000081/OG0000108/OG0000147/OG0000151/OG0000351/OG0003690	9
Phaffomycetales	Net expansion	KEGG	map00903	Limonene degradation	5/109	4002-12-01	9.30246e-06	0.00034552	0.000251796	OG0000018/OG0000108/OG0000147/OG0000299/OG0000351	5
Phaffomycetales	Net expansion	KEGG	map00561	Glycerolipid metabolism	9/109	57/4002	1.78657e-05	0.000580634	0.000423134	OG0000018/OG0000032/OG0000108/OG0000116/OG0000147/OG0000170/OG0000351/OG0000686/OG0003201	9
Phaffomycetales	Net expansion	KEGG	map00625	Chloroalkane and chloroalkene degradation	5/109	17/4002	6.51642e-05	0.00171714	0.00125135	OG0000018/OG0000081/OG0000108/OG0000147/OG0000351	5
Phaffomycetales	Net expansion	KEGG	map00053	Ascorbate and aldarate metabolism	6/109	27/4002	6.60437e-05	0.00171714	0.00125135	OG0000018/OG0000032/OG0000108/OG0000147/OG0000351/OG0003201	6
Phaffomycetales	Net expansion	KEGG	map00633	Nitrotoluene degradation	3/109	4002-04-01	7.71024e-05	0.00182242	0.00132808	OG0000030/OG0000045/OG0000107	3
Phaffomycetales	Net expansion	KEGG	map00650	Butanoate metabolism	8/109	54/4002	8.58868e-05	0.00186088	0.00135611	OG0000010/OG0000015/OG0000042/OG0000150/OG0000178/OG0000567/OG0002567/OG0003690	8
Phaffomycetales	Net expansion	KEGG	map00981	Insect hormone biosynthesis	4/109	4002-10-01	9.63978e-05	0.00192796	0.00140499	OG0000018/OG0000108/OG0000147/OG0000351	4
Phaffomycetales	Net expansion	KEGG	map00982	Drug metabolism - cytochrome P450	5/109	19/4002	0.000117227	0.00217708	0.00158654	OG0000023/OG0000045/OG0000081/OG0000511/OG0000673	5
Phaffomycetales	Net expansion	KEGG	map00410	beta-Alanine metabolism	7/109	43/4002	0.000131489	0.00227913	0.00166091	OG0000015/OG0000018/OG0000108/OG0000147/OG0000351/OG0003690/OG0005217	7
Phaffomycetales	Net expansion	KEGG	map00930	Caprolactam degradation	5/109	20/4002	0.000152935	0.00248519	0.00181107	OG0000015/OG0000032/OG0000299/OG0003201/OG0003690	5
Phaffomycetales	Net expansion	KEGG	map00946	Degradation of flavonoids	3/109	4002-05-01	0.000188928	0.00288949	0.0021057	OG0000261/OG0000746/OG0005125	3
Phaffomycetales	Net expansion	KEGG	map00330	Arginine and proline metabolism	8/109	61/4002	0.00020748	0.00299693	0.002184	OG0000018/OG0000019/OG0000024/OG0000028/OG0000108/OG0000147/OG0000351/OG0000567	8
Phaffomycetales	Net expansion	KEGG	map01240	Biosynthesis of cofactors	18/109	265/4002	0.000231723	0.00317095	0.00231081	OG0000001/OG0000010/OG0000011/OG0000018/OG0000023/OG0000032/OG0000056/OG0000087/OG0000108/OG0000109/OG0000147/OG0000351/OG0000389/OG0003201/OG0004171/OG0004461/OG0004971/OG0005117	18
Phaffomycetales	Net expansion	KEGG	map00052	Galactose metabolism	6/109	34/4002	0.000256899	0.00333968	0.00243378	OG0000032/OG0000116/OG0000447/OG0003450/OG0003690/OG0005236	6
Phaffomycetales	Net expansion	KEGG	map00280	Valine, leucine and isoleucine degradation	8/109	64/4002	0.000291397	0.00360778	0.00262915	OG0000015/OG0000018/OG0000042/OG0000108/OG0000147/OG0000351/OG0000567/OG0003690	8
Phaffomycetales	Net expansion	KEGG	map00333	Prodigiosin biosynthesis	3/109	4002-06-01	0.000370362	0.00437701	0.00318972	OG0000010/OG0000056/OG0004171	3
Phaffomycetales	Net expansion	KEGG	map00360	Phenylalanine metabolism	6/109	38/4002	0.000482625	0.00544485	0.00396791	OG0000019/OG0000024/OG0000351/OG0000767/OG0000878/OG0005217	6
Phaffomycetales	Net expansion	KEGG	map00051	Fructose and mannose metabolism	7/109	53/4002	0.000502602	0.00544485	0.00396791	OG0000010/OG0000032/OG0000116/OG0000128/OG0000317/OG0000459/OG0000767	7
Phaffomycetales	Net expansion	KEGG	map01220	Degradation of aromatic compounds	5/109	26/4002	0.000569493	0.00592273	0.00431616	OG0000032/OG0000081/OG0000299/OG0000686/OG0003201	5
Phaffomycetales	Net expansion	KEGG	map04512	ECM-receptor interaction	7/109	55/4002	0.000632684	0.00632684	0.00461065	OG0000015/OG0000017/OG0000038/OG0000128/OG0003201/OG0003690/OG0004791	7
Phaffomycetales	Net expansion	KEGG	map00040	Pentose and glucuronate interconversions	5/109	28/4002	0.000814719	0.00779463	0.0056803	OG0000010/OG0000032/OG0000116/OG0000673/OG0003201	5
Phaffomycetales	Net expansion	KEGG	map00400	Phenylalanine, tyrosine and tryptophan biosynthesis	6/109	42/4002	0.000839422	0.00779463	0.0056803	OG0000008/OG0000011/OG0000123/OG0000351/OG0000878/OG0003690	6
Phaffomycetales	Net expansion	KEGG	map00980	Metabolism of xenobiotics by cytochrome P450	4/109	17/4002	0.000942512	0.00815681	0.00594423	OG0000023/OG0000081/OG0000511/OG0000673	4
Phaffomycetales	Net expansion	KEGG	map00340	Histidine metabolism	5/109	29/4002	0.000963331	0.00815681	0.00594423	OG0000009/OG0000018/OG0000108/OG0000147/OG0000351	5
Phaffomycetales	Net expansion	KEGG	map04080	Neuroactive ligand-receptor interaction	7/109	59/4002	0.000972542	0.00815681	0.00594423	OG0000001/OG0000002/OG0000160/OG0000459/OG0004461/OG0005103/OG0006115	7
Phaffomycetales	Net expansion	KEGG	map00999	Biosynthesis of various plant secondary metabolites	4/109	18/4002	0.00118658	0.00964095	0.00702579	OG0000011/OG0000123/OG0000261/OG0000746	4
Phaffomycetales	Net expansion	KEGG	map01212	Fatty acid metabolism	8/109	86/4002	0.00212636	0.0165655	0.0120721	OG0000010/OG0000015/OG0000042/OG0000056/OG0000151/OG0000673/OG0003690/OG0004171	8
Phaffomycetales	Net expansion	KEGG	map01053	Biosynthesis of siderophore group nonribosomal peptides	2/109	4002-03-01	0.00216626	0.0165655	0.0120721	OG0000010/OG0000067	2
Phaffomycetales	Net expansion	KEGG	map00910	Nitrogen metabolism	5/109	36/4002	0.00262822	0.0195239	0.0142279	OG0000001/OG0000009/OG0000011/OG0000123/OG0004284	5
Phaffomycetales	Net expansion	KEGG	map00643	Styrene degradation	3/109	4002-11-01	0.00276525	0.0199713	0.014554	OG0000019/OG0000024/OG0004284	3
Phaffomycetales	Net expansion	KEGG	map00680	Methane metabolism	6/109	55/4002	0.00348272	0.0244731	0.0178347	OG0000045/OG0000081/OG0000459/OG0003690/OG0005103/OG0005639	6
Phaffomycetales	Net expansion	KEGG	map00780	Biotin metabolism	3/109	4002-12-01	0.0036144	0.0247301	0.0180219	OG0000010/OG0000056/OG0004171	3
Phaffomycetales	Net expansion	KEGG	map00250	Alanine, aspartate and glutamate metabolism	8/109	94/4002	0.00372593	0.0248396	0.0181017	OG0000001/OG0000009/OG0000011/OG0000081/OG0000087/OG0000123/OG0000567/OG0004971	8
Phaffomycetales	Net expansion	KEGG	map02024	Quorum sensing	5/109	42/4002	0.00521065	0.0338692	0.024682	OG0000011/OG0000095/OG0000151/OG0000511/OG0003690	5
Phaffomycetales	Net expansion	KEGG	map00960	Tropane, piperidine and pyridine alkaloid biosynthesis	3/109	14/4002	0.0057474	0.0357234	0.0260333	OG0000351/OG0000878/OG0005217	3
Phaffomycetales	Net expansion	KEGG	map00983	Drug metabolism - other enzymes	5/109	43/4002	0.00577071	0.0357234	0.0260333	OG0000023/OG0000511/OG0000673/OG0000767/OG0008331	5
Phaffomycetales	Net expansion	KEGG	map04142	Lysosome	8/109	102/4002	0.00613273	0.0370816	0.0270231	OG0000001/OG0000011/OG0000017/OG0000023/OG0000459/OG0000569/OG0003646/OG0004568	8
Phaffomycetales	Net expansion	KEGG	map00401	Novobiocin biosynthesis	2/109	4002-05-01	0.00696642	0.0406946	0.029656	OG0000351/OG0000878	2
Phaffomycetales	Net expansion	KEGG	map00830	Retinol metabolism	3/109	15/4002	0.00704329	0.0406946	0.029656	OG0000056/OG0000081/OG0000389	3
Phaffomycetales	Net expansion	KEGG	map04020	Calcium signaling pathway	9/109	130/4002	0.00834567	0.04668	0.0340178	OG0000001/OG0000002/OG0000317/OG0000440/OG0000459/OG0003690/OG0004971/OG0004992/OG0006607	9
Phaffomycetales	Net expansion	KEGG	map00770	Pantothenate and CoA biosynthesis	5/109	47/4002	0.0084383	0.04668	0.0340178	OG0000018/OG0000023/OG0000108/OG0000147/OG0000351	5
Saccharomycodales	Net expansion	InterPro	IPR001389	Flocculin	9/201	19/4013	9.92484e-08	0.000199787	0.000181154	OG0000015/OG0000017/OG0000039/OG0000261/OG0000534/OG0000612/OG0001061/OG0002448/OG0004386	9
Saccharomycodales	Net expansion	InterPro	IPR036259	MFS transporter superfamily	36/201	297/4013	3.13042e-07	0.000315076	0.000285692	OG0000005/OG0000007/OG0000009/OG0000010/OG0000012/OG0000019/OG0000020/OG0000026/OG0000030/OG0000038/OG0000039/OG0000040/OG0000044/OG0000063/OG0000071/OG0000086/OG0000095/OG0000117/OG0000154/OG0000160/OG0000261/OG0000363/OG0000379/OG0000517/OG0000534/OG0000652/OG0000782/OG0000785/OG0000899/OG0001170/OG0001184/OG0001302/OG0001310/OG0001415/OG0003093/OG0003372	36
Saccharomycodales	Net expansion	InterPro	IPR011004	Trimeric LpxA-like superfamily	14/201	60/4013	8.96033e-07	0.000546846	0.000495846	OG0000005/OG0000015/OG0000017/OG0000026/OG0000065/OG0000352/OG0000459/OG0000467/OG0000552/OG0000724/OG0000847/OG0001061/OG0002102/OG0003578	14
Saccharomycodales	Net expansion	InterPro	IPR011658	PA14 domain	6/201	4013-09-01	1.08663e-06	0.000546846	0.000495846	OG0000012/OG0000015/OG0000017/OG0000261/OG0001061/OG0004176	6
Saccharomycodales	Net expansion	InterPro	IPR038843	Cell wall protein Sed1/Spi1	5/201	4013-06-01	1.72993e-06	0.000696472	0.000631517	OG0000015/OG0000017/OG0000167/OG0001061/OG0004386	5
Saccharomycodales	Net expansion	InterPro	IPR011701	Major facilitator superfamily	22/201	152/4013	4.56189e-06	0.00153051	0.00138777	OG0000005/OG0000007/OG0000019/OG0000026/OG0000038/OG0000039/OG0000040/OG0000063/OG0000071/OG0000095/OG0000154/OG0000160/OG0000379/OG0000517/OG0000534/OG0000782/OG0000785/OG0000899/OG0001170/OG0001184/OG0001302/OG0003093	22
Saccharomycodales	Net expansion	InterPro	IPR021858	Fungal transcription factor	12/201	53/4013	7.79506e-06	0.00224164	0.00203258	OG0000007/OG0000019/OG0000028/OG0000038/OG0000043/OG0000064/OG0000128/OG0000133/OG0000298/OG0000397/OG0000847/OG0002425	12
Saccharomycodales	Net expansion	InterPro	IPR020846	Major facilitator superfamily domain	19/201	136/4013	3.54229e-05	0.00891328	0.008082	OG0000007/OG0000019/OG0000020/OG0000026/OG0000030/OG0000038/OG0000039/OG0000040/OG0000044/OG0000063/OG0000095/OG0000160/OG0000261/OG0000517/OG0000534/OG0001170/OG0001184/OG0001415/OG0003093	19
Saccharomycodales	Net expansion	InterPro	IPR005828	Major facilitator, sugar transporter-like	12/201	62/4013	4.23212e-05	0.00946584	0.00858303	OG0000010/OG0000020/OG0000026/OG0000030/OG0000038/OG0000040/OG0000044/OG0000160/OG0000261/OG0000517/OG0000534/OG0001415	12
Saccharomycodales	Net expansion	InterPro	IPR021109	Aspartic peptidase domain superfamily	15/201	97/4013	7.4915e-05	0.0142155	0.0128897	OG0000001/OG0000006/OG0000011/OG0000017/OG0000023/OG0000037/OG0000057/OG0000250/OG0000663/OG0000847/OG0001035/OG0001061/OG0001512/OG0001788/OG0003512	15
Saccharomycodales	Net expansion	InterPro	IPR037524	PA14/GLEYA domain	8/201	30/4013	7.76804e-05	0.0142155	0.0128897	OG0000012/OG0000015/OG0000017/OG0000043/OG0000261/OG0000362/OG0001061/OG0004176	8
Saccharomycodales	Net expansion	InterPro	IPR005829	Sugar transporter, conserved site	11/201	57/4013	9.15442e-05	0.0153565	0.0139244	OG0000019/OG0000020/OG0000026/OG0000030/OG0000038/OG0000044/OG0000095/OG0000160/OG0000261/OG0000517/OG0000534	11
Saccharomycodales	Net expansion	InterPro	IPR036412	HAD-like superfamily	13/201	78/4013	0.000104218	0.0161378	0.0146327	OG0000006/OG0000077/OG0000216/OG0000250/OG0000352/OG0000484/OG0001038/OG0001048/OG0002154/OG0002755/OG0003344/OG0003645/OG0003711	13
Saccharomycodales	Net expansion	InterPro	IPR008999	Actin-crosslinking	3/201	4013-03-01	0.000123879	0.0169902	0.0154057	OG0000015/OG0000459/OG0001533	3
Saccharomycodales	Net expansion	InterPro	IPR023214	HAD superfamily	12/201	69/4013	0.000126604	0.0169902	0.0154057	OG0000077/OG0000216/OG0000250/OG0000352/OG0000484/OG0001038/OG0001048/OG0002154/OG0002755/OG0003344/OG0003645/OG0003711	12
Saccharomycodales	Net expansion	InterPro	IPR029058	Alpha/Beta hydrolase fold	20/201	166/4013	0.000185345	0.0233187	0.0211439	OG0000009/OG0000020/OG0000023/OG0000028/OG0000037/OG0000040/OG0000043/OG0000058/OG0000064/OG0000071/OG0000075/OG0000077/OG0000086/OG0000362/OG0000589/OG0002154/OG0002509/OG0002755/OG0003069/OG0003136	20
Saccharomycodales	Net expansion	InterPro	IPR001711	Phospholipase C, phosphatidylinositol-specific, Y domain	8/201	34/4013	0.000202593	0.0239894	0.0217521	OG0000001/OG0000006/OG0000030/OG0000039/OG0000379/OG0000613/OG0000724/OG0001625	8
Saccharomycodales	Net expansion	InterPro	IPR036397	Ribonuclease H superfamily	15/201	108/4013	0.000259544	0.0290256	0.0263186	OG0000001/OG0000006/OG0000011/OG0000015/OG0000023/OG0000038/OG0000043/OG0000124/OG0000133/OG0000567/OG0000589/OG0000782/OG0000841/OG0001625/OG0005449	15
Saccharomycodales	Net expansion	InterPro	IPR008966	Adhesion domain superfamily	4/201	4013-08-01	0.000364843	0.0346168	0.0313883	OG0000015/OG0000017/OG0001061/OG0004386	4
Saccharomycodales	Net expansion	InterPro	IPR035971	Cellulose-binding domain superfamily	4/201	4013-08-01	0.000364843	0.0346168	0.0313883	OG0000015/OG0000017/OG0001061/OG0002154	4
Saccharomycodales	Net expansion	InterPro	IPR007219	Transcription factor domain, fungi	17/201	136/4013	0.000369414	0.0346168	0.0313883	OG0000019/OG0000020/OG0000026/OG0000028/OG0000032/OG0000133/OG0000261/OG0000383/OG0000785/OG0000880/OG0001021/OG0001118/OG0002154/OG0002997/OG0003512/OG0003978/OG0004086	17
Saccharomycodales	Net expansion	InterPro	IPR025928	Flocculin type 3 repeat	8/201	37/4013	0.000378325	0.0346168	0.0313883	OG0000007/OG0000015/OG0000017/OG0000261/OG0000459/OG0001061/OG0003978/OG0004386	8
Saccharomycodales	Net expansion	InterPro	IPR023631	Amidase signature domain	5/201	15/4013	0.000596582	0.047049	0.0426611	OG0000001/OG0000007/OG0000012/OG0000019/OG0000086	5
Saccharomycodales	Net expansion	InterPro	IPR036928	Amidase signature (AS) superfamily	5/201	15/4013	0.000596582	0.047049	0.0426611	OG0000001/OG0000007/OG0000012/OG0000019/OG0000086	5
Saccharomycodales	Net expansion	InterPro	IPR008422	Homeobox KN domain	4/201	4013-09-01	0.000631059	0.047049	0.0426611	OG0000187/OG0001184/OG0001415/OG0002994	4
Saccharomycodales	Net expansion	InterPro	IPR013715	Domain of unknown function DUF1746	4/201	4013-09-01	0.000631059	0.047049	0.0426611	OG0000095/OG0000124/OG0000567/OG0001306	4
Saccharomycodales	Net expansion	InterPro	IPR041492	Haloacid dehalogenase-like hydrolase	4/201	4013-09-01	0.000631059	0.047049	0.0426611	OG0000077/OG0000216/OG0000484/OG0001038	4
Saccharomycetales	Net expansion	InterPro	IPR020846	Major facilitator superfamily domain	24/111	135/3994	7.46017e-14	1.16677e-10	8.6695e-11	OG0000007/OG0000014/OG0000019/OG0000020/OG0000030/OG0000035/OG0000039/OG0000040/OG0000044/OG0000047/OG0000060/OG0000063/OG0000087/OG0000095/OG0000112/OG0000138/OG0000171/OG0000201/OG0000265/OG0000300/OG0000324/OG0000534/OG0002972/OG0003093	24
Saccharomycetales	Net expansion	InterPro	IPR036259	MFS transporter superfamily	33/111	296/3994	8.70713e-13	6.80897e-10	5.0593e-10	OG0000002/OG0000005/OG0000007/OG0000009/OG0000012/OG0000014/OG0000019/OG0000020/OG0000030/OG0000035/OG0000039/OG0000040/OG0000044/OG0000047/OG0000060/OG0000063/OG0000071/OG0000084/OG0000087/OG0000095/OG0000096/OG0000112/OG0000138/OG0000171/OG0000201/OG0000265/OG0000300/OG0000324/OG0000534/OG0000569/OG0000661/OG0002972/OG0003093	33
Saccharomycetales	Net expansion	InterPro	IPR021109	Aspartic peptidase domain superfamily	18/111	97/3994	6.68982e-11	2.70468e-08	2.00967e-08	OG0000001/OG0000003/OG0000006/OG0000011/OG0000014/OG0000017/OG0000023/OG0000037/OG0000057/OG0000079/OG0000087/OG0000096/OG0000112/OG0000171/OG0000663/OG0001061/OG0003468/OG0004155	18
Saccharomycetales	Net expansion	InterPro	IPR011701	Major facilitator superfamily	22/111	152/3994	6.91734e-11	2.70468e-08	2.00967e-08	OG0000005/OG0000007/OG0000014/OG0000019/OG0000035/OG0000039/OG0000040/OG0000060/OG0000063/OG0000071/OG0000087/OG0000095/OG0000112/OG0000138/OG0000171/OG0000201/OG0000265/OG0000324/OG0000534/OG0000569/OG0002972/OG0003093	22
Saccharomycetales	Net expansion	InterPro	IPR001389	Flocculin	9/111	19/3994	5.23503e-10	1.63752e-07	1.21673e-07	OG0000013/OG0000015/OG0000017/OG0000039/OG0000079/OG0000130/OG0000534/OG0001061/OG0004386	9
Saccharomycetales	Net expansion	InterPro	IPR001138	Zn(2)Cys(6) fungal-type DNA-binding domain	26/111	247/3994	1.4421e-09	3.75906e-07	2.79311e-07	OG0000002/OG0000003/OG0000013/OG0000019/OG0000020/OG0000028/OG0000035/OG0000039/OG0000043/OG0000047/OG0000096/OG0000105/OG0000112/OG0000120/OG0000171/OG0000184/OG0000201/OG0000265/OG0000300/OG0000324/OG0000424/OG0000437/OG0000661/OG0000880/OG0004086/OG0004936	26
Saccharomycetales	Net expansion	InterPro	IPR005829	Sugar transporter, conserved site	13/111	56/3994	2.02149e-09	4.51658e-07	3.35597e-07	OG0000014/OG0000019/OG0000020/OG0000030/OG0000035/OG0000044/OG0000047/OG0000060/OG0000095/OG0000112/OG0000138/OG0000171/OG0000534	13
Saccharomycetales	Net expansion	InterPro	IPR001958	Tetracycline resistance protein TetA/multidrug resistance protein MdtG-like	7/111	3994-11-01	3.19365e-09	6.24358e-07	4.63919e-07	OG0000035/OG0000047/OG0000087/OG0000095/OG0000112/OG0000138/OG0000171	7
Saccharomycetales	Net expansion	InterPro	IPR036864	Zn(2)-C6 fungal-type DNA-binding domain superfamily	25/111	245/3994	6.14634e-09	1.0681e-06	7.93633e-07	OG0000002/OG0000003/OG0000013/OG0000019/OG0000020/OG0000028/OG0000035/OG0000039/OG0000043/OG0000047/OG0000096/OG0000105/OG0000112/OG0000120/OG0000171/OG0000184/OG0000201/OG0000265/OG0000300/OG0000324/OG0000437/OG0000661/OG0000880/OG0004086/OG0004936	25
Saccharomycetales	Net expansion	InterPro	IPR025928	Flocculin type 3 repeat	10/111	37/3994	3.39798e-08	5.31444e-06	3.94881e-06	OG0000003/OG0000007/OG0000015/OG0000017/OG0000079/OG0000130/OG0000269/OG0000459/OG0001061/OG0004386	10
Saccharomycetales	Net expansion	InterPro	IPR005828	Major facilitator, sugar transporter-like	12/111	61/3994	6.49384e-08	9.23307e-06	6.86048e-06	OG0000002/OG0000014/OG0000020/OG0000030/OG0000035/OG0000040/OG0000044/OG0000047/OG0000060/OG0000087/OG0000112/OG0000534	12
Saccharomycetales	Net expansion	InterPro	IPR038843	Cell wall protein Sed1/Spi1	5/111	3994-06-01	8.90068e-08	1.16006e-05	8.61961e-06	OG0000015/OG0000017/OG0000130/OG0001061/OG0004386	5
Saccharomycetales	Net expansion	InterPro	IPR018789	Flocculin 11 domain	7/111	16/3994	9.86528e-08	1.18687e-05	8.81884e-06	OG0000007/OG0000013/OG0000014/OG0000015/OG0000017/OG0000168/OG0001061	7
Saccharomycetales	Net expansion	InterPro	IPR007219	Transcription factor domain, fungi	17/111	135/3994	1.09871e-07	1.22741e-05	9.12009e-06	OG0000003/OG0000013/OG0000019/OG0000020/OG0000028/OG0000035/OG0000047/OG0000066/OG0000096/OG0000120/OG0000171/OG0000265/OG0000300/OG0000437/OG0000880/OG0004086/OG0004936	17
Saccharomycetales	Net expansion	InterPro	IPR017853	Glycoside hydrolase superfamily	11/111	55/3994	1.9915e-07	2.07647e-05	1.54289e-05	OG0000008/OG0000009/OG0000012/OG0000017/OG0000039/OG0000047/OG0000083/OG0000112/OG0000142/OG0000447/OG0001061	11
Saccharomycetales	Net expansion	InterPro	IPR033121	Peptidase family A1 domain	13/111	84/3994	3.49006e-07	3.41153e-05	2.53488e-05	OG0000003/OG0000006/OG0000014/OG0000017/OG0000023/OG0000037/OG0000057/OG0000079/OG0000096/OG0000112/OG0000171/OG0001061/OG0003468	13
Saccharomycetales	Net expansion	InterPro	IPR001878	Zinc finger, CCHC-type	9/111	39/3994	7.53642e-07	6.93351e-05	5.15183e-05	OG0000001/OG0000011/OG0000023/OG0000025/OG0000033/OG0000035/OG0000042/OG0000046/OG0004155	9
Saccharomycetales	Net expansion	InterPro	IPR036291	NAD(P)-binding domain superfamily	20/111	210/3994	8.1063e-07	7.04348e-05	5.23354e-05	OG0000001/OG0000006/OG0000012/OG0000019/OG0000030/OG0000035/OG0000037/OG0000047/OG0000069/OG0000071/OG0000081/OG0000084/OG0000105/OG0000152/OG0000170/OG0000181/OG0000324/OG0000389/OG0000437/OG0000661	20
Saccharomycetales	Net expansion	InterPro	IPR021858	Fungal transcription factor	10/111	53/3994	1.30954e-06	0.000107796	8.00961e-05	OG0000002/OG0000007/OG0000013/OG0000019/OG0000028/OG0000043/OG0000120/OG0000171/OG0000201/OG0000324	10
Saccharomycetales	Net expansion	InterPro	IPR023631	Amidase signature domain	6/111	15/3994	1.64331e-06	0.000122388	9.09382e-05	OG0000001/OG0000007/OG0000012/OG0000019/OG0000066/OG0000424	6
Saccharomycetales	Net expansion	InterPro	IPR036928	Amidase signature (AS) superfamily	6/111	15/3994	1.64331e-06	0.000122388	9.09382e-05	OG0000001/OG0000007/OG0000012/OG0000019/OG0000066/OG0000424	6
Saccharomycetales	Net expansion	InterPro	IPR001969	Aspartic peptidase, active site	10/111	56/3994	2.22968e-06	0.00015851	0.000117778	OG0000001/OG0000003/OG0000011/OG0000015/OG0000017/OG0000037/OG0000079/OG0000096/OG0000130/OG0004155	10
Saccharomycetales	Net expansion	InterPro	IPR043502	DNA/RNA polymerase superfamily	11/111	70/3994	2.53754e-06	0.000172553	0.000128213	OG0000001/OG0000011/OG0000015/OG0000019/OG0000023/OG0000037/OG0000138/OG0000171/OG0000265/OG0000300/OG0004155	11
Saccharomycetales	Net expansion	InterPro	IPR001461	Aspartic peptidase A1 family	10/111	59/3994	3.66829e-06	0.000239051	0.000177623	OG0000006/OG0000014/OG0000017/OG0000023/OG0000037/OG0000096/OG0000112/OG0000171/OG0001061/OG0003468	10
Saccharomycetales	Net expansion	InterPro	IPR011004	Trimeric LpxA-like superfamily	10/111	60/3994	4.30044e-06	0.000269036	0.000199903	OG0000005/OG0000015/OG0000017/OG0000079/OG0000083/OG0000130/OG0000184/OG0000352/OG0000459/OG0001061	10
Saccharomycetales	Net expansion	InterPro	IPR036875	Zinc finger, CCHC-type superfamily	8/111	38/3994	6.74855e-06	0.000405951	0.000301635	OG0000001/OG0000011/OG0000023/OG0000025/OG0000033/OG0000035/OG0000046/OG0004155	8
Saccharomycetales	Net expansion	InterPro	IPR018871	GLEYA adhesin domain	7/111	29/3994	9.97681e-06	0.000561585	0.000417276	OG0000013/OG0000015/OG0000017/OG0000043/OG0000084/OG0000130/OG0001061	7
Saccharomycetales	Net expansion	InterPro	IPR029058	Alpha/Beta hydrolase fold	16/111	166/3994	1.00539e-05	0.000561585	0.000417276	OG0000009/OG0000020/OG0000023/OG0000028/OG0000035/OG0000037/OG0000040/OG0000043/OG0000071/OG0000075/OG0000170/OG0000181/OG0000184/OG0000265/OG0001005/OG0003468	16
Saccharomycetales	Net expansion	InterPro	IPR037524	PA14/GLEYA domain	7/111	30/3994	1.27173e-05	0.000685858	0.000509616	OG0000012/OG0000013/OG0000015/OG0000017/OG0000043/OG0000084/OG0001061	7
Saccharomycetales	Net expansion	InterPro	IPR013103	Reverse transcriptase, RNA-dependent DNA polymerase	7/111	31/3994	1.60531e-05	0.0008369	0.000621845	OG0000001/OG0000011/OG0000015/OG0000042/OG0000060/OG0000168/OG0000171	7
Saccharomycetales	Net expansion	InterPro	IPR010573	Major facilitator transporter Str1/Tri12-like	3/111	3994-03-01	2.09047e-05	0.00105468	0.000783661	OG0000095/OG0000112/OG0000171	3
Saccharomycetales	Net expansion	InterPro	IPR011032	GroES-like superfamily	7/111	34/3994	3.0653e-05	0.00149816	0.00111319	OG0000011/OG0000019/OG0000037/OG0000081/OG0000084/OG0000181/OG0000661	7
Saccharomycetales	Net expansion	InterPro	IPR008966	Adhesion domain superfamily	4/111	3994-08-01	3.6312e-05	0.00162263	0.00120567	OG0000015/OG0000017/OG0001061/OG0004386	4
Saccharomycetales	Net expansion	InterPro	IPR035971	Cellulose-binding domain superfamily	4/111	3994-08-01	3.6312e-05	0.00162263	0.00120567	OG0000015/OG0000017/OG0000079/OG0001061	4
Saccharomycetales	Net expansion	InterPro	IPR041373	Reverse transcriptase, RNase H-like domain	4/111	3994-08-01	3.6312e-05	0.00162263	0.00120567	OG0000001/OG0000011/OG0000037/OG0000300	4
Saccharomycetales	Net expansion	InterPro	IPR004841	Amino acid permease/ SLC12A domain	7/111	36/3994	4.54286e-05	0.00197362	0.00146647	OG0000004/OG0000013/OG0000015/OG0000066/OG0000184/OG0000265/OG0003707	7
Saccharomycetales	Net expansion	InterPro	IPR002328	Alcohol dehydrogenase, zinc-type, conserved site	5/111	16/3994	5.18254e-05	0.00213302	0.00158491	OG0000019/OG0000037/OG0000081/OG0000084/OG0000181	5
Saccharomycetales	Net expansion	InterPro	IPR021031	Hyphally-regulated cell wall protein, N-terminal	5/111	16/3994	5.18254e-05	0.00213302	0.00158491	OG0000015/OG0000017/OG0000020/OG0000130/OG0000567	5
Saccharomycetales	Net expansion	InterPro	IPR039261	Ferredoxin-NADP reductase (FNR), nucleotide-binding domain	7/111	37/3994	5.47563e-05	0.00219587	0.00163161	OG0000004/OG0000008/OG0000030/OG0000120/OG0000424/OG0000676/OG0000880	7
Saccharomycetales	Net expansion	InterPro	IPR001155	NADH:flavin oxidoreductase/NADH oxidase, N-terminal	4/111	3994-09-01	6.39634e-05	0.00238188	0.00176981	OG0000030/OG0000255/OG0000300/OG0000663	4
Saccharomycetales	Net expansion	InterPro	IPR011658	PA14 domain	4/111	3994-09-01	6.39634e-05	0.00238188	0.00176981	OG0000012/OG0000015/OG0000017/OG0001061	4
Saccharomycetales	Net expansion	InterPro	IPR021988	Beta-mannosyltransferase	4/111	3994-09-01	6.39634e-05	0.00238188	0.00176981	OG0000074/OG0000168/OG0000201/OG0000545	4
Saccharomycetales	Net expansion	InterPro	IPR027469	Cation efflux transmembrane domain superfamily	5/111	17/3994	7.18016e-05	0.00259634	0.00192917	OG0000039/OG0000040/OG0000066/OG0000071/OG0000184	5
Saccharomycetales	Net expansion	InterPro	IPR013785	Aldolase-type TIM barrel	10/111	82/3994	7.30429e-05	0.00259634	0.00192917	OG0000009/OG0000011/OG0000030/OG0000033/OG0000039/OG0000105/OG0000255/OG0000300/OG0000663/OG0000759	10
Saccharomycetales	Net expansion	InterPro	IPR000254	Cellulose-binding domain, fungal	4/111	3994-10-01	0.000104327	0.00362594	0.00269419	OG0000015/OG0000017/OG0000079/OG0001061	4
Saccharomycetales	Net expansion	InterPro	IPR036324	Manganese/iron superoxide dismutase, N-terminal domain superfamily	4/111	3994-11-01	0.00016044	0.00545496	0.00405322	OG0000004/OG0000007/OG0000020/OG0000037	4
Saccharomycetales	Net expansion	InterPro	IPR016087	Chalcone isomerase	3/111	3994-05-01	0.000200653	0.00640451	0.00475877	OG0000066/OG0000171/OG0001005	3
Saccharomycetales	Net expansion	InterPro	IPR016088	Chalcone isomerase, 3-layer sandwich	3/111	3994-05-01	0.000200653	0.00640451	0.00475877	OG0000066/OG0000171/OG0001005	3
Saccharomycetales	Net expansion	InterPro	IPR036298	Chalcone isomerase superfamily	3/111	3994-05-01	0.000200653	0.00640451	0.00475877	OG0000066/OG0000171/OG0001005	3
Saccharomycetales	Net expansion	InterPro	IPR008160	Collagen triple helix repeat	9/111	77/3994	0.000237034	0.00741442	0.00550917	OG0000002/OG0000015/OG0000017/OG0000040/OG0000042/OG0000120/OG0000130/OG0000459/OG0001061	9
Saccharomycetales	Net expansion	InterPro	IPR012337	Ribonuclease H-like superfamily	12/111	132/3994	0.000247866	0.00760121	0.00564796	OG0000001/OG0000006/OG0000011/OG0000015/OG0000035/OG0000043/OG0000087/OG0000142/OG0000171/OG0000218/OG0000567/OG0004155	12
Saccharomycetales	Net expansion	InterPro	IPR004840	Amino acid permease, conserved site	5/111	22/3994	0.000273394	0.0080677	0.00599458	OG0000004/OG0000013/OG0000015/OG0000037/OG0000184	5
Saccharomycetales	Net expansion	InterPro	IPR013149	Alcohol dehydrogenase-like, C-terminal	5/111	22/3994	0.000273394	0.0080677	0.00599458	OG0000019/OG0000037/OG0000081/OG0000084/OG0000181	5
Saccharomycetales	Net expansion	InterPro	IPR001711	Phospholipase C, phosphatidylinositol-specific, Y domain	6/111	34/3994	0.000286839	0.00830769	0.0061729	OG0000001/OG0000006/OG0000013/OG0000030/OG0000039/OG0000346	6
Saccharomycetales	Net expansion	InterPro	IPR007110	Immunoglobulin-like domain	8/111	63/3994	0.000299696	0.00852226	0.00633233	OG0000003/OG0000015/OG0000017/OG0000020/OG0000083/OG0000218/OG0001061/OG0004386	8
Saccharomycetales	Net expansion	InterPro	IPR036188	FAD/NAD(P)-binding domain superfamily	9/111	80/3994	0.000317803	0.00887579	0.00659501	OG0000004/OG0000006/OG0000019/OG0000030/OG0000042/OG0000047/OG0000087/OG0000096/OG0000201	9
Saccharomycetales	Net expansion	InterPro	IPR027443	Isopenicillin N synthase-like superfamily	4/111	13/3994	0.000332944	0.00902508	0.00670594	OG0000007/OG0000028/OG0000066/OG0000087	4
Saccharomycetales	Net expansion	InterPro	IPR015424	Pyridoxal phosphate-dependent transferase	8/111	64/3994	0.00033469	0.00902508	0.00670594	OG0000004/OG0000014/OG0000039/OG0000060/OG0000071/OG0000109/OG0000567/OG0000592	8
Saccharomycetales	Net expansion	InterPro	IPR013154	Alcohol dehydrogenase-like, N-terminal	5/111	23/3994	0.000341662	0.00905693	0.00672961	OG0000019/OG0000037/OG0000081/OG0000084/OG0000181	5
Saccharomycetales	Net expansion	InterPro	IPR005468	Avidin/streptavidin	3/111	3994-06-01	0.00039318	0.00991828	0.00736962	OG0000015/OG0000017/OG0000079	3
Saccharomycetales	Net expansion	InterPro	IPR021752	Transcription initiation factor Rrn7, Zinc-finger	3/111	3994-06-01	0.00039318	0.00991828	0.00736962	OG0000013/OG0000033/OG0000053	3
Saccharomycetales	Net expansion	InterPro	IPR037545	Tripartite DENN domain, FNIP1/2-type	3/111	3994-06-01	0.00039318	0.00991828	0.00736962	OG0000017/OG0000043/OG0000269	3
Saccharomycetales	Net expansion	InterPro	IPR015421	Pyridoxal phosphate-dependent transferase, major domain	8/111	66/3994	0.000414706	0.0102952	0.00764972	OG0000004/OG0000014/OG0000039/OG0000060/OG0000071/OG0000109/OG0000567/OG0000592	8
Saccharomycetales	Net expansion	InterPro	IPR017927	FAD-binding domain, ferredoxin reductase-type	5/111	24/3994	0.000422096	0.010315	0.00766437	OG0000004/OG0000008/OG0000030/OG0000676/OG0000880	5
Saccharomycetales	Net expansion	InterPro	IPR013112	FAD-binding 8	4/111	14/3994	0.000456187	0.0109766	0.00815596	OG0000004/OG0000008/OG0000120/OG0000880	4
Saccharomycetales	Net expansion	InterPro	IPR020843	Polyketide synthase, enoylreductase domain	5/111	25/3994	0.000516039	0.0122286	0.00908625	OG0000037/OG0000081/OG0000084/OG0000181/OG0000661	5
Saccharomycetales	Net expansion	InterPro	IPR001584	Integrase, catalytic core	6/111	38/3994	0.000537854	0.0123706	0.00919181	OG0000001/OG0000006/OG0000011/OG0000035/OG0000087/OG0004155	6
Saccharomycetales	Net expansion	InterPro	IPR036812	NADP-dependent oxidoreductase domain superfamily	6/111	38/3994	0.000537854	0.0123706	0.00919181	OG0000011/OG0000019/OG0000023/OG0000084/OG0000201/OG0000424	6
Saccharomycetales	Net expansion	InterPro	IPR023298	P-type ATPase, transmembrane domain superfamily	7/111	53/3994	0.000568067	0.0128762	0.00956745	OG0000008/OG0000012/OG0000014/OG0000037/OG0000095/OG0000096/OG0000346	7
Saccharomycetales	Net expansion	InterPro	IPR001248	Purine-cytosine permease	3/111	3994-07-01	0.00067415	0.0142482	0.0105869	OG0000028/OG0000040/OG0000346	3
Saccharomycetales	Net expansion	InterPro	IPR005162	Retrotransposon gag domain	3/111	3994-07-01	0.00067415	0.0142482	0.0105869	OG0000001/OG0000011/OG0004155	3
Saccharomycetales	Net expansion	InterPro	IPR033504	Agglutinin-like protein	3/111	3994-07-01	0.00067415	0.0142482	0.0105869	OG0000015/OG0000017/OG0001061	3
Saccharomycetales	Net expansion	InterPro	IPR036908	RlpA-like domain superfamily	3/111	3994-07-01	0.00067415	0.0142482	0.0105869	OG0000006/OG0000014/OG0000069	3
Saccharomycetales	Net expansion	InterPro	IPR041588	Integrase zinc-binding domain	3/111	3994-07-01	0.00067415	0.0142482	0.0105869	OG0000001/OG0000011/OG0004155	3
Saccharomycetales	Net expansion	InterPro	IPR036397	Ribonuclease H superfamily	10/111	108/3994	0.000721317	0.014255	0.0105919	OG0000001/OG0000006/OG0000011/OG0000015/OG0000023/OG0000035/OG0000043/OG0000087/OG0000567/OG0004155	10
Saccharomycetales	Net expansion	InterPro	IPR043128	Reverse transcriptase/Diguanylate cyclase domain	5/111	27/3994	0.000750096	0.014255	0.0105919	OG0000001/OG0000011/OG0000015/OG0000138/OG0004155	5
Saccharomycetales	Net expansion	InterPro	IPR004756	Amino acid permease subfamily	2/111	3994-02-01	0.000765611	0.014255	0.0105919	OG0000037/OG0000184	2
Saccharomycetales	Net expansion	InterPro	IPR012332	Autotransporter, pectate lyase C-like domain superfamily	2/111	3994-02-01	0.000765611	0.014255	0.0105919	OG0000083/OG0000130	2
Saccharomycetales	Net expansion	InterPro	IPR015194	ISWI, HAND domain	2/111	3994-02-01	0.000765611	0.014255	0.0105919	OG0000043/OG0000066	2
Saccharomycetales	Net expansion	InterPro	IPR018061	Retropepsins	2/111	3994-02-01	0.000765611	0.014255	0.0105919	OG0000001/OG0000011	2
Saccharomycetales	Net expansion	InterPro	IPR023296	Glycosyl hydrolase, five-bladed beta-propellor domain superfamily	2/111	3994-02-01	0.000765611	0.014255	0.0105919	OG0000168/OG0004465	2
Saccharomycetales	Net expansion	InterPro	IPR025164	Putative adhesin	2/111	3994-02-01	0.000765611	0.014255	0.0105919	OG0000015/OG0000083	2
Saccharomycetales	Net expansion	InterPro	IPR032567	LDOC1-related	2/111	3994-02-01	0.000765611	0.014255	0.0105919	OG0000011/OG0004155	2
Saccharomycetales	Net expansion	InterPro	IPR036306	ISWI, HAND domain superfamily	2/111	3994-02-01	0.000765611	0.014255	0.0105919	OG0000043/OG0000066	2
Saccharomycetales	Net expansion	InterPro	IPR014721	Small ribosomal subunit protein uS5 domain 2-type fold, subgroup	6/111	41/3994	0.000818605	0.0150623	0.0111918	OG0000012/OG0000063/OG0000120/OG0000152/OG0000218/OG0003093	6
Saccharomycetales	Net expansion	InterPro	IPR013121	Ferric reductase, NAD binding domain	4/111	17/3994	0.00101686	0.0181639	0.0134964	OG0000004/OG0000008/OG0000120/OG0000880	4
Saccharomycetales	Net expansion	InterPro	IPR000420	Yeast PIR protein repeat	3/111	3994-08-01	0.00105685	0.0181639	0.0134964	OG0000017/OG0000083/OG0000459	3
Saccharomycetales	Net expansion	InterPro	IPR000424	Primosome PriB/single-strand DNA-binding	3/111	3994-08-01	0.00105685	0.0181639	0.0134964	OG0000008/OG0000019/OG0000020	3
Saccharomycetales	Net expansion	InterPro	IPR007527	Zinc finger, SWIM-type	3/111	3994-08-01	0.00105685	0.0181639	0.0134964	OG0000001/OG0000005/OG0000255	3
Saccharomycetales	Net expansion	InterPro	IPR011650	Peptidase M20, dimerisation domain	3/111	3994-08-01	0.00105685	0.0181639	0.0134964	OG0000007/OG0000039/OG0000071	3
Saccharomycetales	Net expansion	InterPro	IPR035179	Protein of unknown function DUF5314	3/111	3994-08-01	0.00105685	0.0181639	0.0134964	OG0000001/OG0000011/OG0003468	3
Saccharomycetales	Net expansion	InterPro	IPR015943	WD40/YVTN repeat-like-containing domain superfamily	20/111	350/3994	0.00128583	0.0218591	0.0162421	OG0000001/OG0000007/OG0000009/OG0000014/OG0000017/OG0000020/OG0000033/OG0000039/OG0000040/OG0000057/OG0000066/OG0000087/OG0000105/OG0000134/OG0000138/OG0000168/OG0000201/OG0000545/OG0000592/OG0001061	20
Saccharomycetales	Net expansion	InterPro	IPR002347	Short-chain dehydrogenase/reductase SDR	8/111	79/3994	0.00139576	0.0234729	0.0174411	OG0000006/OG0000030/OG0000047/OG0000069/OG0000105/OG0000170/OG0000181/OG0000389	8
Saccharomycetales	Net expansion	InterPro	IPR023210	NADP-dependent oxidoreductase domain	5/111	31/3994	0.00144491	0.0240409	0.0178632	OG0000011/OG0000019/OG0000084/OG0000201/OG0000424	5
Saccharomycetales	Net expansion	InterPro	IPR020568	Ribosomal protein uS5 domain 2-type superfamily	7/111	62/3994	0.00147543	0.0242902	0.0180484	OG0000012/OG0000040/OG0000063/OG0000120/OG0000152/OG0000300/OG0003093	7
Saccharomycetales	Net expansion	InterPro	IPR001083	Copper fist DNA-binding domain	3/111	3994-09-01	0.0015533	0.0242936	0.0180509	OG0000003/OG0000008/OG0000037	3
Saccharomycetales	Net expansion	InterPro	IPR002710	Dilute domain	3/111	3994-09-01	0.0015533	0.0242936	0.0180509	OG0000002/OG0000009/OG0000300	3
Saccharomycetales	Net expansion	InterPro	IPR004762	Amino acid permease, fungi	3/111	3994-09-01	0.0015533	0.0242936	0.0180509	OG0000004/OG0000013/OG0000015	3
Saccharomycetales	Net expansion	InterPro	IPR017241	Toll-like receptor	3/111	3994-09-01	0.0015533	0.0242936	0.0180509	OG0000015/OG0000017/OG0001061	3
Saccharomycetales	Net expansion	InterPro	IPR044861	Isopenicillin N synthase-like, Fe(2+) 2OG dioxygenase domain	3/111	3994-09-01	0.0015533	0.0242936	0.0180509	OG0000007/OG0000066/OG0000087	3
Saccharomycetales	Net expansion	InterPro	IPR036852	Peptidase S8/S53 domain superfamily	4/111	19/3994	0.00158642	0.024566	0.0182534	OG0000013/OG0000015/OG0000269/OG0000459	4
Saccharomycetales	Net expansion	InterPro	IPR001433	Oxidoreductase FAD/NAD(P)-binding	4/111	20/3994	0.00194096	0.0296375	0.0220216	OG0000008/OG0000030/OG0000424/OG0000676	4
Saccharomycetales	Net expansion	InterPro	IPR000262	FMN-dependent dehydrogenase	3/111	3994-10-01	0.00217428	0.0296375	0.0220216	OG0000011/OG0000039/OG0000105	3
Saccharomycetales	Net expansion	InterPro	IPR001509	NAD-dependent epimerase/dehydratase	3/111	3994-10-01	0.00217428	0.0296375	0.0220216	OG0000006/OG0000071/OG0000389	3
Saccharomycetales	Net expansion	InterPro	IPR026992	Non-haem dioxygenase N-terminal domain	3/111	3994-10-01	0.00217428	0.0296375	0.0220216	OG0000007/OG0000066/OG0000087	3
Saccharomycetales	Net expansion	InterPro	IPR037396	FMN hydroxy acid dehydrogenase domain	3/111	3994-10-01	0.00217428	0.0296375	0.0220216	OG0000011/OG0000039/OG0000105	3
Saccharomycetales	Net expansion	InterPro	IPR041577	Reverse transcriptase/retrotransposon-derived protein, RNase H-like domain	3/111	3994-10-01	0.00217428	0.0296375	0.0220216	OG0000001/OG0000011/OG0000023	3
Saccharomycetales	Net expansion	InterPro	IPR000960	Flavin monooxygenase FMO	2/111	3994-03-01	0.00225502	0.0296375	0.0220216	OG0000030/OG0000047	2
Saccharomycetales	Net expansion	InterPro	IPR001919	Carbohydrate-binding type-2 domain	2/111	3994-03-01	0.00225502	0.0296375	0.0220216	OG0000015/OG0000017	2
Saccharomycetales	Net expansion	InterPro	IPR006047	Glycosyl hydrolase, family 13, catalytic domain	2/111	3994-03-01	0.00225502	0.0296375	0.0220216	OG0000047/OG0000447	2
Saccharomycetales	Net expansion	InterPro	IPR008999	Actin-crosslinking	2/111	3994-03-01	0.00225502	0.0296375	0.0220216	OG0000015/OG0000459	2
Saccharomycetales	Net expansion	InterPro	IPR011010	DNA breaking-rejoining enzyme, catalytic core	2/111	3994-03-01	0.00225502	0.0296375	0.0220216	OG0000352/OG0004155	2
Saccharomycetales	Net expansion	InterPro	IPR014748	Enoyl-CoA hydratase, C-terminal	2/111	3994-03-01	0.00225502	0.0296375	0.0220216	OG0000066/OG0000661	2
Saccharomycetales	Net expansion	InterPro	IPR018844	Nucleolar protein Dnt1-like, N-terminal	2/111	3994-03-01	0.00225502	0.0296375	0.0220216	OG0000037/OG0000184	2
Saccharomycetales	Net expansion	InterPro	IPR021027	Transposase, putative, helix-turn-helix domain	2/111	3994-03-01	0.00225502	0.0296375	0.0220216	OG0000011/OG0000171	2
Saccharomycetales	Net expansion	InterPro	IPR031342	Meiotically up-regulated gene 163 protein-like	2/111	3994-03-01	0.00225502	0.0296375	0.0220216	OG0000036/OG0000043	2
Saccharomycetales	Net expansion	InterPro	IPR032922	Protein SON	2/111	3994-03-01	0.00225502	0.0296375	0.0220216	OG0000017/OG0001061	2
Saccharomycetales	Net expansion	InterPro	IPR040181	Pleckstrin homology domain-containing family G member 5/7	2/111	3994-03-01	0.00225502	0.0296375	0.0220216	OG0000003/OG0001061	2
Saccharomycetales	Net expansion	InterPro	IPR044659	Protein PELPK1/2	2/111	3994-03-01	0.00225502	0.0296375	0.0220216	OG0000017/OG0001061	2
Saccharomycetales	Net expansion	InterPro	IPR001995	Peptidase A2A, retrovirus, catalytic	4/111	21/3994	0.00234683	0.030587	0.0227272	OG0000001/OG0000011/OG0000074/OG0004155	4
Saccharomycetales	Net expansion	InterPro	IPR013320	Concanavalin A-like lectin/glucanase domain superfamily	5/111	35/3994	0.00252715	0.032665	0.0242712	OG0000017/OG0000168/OG0000255/OG0000269/OG0004465	5
Saccharomycetales	Net expansion	InterPro	IPR015422	Pyridoxal phosphate-dependent transferase, small domain	6/111	51/3994	0.00261712	0.0335506	0.0249293	OG0000004/OG0000014/OG0000039/OG0000109/OG0000567/OG0000592	6
Saccharomycetales	Net expansion	InterPro	IPR000253	Forkhead-associated (FHA) domain	10/111	128/3994	0.0026532	0.0337367	0.0250675	OG0000006/OG0000012/OG0000028/OG0000039/OG0000040/OG0000042/OG0000109/OG0000134/OG0000184/OG0000545	10
Saccharomycetales	Net expansion	InterPro	IPR004839	Aminotransferase, class I/classII	4/111	22/3994	0.0028076	0.0354119	0.0263123	OG0000014/OG0000039/OG0000071/OG0000109	4
Saccharomycetales	Net expansion	InterPro	IPR004089	Methyl-accepting chemotaxis protein (MCP) signalling domain	3/111	3994-11-01	0.00292948	0.0366536	0.0272349	OG0000015/OG0000017/OG0001061	3
Saccharomycetales	Net expansion	InterPro	IPR011009	Protein kinase-like domain superfamily	16/111	272/3994	0.0030792	0.0382212	0.0283997	OG0000001/OG0000005/OG0000009/OG0000012/OG0000015/OG0000037/OG0000057/OG0000063/OG0000066/OG0000130/OG0000184/OG0000218/OG0000567/OG0000663/OG0000704/OG0002640	16
Saccharomycetales	Net expansion	InterPro	IPR021934	Sox, C-terminal	4/111	23/3994	0.00332674	0.0409687	0.0304411	OG0000003/OG0000074/OG0000079/OG0001061	4
Saccharomycetales	Net expansion	InterPro	IPR000757	Glycoside hydrolase family 16	3/111	3994-12-01	0.00382746	0.0467668	0.0347493	OG0000017/OG0000168/OG0000255	3
Saccharomycetales	Net expansion	InterPro	IPR000408	Regulator of chromosome condensation, RCC1	4/111	24/3994	0.00390767	0.0471129	0.0350065	OG0000001/OG0000012/OG0000066/OG0000170	4
Saccharomycetales	Net expansion	InterPro	IPR001667	DDH domain	2/111	3994-04-01	0.00442813	0.0471129	0.0350065	OG0000012/OG0000037	2
Saccharomycetales	Net expansion	InterPro	IPR002195	Dihydroorotase, conserved site	2/111	3994-04-01	0.00442813	0.0471129	0.0350065	OG0000002/OG0000071	2
Saccharomycetales	Net expansion	InterPro	IPR004097	DHHA2 domain	2/111	3994-04-01	0.00442813	0.0471129	0.0350065	OG0000012/OG0000037	2
Saccharomycetales	Net expansion	InterPro	IPR008075	Lipocalin-interacting membrane receptor	2/111	3994-04-01	0.00442813	0.0471129	0.0350065	OG0000007/OG0000184	2
Saccharomycetales	Net expansion	InterPro	IPR008119	Dense granule Gra6 protein	2/111	3994-04-01	0.00442813	0.0471129	0.0350065	OG0000015/OG0000017	2
Saccharomycetales	Net expansion	InterPro	IPR008401	Apc13	2/111	3994-04-01	0.00442813	0.0471129	0.0350065	OG0000036/OG0000083	2
Saccharomycetales	Net expansion	InterPro	IPR010998	Integrase/recombinase, N-terminal	2/111	3994-04-01	0.00442813	0.0471129	0.0350065	OG0000039/OG0000352	2
Saccharomycetales	Net expansion	InterPro	IPR012681	Nucleobase cation symporter-1, NCS1	2/111	3994-04-01	0.00442813	0.0471129	0.0350065	OG0000028/OG0000346	2
Saccharomycetales	Net expansion	InterPro	IPR019451	RNA polymerase II assembly factor Rtp1, C-terminal	2/111	3994-04-01	0.00442813	0.0471129	0.0350065	OG0000001/OG0000014	2
Saccharomycetales	Net expansion	InterPro	IPR021646	Sir1, ORC-binding domain	2/111	3994-04-01	0.00442813	0.0471129	0.0350065	OG0000006/OG0000015	2
Saccharomycetales	Net expansion	InterPro	IPR022209	Pre-mRNA splicing factor	2/111	3994-04-01	0.00442813	0.0471129	0.0350065	OG0000004/OG0000545	2
Saccharomycetales	Net expansion	InterPro	IPR025724	GAG-pre-integrase domain	2/111	3994-04-01	0.00442813	0.0471129	0.0350065	OG0000001/OG0000035	2
Saccharomycetales	Net expansion	InterPro	IPR036075	Damage-control phosphatase ARMT1-like, metal-binding domain superfamily	2/111	3994-04-01	0.00442813	0.0471129	0.0350065	OG0000066/OG0000120	2
Saccharomycetales	Net expansion	InterPro	IPR036948	Large ribosomal subunit protein eL21 superfamily	2/111	3994-04-01	0.00442813	0.0471129	0.0350065	OG0000011/OG0000604	2
Saccharomycetales	Net expansion	InterPro	IPR036962	Glycoside hydrolase, family 3, N-terminal domain superfamily	2/111	3994-04-01	0.00442813	0.0471129	0.0350065	OG0000012/OG0000142	2
Saccharomycetales	Net expansion	InterPro	IPR037796	Transcription initiation factor TFIID subunit 6	2/111	3994-04-01	0.00442813	0.0471129	0.0350065	OG0000015/OG0000017	2
Saccharomycetales	Net expansion	InterPro	IPR038222	DHHA2 domain superfamily	2/111	3994-04-01	0.00442813	0.0471129	0.0350065	OG0000012/OG0000037	2
Saccharomycetales	Net expansion	InterPro	IPR040540	Ribonuclease III, N-terminal domain	2/111	3994-04-01	0.00442813	0.0471129	0.0350065	OG0000066/OG0000232	2
Saccharomycetales	Net expansion	InterPro	IPR000612	Proteolipid membrane potential modulator	4/111	25/3994	0.00455369	0.0477985	0.0355159	OG0000001/OG0000015/OG0000023/OG0000057	4
Saccharomycetales	Net expansion	InterPro	IPR017938	Riboflavin synthase-like beta-barrel	4/111	25/3994	0.00455369	0.0477985	0.0355159	OG0000004/OG0000008/OG0000030/OG0000676	4
Saccharomycetales	Net expansion	KEGG	map00010	Glycolysis / Gluconeogenesis	11/111	92/3535	0.000112727	0.0162778	0.01317	OG0000002/OG0000033/OG0000063/OG0000081/OG0000084/OG0000147/OG0000437/OG0000459/OG0000942/OG0001005/OG0005327	11
Saccharomycetales	Net expansion	KEGG	map00980	Metabolism of xenobiotics by cytochrome P450	5/111	17/3535	0.000127669	0.0162778	0.01317	OG0000023/OG0000081/OG0000146/OG0000511/OG0004072	5
Saccharomycetales	Net expansion	KEGG	map04010	MAPK signaling pathway	13/111	135/3535	0.000249745	0.018129	0.0146678	OG0000011/OG0000015/OG0000017/OG0000019/OG0000025/OG0000218/OG0000296/OG0000352/OG0000704/OG0000730/OG0003707/OG0004155/OG0008553	13
Saccharomycetales	Net expansion	KEGG	map01120	Microbial metabolism in diverse environments	24/111	365/3535	0.000284376	0.018129	0.0146678	OG0000001/OG0000002/OG0000006/OG0000009/OG0000011/OG0000015/OG0000019/OG0000030/OG0000033/OG0000035/OG0000042/OG0000081/OG0000084/OG0000105/OG0000147/OG0000255/OG0000424/OG0000437/OG0000459/OG0000567/OG0000942/OG0001005/OG0004668/OG0005327	24
Saccharomycetales	Net expansion	KEGG	map04020	Calcium signaling pathway	10/111	94/3535	0.00061199	0.0307175	0.0248529	OG0000001/OG0000002/OG0000168/OG0000218/OG0000324/OG0000352/OG0000459/OG0000730/OG0004668/OG0007060	10
Saccharomycetales	Net expansion	KEGG	map00590	Arachidonic acid metabolism	4/111	14/3535	0.000722764	0.0307175	0.0248529	OG0000170/OG0000451/OG0004072/OG0004155	4
Saccharomycetales	Net expansion	KEGG	map04970	Salivary secretion	6/111	37/3535	0.000879205	0.0320282	0.0259134	OG0000002/OG0000168/OG0000352/OG0000447/OG0004668/OG0007060	6
